# Supplementary material for: Differential Hepatic Expression of miRNA in Response to Aflatoxin B1 Challenge in Domestic and Wild Turkeys
Source: Toxins (Basel). 2024 Oct 22;16(11):453. doi: 10.3390/toxins16110453 (PMC11598555; doi:10.3390/toxins16110453)
Supplement: Supplementary file 1 [file toxins-16-00453-s001.zip]

Archive with 6 entries (6 files):
- File S1 miRDeep summary results.xlsx
- Table S1 mirDeep2 Summary.xlsx
- Table S2 (Norm Log CPM).xlsx
- Table S3 Gene targets.xlsx
- Table S4 GO analysis.xlsx
- Figure S1.pdf
