# Supplementary material for: Differential Hepatic Expression of miRNA in Response to Aflatoxin B1 Challenge in Domestic and Wild Turkeys
Source: Toxins (Basel). 2024 Oct 22;16(11):453. doi: 10.3390/toxins16110453 (PMC11598555; doi:10.3390/toxins16110453)
Supplement: Supplementary file 1 [file toxins-16-00453-s001.zip › File S1 miRDeep summary results.xlsx]

## Sheet: Detected Mature miRNAs
Mature miRBase miRNAs detected by miRDeep2
tag id	Turkey miRNA match	Proposed mga-miRNA	miRDeep2 score	estimated probability that the miRNA is a true positive	Chrm (5.1)	Start	Associated gene	Associated gene description	Predicted mature seq in accordance with mirBase mature seq.	total read count	mature read count	loop read count	star read count	significant randfold p-value	NCBI blastn	consensus mature sequence	consensus star sequence	consensus precursor sequence	precursor coordinate
CALPDS010000378.1_32755	OW982294.1_45097	mga-miR-N63	2.3	80 +/- 3%	x					333	332	0	1	yes	blast	gcucggcucccccgccgccccu	cgccgggcggccgagccgaggc	cgccgggcggccgagccgaggccguugcagugccggcucggcucccccgccgccccu	CALPDS010000378.1:882016..882073:+
OW982291.1_1366	OW982291.1_1876	mga-miR-N8	-2.9	31 +/- 3%	Mga1	79413678	LSAMP	limbic system associated membrane protein		314	314	0	0	no	blast	gaggaggaggaggaggag	uuucaguauccugugaug	gaggaggaggaggaggaggggcagcuucgugggccauuuuucaguauccugugaug	OW982291.1:81105794..81105850:+
OW982291.1_2103	OW982291.1_3395	mga-miR-N13	1.7	78 +/- 2%	Mga1	150055287	LOC100547098	glutamine amidotransferase-like class 1 domain-containing protein 3A, mitochondrial		333	325	0	8	yes	blast	ucuguggcuucucgugacagca	uagcgaggagcagcggacc	uagcgaggagcagcggaccugucuguggcuucucgugacagca	OW982291.1:154462006..154462049:+
OW982291.1_2104	OW982291.1_3396	mga-miR-N14	2.2	80 +/- 3%	Mga1	150055307	LOC100547098	glutamine amidotransferase-like class 1 domain-containing protein 3A, mitochondrial		325	325	0	0	yes	blast	ucuguggcuucucgugacagca	cugugcgaggagccacagccacu	ucuguggcuucucgugacagcaagggguggcugccugucugugcgaggagccacagccacu	OW982291.1:154462027..154462088:+
OW982291.1_3185	OW982291.1_4950	mga-miR-N20	61.8	94 +/- 2%	x					120	118	0	2	yes	blast	cuuccucucaggacuccccuu	aggugaguuucaggaguggaac	cuuccucucaggacuccccuuugacaaggaaguuucaaggugaguuucaggaguggaac	OW982291.1:50027909..50027968:-
OW982291.1_3387	OW982291.1_5272	mga-miR-N22	-2.2	31 +/- 3%	x					10	10	0	0	no	blast	gccggggcggggcgggcc	cuccguuccgcuccgcgccu	gccggggcggggcgggccggcagagggagcucggcuccguuccgcuccgcgccu	OW982291.1:62483471..62483525:-
OW982291.1_3388	OW982291.1_5272	mga-miR-N22	1.6	78 +/- 2%	x					10	10	0	0	yes	blast	gccggggcggggcgggcc	ccgacggccgagcuccgcaa	ccgacggccgagcuccgcaacggcccgccccggccgcgggcuggggcagggacuguggccggggcggggcgggcc	OW982291.1:62483507..62483582:-
OW982291.1_3807	OW982291.1_5831	mga-miR-N24	1814.1	94 +/- 2%	x					3563	3561	0	2	no	blast	cggccggcgcggcggcggcgcc	ggcggaggcggcggcggc	cggccggcgcggcggcggcgccugagagcgggcggcggaggcggcggcggc	OW982291.1:103327860..103327911:-
OW982291.1_831	OW982291.1_1361	mga-miR-N5	1.8	78 +/- 2%	Mga1	63924699				11182	10861	0	321	yes	blast	cagcuaagcuauuggacuuugc	acaaaguccagcagcuuagcu	acaaaguccagcagcuuagcuugaauaguccucucugauaauuucagcuaagcuauuggacuuugc	OW982291.1:57626850..57626916:+
OW982293.1_8951	OW982293.1_13890	mga-miR-N56	-1.8	36 +/- 3%	x					1137	1137	0	0	no	blast	cgcgccgggcccggggcu	cucccggccggggcgga	cgcgccgggcccggggcugccgucuucuccuccuccuccucuuuacacggggcacggagcaccgcagcucccggccggggcgga	OW982293.1:52299103..52299187:-
OW982293.1_8952	OW982293.1_13890	mga-miR-N56	-1.8	36 +/- 3%	x					1138	1137	0	1	no	blast	cgcgccgggcccggggcu	gcaggacgggcgggaggcc	gcaggacgggcgggaggccucgcgccgggcccggggcu	OW982293.1:52299169..52299207:-
OW982293.1_9289	OW982293.1_14451	mga-miR-N57	2.4	80 +/- 3%	x					138	138	0	0	yes	blast	ggggucggcgggggggggu	cccuccccgcccuccg	ggggucggcggggggggguucgcggggugcgcccgaagaaggcaguugcggagcagccucgcggcccccuccccgcccuccg	OW982293.1:82272436..82272518:-
OW982294.1_30035	OW982294.1_44395	mga-miR-N60	0.7	54 +/- 3%	MgaZ	36487658	gga-miR-7b HNRNPK	heterogeneous nuclear ribonucleoprotein K		265	265	0	0	yes	blast	aacaaaaucacuagucuucc	cagacugugauuuguugu	cagacugugauuuguugucaauuuaauuaucuaaaaacaacaaaaucacuagucuucc	OW982294.1:40636948..40637006:+
OW982294.1_30415	OW982294.1_45097	mga-miR-N63	2.3	80 +/- 3%	x					333	332	0	1	yes	blast	gcucggcucccccgccgccccu	cgccgggcggccgagccgaggc	cgccgggcggccgagccgaggccguugcagugccggcucggcucccccgccgccccu	OW982294.1:77941483..77941540:+
OW982295.1_9582	OW982295.1_14863	mga-miR-N68	372.4	94 +/- 2%	Mga14	11672307	ARHGAP10	Rho GTPase activating protein 10		729	556	0	173	yes	blast	gauucuccuguacugaggacu	uauuccguccaggagaagucu	gauucuccuguacugaggacuguaucauauguacgcaguauuccguccaggagaagucu	OW982295.1:12146147..12146206:+
OW982295.1_9696	OW982295.1_15060	mga-miR-N72	1.1	78 +/- 2%	Mga4	37728738				45	45	0	0	yes	blast	guuacgugacugcuuggagga	cuucuagcugucauguuaaag	guuacgugacugcuuggaggacguauuuucucaugagugcuucuagcugucauguuaaag	OW982295.1:24481843..24481903:+
OW982295.1_9750	OW982295.1_15060	mga-miR-N70	1.1	78 +/- 2%	Mga4	37728738				45	45	0	0	yes	blast	guuacgugacugcuuggagga	cuucuagcugucauguuaaag	guuacgugacugcuuggaggacguauuuucucaugagugcuucuagcugucauguuaaag	OW982295.1:27252618..27252678:+
OW982296.1_11231	OW982296.1_17269	mga-miR-N79	151.7	94 +/- 2%	Mga5	4565855	LOC100551412	cytochrome b ascorbate-dependent protein 3		295	292	0	3	yes	blast	cucccugacacugucacccacc	gugaguggcacaugcagggugggg	gugaguggcacaugcaggguggggcaacgucccauugucccucccugacacugucacccacc	OW982296.1:7429721..7429783:+
OW982297.1_13745	OW982297.1_21579	mga-miR-N89	37	94 +/- 2%	Mga29	2236063	LOC104914589	arf-GAP with GTPase, ANK repeat and PH domain-containing protein 3-like		77	42	0	35	no	blast	agccugggcguggggaggagcggc	ccuccuccuccggccuggcagg	agccugggcguggggaggagcggcgaugcagagcugcccuccuccuccggccuggcagg	OW982297.1:278113..278172:-
OW982297.1_13994	OW982297.1_22048	mga-miR-N90	-3.3	27 +/- 3%	x					46	46	0	0	no	blast	agagaagauguggaaaga	uuaagccauuucauuucuga	uuaagccauuucauuucugaacuaaagagaagauguggaaaga	OW982297.1:23990880..23990923:-
OW982297.1_14159	OW982297.1_22547	mga-miR-N93	116.5	94 +/- 2%	x					227	224	0	3	yes	blast	uguuuguguggauauauaugu	cauaucuuuauacauacagacacu	uguuuguguggauauauauguaucuacguauuuauauacauaucuuuauacauacagacacu	OW982297.1:50203402..50203464:-
OW982298.1_15155	OW982298.1_24470	mga-miR-N98	81.5	94 +/- 2%	Mga7	18302004	LOC104911695	unconventional myosin-X-like		158	124	0	34	yes	blast	aaagcucuguuccuucugacaccu	agggagggagagagagcuuugu	aaagcucuguuccuucugacaccuguuauguugagacagagggagggagagagagcuuugu	OW982298.1:22245349..22245410:-
OW982300.1_17836	OW982300.1_28100	mga-miR-N106	1.8	78 +/- 2%	Mga10	13847781				262	262	0	0	yes	blast	ccgagcgagcucugcagagccu	gcugucugcagggccugcucccuc	gcugucugcagggccugcucccucccgugcugcaaggccgagcgagcucugcagagccu	OW982300.1:2990044..2990103:-
OW982301.1_18417	OW982301.1_28927	mga-miR-N108	2	80 +/- 3%	x					38	38	0	0	no	blast	gcgggcgggcgggcggcc	ccggcugcccgagcccaccu	ccggcugcccgagcccaccugcccgaggcucgcugcccgcggccucuccugcuggcgggcgggcgggcggcc	OW982301.1:5232165..5232237:+
OW982301.1_18418	OW982301.1_28927	mga-miR-N108	1.7	78 +/- 2%	x					38	38	0	0	no	blast	gcgggcgggcgggcggcc	cugcccgcggccucuccu	cugcccgcggccucuccugcuggcgggcgggcgggcggcc	OW982301.1:5232197..5232237:+
OW982301.1_18487	OW982291.1_5272	mga-miR-N22	1.2	78 +/- 2%	x					10	10	0	0	yes	blast	gccggggcggggcgggcc	uugcucccucugcggggg	uugcucccucugcgggggggccggggcggggcgggcc	OW982301.1:13512084..13512121:+
OW982301.1_19307	OW982301.1_30007	mga-miR-N112	-1.7	36 +/- 3%	x					14074	14074	0	0	no	blast	ccgcgccgccgggccgggcu	cggggauggcgggcgggcg	ccgcgccgccgggccgggcugccgaccccagaucucgaggugcgcucggagacccgcgggguugguugcggggauggcgggcgggcg	OW982301.1:21818927..21819014:-
OW982302.1_19642	OW982294.1_44395	mga-miR-N60	25912.6	94 +/- 2%	MgaZ	36487658	gga-miR-7b HNRNPK	heterogeneous nuclear ribonucleoprotein K		50817	47910	0	2907	yes	blast	aggcagacugugacuuguugu	aacaaaaucacuagucuuccag	aggcagacugugacuuguuguggugggaugagccauacaacaacaaaaucacuagucuuccag	OW982302.1:12576755..12576818:+
OW982302.1_19680	OW982302.1_30532	mga-miR-N114	0.9	54 +/- 3%	Mga12	18270919	MAP2K5	mitogen-activated protein kinase kinase 5		68	61	0	7	yes	blast	uaugcugagaaacauggaaugu	gcaucccgugcuuuucaguguca	uaugcugagaaacauggaaugugucuaaauuaagaaugaaagcaucccgugcuuuucaguguca	OW982302.1:18475559..18475623:+
OW982302.1_19809	OW982302.1_30840	mga-miR-N116	2.5	80 +/- 3%	x					12	10	0	2	yes	blast	ggcgcggaaccgaguugggacg	cucagcgcggucccgcgucccg	ggcgcggaaccgaguugggacggggccucgccaugcgcucagcgcggucccgcgucccg	OW982302.1:5474169..5474228:-
OW982303.1_21198	OW982303.1_32508	mga-miR-N119	193055	94 +/- 2%	Mga14	11294071				378674	376821	0	1853	No	blast	gacagucagcaguuggucugu	cagaucaccucuuggcugugggu	gacagucagcaguuggucugugugagcagccauucucagaucaccucuuggcugugggu	OW982303.1:11534572..11534631:+
OW982303.1_21483	OW982303.1_32885	mga-miR-N122	387.4	94 +/- 2%	Mga14	5705039	gga-let-7d LOC109369916	uncharacterized LOC109369916, ncRNA		751	700	0	51	yes	blast	agagguaguagguugcauaguu	cuauacaaccugcugccuuucu	agagguaguagguugcauaguucuagggcagggauuuugcucacaaggagguaacuauacaaccugcugccuuucu	OW982303.1:5949032..5949108:-
OW982303.1_21653	OW982303.1_33145	mga-miR-N123	725.1	94 +/- 2%	Mga14	19323883	TMCC1	transmembrane and coiled-coil domain family 1		1422	1414	0	8	yes	blast	uguggacacugagauggaugaga	ccauccuacuuguugucugcgu	uguggacacugagauggaugagaaauauugagguaguuugccauccuacuuguugucugcgu	OW982303.1:19576680..19576742:-
OW982304.1_20540	OW982304.1_31742	mga-miR-N124	170.4	94 +/- 2%	Mga13	16953571	ZFHX3	zinc finger homeobox 3		325	320	0	5	yes	blast	ucuccgcagggcacacgcugccu	gcagcagugcuucguggaaggc	ucuccgcagggcacacgcugccucugugcacuugucacaggcagcagugcuucguggaaggc	OW982304.1:18951684..18951746:+
OW982305.1_16592	OW982305.1_26408	mga-miR-N127	2277.3	94 +/- 2%	Mga9	1825582				4465	4463	1	1	yes	blast	aggaaggagaaccaugucagcu	cuggcuggguuuccucccacc	aggaaggagaaccaugucagcuugugcugagagaggagggcuggcuggguuuccucccacc	OW982305.1:1144426..1144487:+
OW982306.1_21807	OW982306.1_33361	mga-miR-N133	-1.9	36 +/- 3%	Mga15	9620547	RNF44	ring finger protein 44		209	209	0	0	no	blast	cauccucugugccuuguccccagg	uggggacagcccagcugggacugug	uggggacagcccagcugggacuguguccucugcacacauccucugugccuuguccccagg	OW982306.1:9862931..9862991:+
OW982306.1_22169	OW982306.1_34052	mga-miR-N137	10.2	94 +/- 2%	Mga15	9406392	PDLIM7	PDZ and LIM domain 7		18	10	0	8	yes	blast	augcuggacuguccccggucu	acccugggcauuucuggcauca	augcuggacuguccccggucugggugucccuggcaggacccugggcauuucuggcauca	OW982306.1:9654731..9654790:-
OW982307.1_22391	OW982307.1_34369	mga-miR-N138	4.9	91 +/- 2%	Mga16	12394904	LMTK2	lemur tyrosine kinase 2		4824	4821	0	3	yes	blast	uccagcaucagugauuuuguu	agcacuauccugaugcugucaga	agcacuauccugaugcugucagaguaagugguaaagcuccagcaucagugauuuuguu	OW982307.1:1073468..1073526:+
OW982307.1_22545	OW982307.1_34694	mga-miR-N140	-1.6	36 +/- 3%	x					66	66	0	0	no	blast	cggcgccgccucuccccg	gggcugcggcagccgga	gggcugcggcagccggagccgcgcgguccgcccgcagcucggcggcgccgccucuccccg	OW982307.1:9007632..9007692:+
OW982307.1_22546	OW982307.1_34694	mga-miR-N140	-1.8	36 +/- 3%	x					66	66	0	0	no	blast	cggcgccgccucuccccg	gggggccgcggcccgcc	cggcgccgccucuccccgcagguccgcuccgauuccguccccgcucugcgccccgggggccgcggcccgcc	OW982307.1:9007674..9007745:+
OW982307.1_22588	OW982307.1_34750	mga-miR-N141	1.6	78 +/- 2%	Mga16	1413896	AXIN1	axin 1		14	14	0	0	yes	blast	ucuucagaggcugaaagcugc	agcuccugauucuggaggcu	ucuucagaggcugaaagcugcaauuccuguugcugcagcuccugauucuggaggcu	OW982307.1:12137250..12137306:+
OW982307.1_22707	OW982307.1_34911	mga-miR-N143	18.5	94 +/- 2%	x					37	24	0	13	yes	blast	ucagcaaaguguuucaucacauu	ugugauagauucuuugcuggua	ucagcaaaguguuucaucacauuuauuuugcaaucagugugauagauucuuugcuggua	OW982307.1:2057152..2057211:-
OW982311.1_24186	OW982311.1_36518	mga-miR-N150	1.9	78 +/- 2%	Mga19	7275336				27	27	0	0	yes	blast	ccuguccugguggcuuuuggcu	ccaaaaggagccaggauggca	ccuguccugguggcuuuuggcuggaaugggcagaaggccaaaaggagccaggauggca	OW982311.1:7276228..7276286:+
OW982312.1_25636	OW982312.1_38376	mga-miR-N155	1.8	78 +/- 2%	Mga21	1396371	AP2B1	adaptor related protein complex 2 subunit beta 1		27	27	0	0	yes	blast	acucugaguguugcagcuuugc	agagcugcaacaugcaguguga	agagcugcaacaugcagugugauucuuguuaacugcuuucuguuagcaagguauagcccauaucacucugaguguugcagcuuugc	OW982312.1:4644330..4644416:-
OW982315.1_27200	OW982315.1_40718	mga-miR-N159	38.6	94 +/- 2%	Mga25	4755263				73	70	0	3	yes	blast	uggcgccccuccguaccgcugu	gcggugcugcggggcgcccc	gcggugcugcggggcgccccgcgcgggggccguuuguagccguggcgccccuccguaccgcugu	OW982315.1:2340358..2340422:-
OW982317.1_28036	OW982317.1_41730	mga-miR-N168	40	94 +/- 2%	Mga28	1415741	MOV10	Mov10 RISC complex RNA helicase		84	82	0	2	no	blast	uccuugcaccaugcacaucccguu	cgggcugugcugggcacgguga	uccuugcaccaugcacaucccguugcugccccgugucccacgggcugugcugggcacgguga	OW982317.1:3571680..3571742:+
OW982317.1_28138	OW982291.1_1876	mga-miR-N8	-2.8	31 +/- 3%	Mga1	79413678	LSAMP	limbic system associated membrane protein		3213	3213	0	0	no	blast	gaggaggaggaggaggaggaggagg	ucuucaggcucuccucaccccagcu	gaggaggaggaggaggaggaggaggauucuucgugggcagaaucaucuucaggcucuccucaccccagcu	OW982317.1:1807957..1808027:-
OW982318.1_28971	OW982294.1_44395	mga-miR-N60	1.1	78 +/- 2%	MgaZ	36487658	gga-miR-7b HNRNPK	heterogeneous nuclear ribonucleoprotein K		274	274	0	0	yes	blast	aacaaaaucacuagucuucc	caggcuaugauuuguugu	caggcuaugauuuguugucaccuuuauaaaucagaacaacaaaaucacuagucuucc	OW982318.1:5369064..5369121:+
OW982319.1_26938	OW982293.1_14451	mga-miR-N57	2	80 +/- 3%	x					327	327	0	0	no	blast	guggggucggcggggggg	guccccagggccuggggg	guccccagggccuggggggcugcgaggcgcucguggggucggcggggggg	OW982319.1:3362816..3362866:-
OW982321.1_29561	OW982321.1_43500	mga-miR-N188	1.1	78 +/- 2%	Mga17	11315357	ATF1	activating transcription factor 1		93	93	0	0	no	blast	ucugacucggggcuccuccuggc	uuugagugguuccuagaaaaagaauu	ucugacucggggcuccuccuggcugagugcacgggaugcgcuguccuucacugcuuugagugguuccuagaaaaagaauu	OW982321.1:1810820..1810900:-
OW982321.1_29562	OW982321.1_43500	mga-miR-N188	49.9	94 +/- 2%	Mga17	11315357	ATF1	activating transcription factor 1		96	93	0	3	no	blast	ucugacucggggcuccuccuggc	augaggagcgcucggugccaaggcu	augaggagcgcucggugccaaggcugugaguugagcgggcagucugacucggggcuccuccuggc	OW982321.1:1810877..1810942:-
OW982322.1_31396	OW982322.1_46516	mga-miR-N190	1.4	78 +/- 2%	Un*	2250	LOC104917105	heat shock factor protein 1-like		94	94	0	0	yes	blast	ucugccauugguuaauugac	caaucaaccacuggucaacc	ucugccauugguuaauugacauuuagccauuggucagaugucaaucaaccacuggucaacc	OW982322.1:298217..298278:+

## Sheet: Novel miRNAs
Novel miRNAs predicted by miRDeep2
miRdeep ID	Provisional ID	miRDeep2 score	estimated probability true positive	Chrm (5.1)	Start	Associated gene	Associated gene description	total read count	mature read count	loop read count	star read count	significant randfold p-value	consensus mature sequence	consensus star sequence	consensus precursor sequence	precursor coordinate
CALPDS010000001.1_31851	mga-miR-N461	0.2	54 +/- 3%	MgaUn	47			9	9	0	0	Yes	ucacugcuggugucacugcug	cuggugacaaagcuggugucc	ucacugcuggugucacugcuggugucacucuucgugucccuacuggugacaaagcuggugucc	CALPDS010000001.1:304593..304656:-
CALPDS010000004.1_31879	mga-miR-N336	6	94 +/- 2%	MgaUn	23808			29	28	0	1	No	accaaaggagcugauuaguuacu	ggagcugguuaauuaccg	accaaaggagcugauuaguuacugaaggagcugguuaauaauuacugaaggagcugguuaauuaccg	CALPDS010000004.1:77744..77811:-
CALPDS010000008.1_31896	mga-miR-12269-5p	1.1	78 +/- 2%	-	-			20	20	0	0	No	auggggcugccgcguugucacc	uggcguuguccuggggcugccgugugg	uggcguuguccuggggcugccgugugggugcuguuguuugccauggggcugccgcguugucacc	CALPDS010000008.1:61466..61530:-
CALPDS010000013.1_31916	mga-miR-1715-3p	1.5	78 +/- 2%	-	-			29	29	0	0	No	ugacacuguuggugacacugcu	uggugacacugauggugacacc	uggugacacugauggugacaccguuggugacauggaggugacacuguuggugacacugcu	CALPDS010000013.1:153553..153613:-
CALPDS010000124.1_32297	mga-miR-N449	0.7	54 +/- 3%	MgaZ	68017397	SLC25A51	solute carrier family 25 member 51	18	17	0	1	Yes	ucaccugacucagaucucugugc	gaaaaggggaaggagagaggca	ucaccugacucagaucucugugcacguauguacgcacacgguuuaauguggaaagggaaaaggggaaggagagaggca	CALPDS010000124.1:75820..75898:-
CALPDS010000233.1_32522	mga-miR-N431	1.1	78 +/- 2%	Mga15	15149196	LOC104913329	transcription elongation regulator 1-like	14	14	0	0	Yes	agagaaguucgugcugcu	uuguuuuuagagcauuuucagc	agagaaguucgugcugcugccuuuugagggccgauguuguuuuuagagcauuuucagc	CALPDS010000233.1:77005..77063:+
CALPDS010000275.1_32564	mga-miR-N207	150.9	94 +/- 2%	Mga8	33803341	PWWP2B	PWWP domain containing 2B	296	272	0	24	Yes	agcggauucuucuaguuuguc	acagucuagacgaauccaagu	agcggauucuucuaguuugucaguguguaguaaugacagucuagacgaauccaagu	CALPDS010000275.1:86555..86611:+
CALPDS010000378.1_32726	mga-miR-N566	2	80 +/- 3%	-	-			12	12	0	0	Yes	uacugugcugugcauugcugucc	gcagugcugugcaguccaguaca	uacugugcugugcauugcuguccauugcagugcugugcaguccaguaca	CALPDS010000378.1:449411..449460:+
CALPDS010000378.1_32734	mga-miR-N451	0.7	54 +/- 3%	MgaZ	68017397	SLC25A51	solute carrier family 25 member 51	18	17	0	1	Yes	ucaccugacucagaucucugugc	gaaaaggggaaggagagaggca	ucaccugacucagaucucugugcacguauguacgcacacgguuuaauguggaaagggaaaaggggaaggagagaggca	CALPDS010000378.1:527152..527230:+
CALPDS010000378.1_32753	mga-miR-2954	5.4	94 +/- 2%	-	-			329731	329714	2	15	Yes	cauccccauuccacuccuagc	gcugagagggcuuggggag	gcugagagggcuuggggagaggauuguaguggagcuccauccccauuccacuccuagc	CALPDS010000378.1:881853..881911:+
CALPDS010000378.1_32826	mga-miR-2131-3p	469.5	94 +/- 2%	-	-			912	900	3	9	Yes	cuguuacuguucuucugaugg	augcagaagugcacggaaacagcu	augcagaagugcacggaaacagcuguuugcuaucgagaaguuggcuguuacuguucuucugaugg	CALPDS010000378.1:892525..892590:-
OW982291.1_1371	mga-miR-N441	0.9	54 +/- 3%	Mga1	80500729			9	9	0	0	Yes	gagcuguugcguuccgac	cgcaacgcgagcuggc	cgcaacgcgagcuggcggcggggugcugggggugaugcugggcgcgcgcugcgagcuguugcguuccgac	OW982291.1:82197114..82197184:+
OW982291.1_1393	mga-miR-N396	1.7	78 +/- 2%	Mga1	81000357			11	11	0	0	Yes	ccuugccugcauggagacccgu	gggucuccacgccagcaacucc	gggucuccacgccagcaacucccugcauucagcagcggccuugccugcauggagacccgu	OW982291.1:82696597..82696657:+
OW982291.1_1523	mga-miR-N334	6.9	94 +/- 2%	-	-			10	5	0	5	Yes	cgggggccgggcuccgcgcugcu	cccgcgccgagcccggcagcaccg	cccgcgccgagcccggcagcaccgaguggcgccgggcgggggccgggcuccgcgcugcu	OW982291.1:87502764..87502823:+
OW982291.1_1596	mga-miR-99a	6425.3	94 +/- 2%	Mga1	96778655	LOC104913987	uncharacterized LOC104913987, ncRNA	12594	12096	0	498	Yes	aacccguagauccgaucuugugu	caagcucgcuucuaugggucugu	aacccguagauccgaucuuguguugaaacgcacugcacaagcucgcuucuaugggucugu	OW982291.1:99414179..99414239:+
OW982291.1_1598	mga-let-7c	8402.9	94 +/- 2%	Mga1	96779396	LOC104913987	uncharacterized LOC104913987, ncRNA	16473	16432	0	41	Yes	ugagguaguagguuguaugguu	cuguacaaccuucuagcuuucc	ugagguaguagguuguaugguuuagaguuacacccugggaguuaacuguacaaccuucuagcuuucc	OW982291.1:99414920..99414987:+
OW982291.1_1600	mga-miR-125b-5p	40771.4	94 +/- 2%	-	-			79963	65908	17	14038	Yes	ucccugagacccuaacuuguga	acaagucaggcucuugggacc	acaagucaggcucuugggacc	OW982291.1:99447162..99447223:+
OW982291.1_1618	mga-miR-155	1344.1	94 +/- 2%	-	-			2628	2626	0	2	Yes	uuaaugcuaaucgugauagggguu	cuccuacauguuagcauuaaca	uuaaugcuaaucgugauagggguuuuuaccucugaaugacuccuacauguuagcauuaaca	OW982291.1:102711809..102711870:+
OW982291.1_1693	mga-miR-1768	0.1	54 +/- 3%	-	-			275	271	0	4	No	aagcagaggauauggaacugucu	agacuccacauccucugaugagc	agacuccacauccucugaugagcaagauucaaggucuaccgcuggcgaagaagcagaggauauggaacugucu	OW982291.1:105592002..105592075:+
OW982291.1_1694	mga-miR-1768	139.7	94 +/- 2%	-	-			276	271	0	5	No	aagcagaggauauggaacugucu	acguuccacauccccugaugga	aagcagaggauauggaacugucuuugacaacugaacacagacguuccacauccccugaugga	OW982291.1:105592052..105592114:+
OW982291.1_1701	mga-mir-N202	363.6	94 +/- 2%	Mga1	103458046			711	683	0	28	Yes	agagaaacguagaauggcuugg	cagccauucugcgauucuguga	cagccauucugcgauucugugauaaccuuuagaaucagagaaacguagaauggcuugg	OW982291.1:105990233..105990291:+
OW982291.1_1706	mga-miR-N309	16.6	94 +/- 2%	Mga1	104187687			29	24	0	5	Yes	aucaaaacugaugguacuuuca	aaguaccaucaguuuugauc	aaguaccaucaguuuugaucgacccuuucuuuccaggguugaucaaaacugaugguacuuuca	OW982291.1:106775933..106775996:+
OW982291.1_1754	mga-miR-222a	969.4	94 +/- 2%	Mga1	107699261			1894	1529	0	365	Yes	cgcucaguagucaguguagauuc	agcuacaucuggcuacugggucuc	cgcucaguagucaguguagauucugucuuuacaaucagcagcuacaucuggcuacugggucuc	OW982291.1:110767103..110767166:+
OW982291.1_1755	mga-miR-221	20141.1	94 +/- 2%	Mga1	107699778			39497	38049	0	1448	Yes	agcuacauugucugcuggguuuc	accuggcauacaauguagauuucugu	accuggcauacaauguagauuucuguguuuguuaagcaacagcuacauugucugcuggguuuc	OW982291.1:110767613..110767676:+
OW982291.1_19	mga-miR-N436	1	78 +/- 2%	-	-			16	16	0	0	Yes	ucaccgguaggucugaggugg	acccucagcucugcuuggugauu	acccucagcucugcuuggugauucuucuuccucuuucauaacucaccgguaggucugaggugg	OW982291.1:838676..838739:+
OW982291.1_1948	mga-miR-1552	2895.6	94 +/- 2%	Mga1	129979927	MAP4K4	mitogen-activated protein kinase kinase kinase kinase 4	5670	5653	0	17	Yes	uuagugcgcgguaagcuagggugu	cgcuagcugcucugcacugacu	uuagugcgcgguaagcuagggugugagcugacagcacgcuagcugcucugcacugacu	OW982291.1:133691725..133691783:+
OW982291.1_2061	mga-miR-12239-3p	4.9	91 +/- 2%	-	-			11	11	0	0	Yes	ucugcugcuucuggcacuu	gggagcugcagcagagc	gggagcugcagcagagccauucugcugcuucuggcacuu	OW982291.1:146478195..146478234:+
OW982291.1_2062	mga-miR-12239-3p	4.6	91 +/- 2%	-	-			11	11	0	0	Yes	ucugcugcuucuggcacuu	gagccacggagucugugcuuu	ucugcugcuucuggcacuuugccaugguggguagagagccacggagucugugcuuu	OW982291.1:146478215..146478271:+
OW982291.1_2173	mga-miR-12214-3p	3.7	83 +/- 3%	-	-			8	8	0	0	Yes	acacauuuaaaugcucuucug	gggaagcauugaaaugugugu	gggaagcauugaaauguguguuuuguuuguaagcacacauuuaaaugcucuucug	OW982291.1:168067811..168067866:+
OW982291.1_2189	mga-miR-6708-5p	1	78 +/- 2%	-	-			14	14	0	0	No	gaugggagacugccuggg	cuggcuuguuucuuuaggg	cuggcuuguuucuuuagggcugaugggagacugccuggg	OW982291.1:169921159..169921198:+
OW982291.1_2248	mga-miR-N370	2	80 +/- 3%	Mga1	169246144			15	15	0	0	Yes	ugggguuguggagcuggcugu	agcccuguucucagcagccccugu	ugggguuguggagcuggcuguggugcuuuggaagccagcccuguucucagcagccccugu	OW982291.1:175292915..175292975:+
OW982291.1_2494	mga-miR-N199	1087.4	94 +/- 2%	-	-			2131	2130	0	1	Yes	uuuggaucugcccugacaaga	uugcucagagcagaggccaag	uuuggaucugcccugacaagaaaugaauuuucucugcuugcucagagcagaggccaag	OW982291.1:196046012..196046070:+
OW982291.1_2516	mga-miR-N438	1	78 +/- 2%	-	-			10	10	0	0	Yes	uuuguugcugauggccacgggc	ugguggccaugggcaaccaaagu	ugguggccaugggcaaccaaagucaaugugcuuuguugcugauggccacgggc	OW982291.1:15361..15414:-
OW982291.1_2520	mga-miR-6662-3p	8	94 +/- 2%	-	-			7	5	0	2	Yes	aaugguugacaacugguugac	uugaccagcaguugaccaguga	uugaccagcaguugaccagugacugagcaauaguugaccaaugguugacaacugguugac	OW982291.1:57610..57670:-
OW982291.1_2547	mga-miR-182-5p	5.1	94 +/- 2%	-	-			643	643	0	0	Yes	uuuggcaaugguagaacucacacu	ugguucuagacuugccaacua	uuuggcaaugguagaacucacacuggugcgcucgcaggauccggugguucuagacuugccaacua	OW982291.1:1178066..1178131:-
OW982291.1_2549	mga-miR-183	5.3	94 +/- 2%	-	-			36	36	0	0	Yes	uauggcacugguagaauucacu	ugaauuaccauagggccauaaa	uauggcacugguagaauucacugugcaaccccgcggucagugaauuaccauagggccauaaa	OW982291.1:1179445..1179507:-
OW982291.1_2557	mga-miR-205b	4.1	91 +/- 2%	-	-			10	10	0	0	Yes	cccuucauuccaccggaaucug	gauuucagugaaaugaagccca	cccuucauuccaccggaaucugucaaugcagaaaccagauuucagugaaaugaagccca	OW982291.1:1617325..1617384:-
OW982291.1_2612	mga-miR-N211	123.6	94 +/- 2%	-	-			241	240	0	1	Yes	ccguggaaccaagaagcccuc	uuugcuucuugguucugc	uuugcuucuugguucugcagcagaaagcugggaagugaugccguggaaccaagaagcccuc	OW982291.1:7278961..7279022:-
OW982291.1_2766	mga-miR-N375	1.9	78 +/- 2%	Mga1	19776515	PLXNB2	plexin B2	50	50	0	0	Yes	uggccagagucugaagcacuga	agugcucaacgucuggccuuc	agugcucaacgucuggccuuccccuagucucgguggccagagucugaagcacuga	OW982291.1:20274208..20274263:-
OW982291.1_289	mga-miR-N405	1.5	78 +/- 2%	-	-			170	170	0	0	Yes	uaacucagcacuugaaccagc	uggauucagggucugggcugcc	uggauucagggucugggcugccagaaugcugcugugcugcagguaacucagcacuugaaccagc	OW982291.1:26526647..26526711:+
OW982291.1_2955	mga-miR-N420	1.3	78 +/- 2%	-	-			18	18	0	0	Yes	uaauuuguauacagaacgucu	auguucuguauacagauauaa	uaauuuguauacagaacgucuguauacaaauauacagauguucuguauacagauauaa	OW982291.1:39099415..39099473:-
OW982291.1_2963	mga-miR-N455	0.6	54 +/- 3%	Mga1	39374625			61	61	0	0	Yes	caauguuccugcagugcag	acacugcagaauugca	caauguuccugcagugcaggaacacugcagaauugca	OW982291.1:39613112..39613149:-
OW982291.1_2966	mga-miR-N225	33.4	94 +/- 2%	Mga1	72263958			63	59	0	4	Yes	cuucugagaucuccgcaucugg	agauguggaguccucaugauagg	agauguggaguccucaugauaggagagauauggaccucuucugagaucuccgcaucugg	OW982291.1:39968110..39968169:-
OW982291.1_3099	mga-miR-33	4610.4	94 +/- 2%	Mga1	47776673	SREBF2	sterol regulatory element binding transcription factor 2	9034	8957	22	55	Yes	gugcauuguaguugcauugc	caauguuccugcagugcag	gugcauuguaguugcauugcaugugcuggcaguaacugugcaauguuccugcagugcag	OW982291.1:48900798..48900857:-
OW982291.1_3138	mga-miR-1683	1.2	78 +/- 2%	-	-			70	49	0	21	No	ucugggacagucacagcauccu	aggaugcugguugucaccugga	aggaugcugguugucaccuggaugugaguugaucaguucugggacagucacagcauccu	OW982291.1:49304529..49304588:-
OW982291.1_316	mga-let-7i	73004.1	94 +/- 2%	Mga1	32547901			143185	142841	3	341	Yes	ugagguaguaguuugugcuguu	cugcgcaagcuacugccuugcu	ugagguaguaguuugugcuguuggucggguugugacauugcccgcuguggagauaacugcgcaagcuacugccuugcu	OW982291.1:32776509..32776587:+
OW982291.1_3314	mga-miR-1648-5p	6.3	94 +/- 2%	-	-			41	39	0	2	Yes	uggcucggcugggacugccguc	gccggccgggcggggagcg	gccggccgggcggggagcggagagcuccuggcucggcugggacugccguc	OW982291.1:55179832..55179882:-
OW982291.1_3330	mga-miR-490-3p	5.3	94 +/- 2%	-	-			30	30	0	0	Yes	caaccuggaggacuccaugcugu	accauggaucuccaggugggu	accauggaucuccaggugggucaagauuauagagauacaccaaccuggaggacuccaugcugu	OW982291.1:57312556..57312619:-
OW982291.1_3355	mga-miR-N201	404.1	94 +/- 2%	-	-			797	796	0	1	No	gcggggcccggcggccgg	ggagcgcggggggccgccgcc	gcggggcccggcggccggcgccggagcgcggggggccgccgcc	OW982291.1:60299894..60299937:-
OW982291.1_362	mga-miR-N350	2.5	80 +/- 3%	-	-			13	7	6	0	Yes	gccgccgcagucgggagg	ucucgcccgugguggugg	gccgccgcagucgggaggcgccgccguuccccgccgcggacgcggggccgccucucgcccgugguggugg	OW982291.1:35142964..35143034:+
OW982291.1_3672	mga-miR-N443	0.9	54 +/- 3%	-	-			9	9	0	0	Yes	cgaggucggcggcgugccugcc	cgggcacggcgccgcaccucacc	cgggcacggcgccgcaccucacccgcgacacgcugcgcgaggucggcggcgugccugcc	OW982291.1:82755171..82755230:-
OW982291.1_371	mga-miR-N325	9.4	94 +/- 2%	Mga1	35784448	LGR5	leucine rich repeat containing G protein-coupled receptor 5	17	15	0	2	Yes	guagaacagaaucuuugcuugc	aagcaaagguucuguucugcc	aagcaaagguucuguucugccaauaaauagauaauaguagaacagaaucuuugcuugc	OW982291.1:36015796..36015854:+
OW982291.1_3865	mga-miR-N340	5.1	94 +/- 2%	Mga1	104118525	SETD4	SET domain containing 4	8	7	0	1	Yes	ucagacccucugauccaugccu	ggcauagaucagaggguc	ucagacccucugauccaugccuguggggcaaaggcauagaucagaggguc	OW982291.1:106707387..106707437:-
OW982291.1_3868	mga-miR-N351	2.5	80 +/- 3%	Mga1	104187691			435	410	0	25	Yes	ucgaucaaaacugaugguacu	aguaccaucaguuuugaucaac	aguaccaucaguuuugaucaacccuggaaagaaagggucgaucaaaacugaugguacu	OW982291.1:106775934..106775992:-
OW982291.1_4134	mga-miR-1805-3p	57.2	94 +/- 2%	-	-			104	101	0	3	Yes	uguauuggaacacuacagcucc	aguuguagucuuucaaacaga	aguuguagucuuucaaacagagcuuugcaaggacauaccuguauuggaacacuacagcucc	OW982291.1:131110932..131110993:-
OW982291.1_4312	mga-miR-92-3p	5.2	94 +/- 2%	-	-			6192	5991	0	201	Yes	uauugcacuugucccggccu	agguugggaucaguugcaaugcu	agguugggaucaguugcaaugcugugcguuucugugguauugcacuugucccggccu	OW982291.1:148027615..148027672:-
OW982291.1_4314	mga-miR-19b	5	94 +/- 2%	Mga1	144109357	LOC104917441	uncharacterized LOC104917441, ncRNA	33084	33084	0	0	Yes	ugugcaaauccaugcaaaacug	guuuugcagguuugcauccagc	guuuugcagguuugcauccagcuguaugauacucugcugugcaaauccaugcaaaacug	OW982291.1:148027729..148027788:-
OW982291.1_4315	mga-miR-20a	5.2	94 +/- 2%	Mga1	144109488	LOC104917441	uncharacterized LOC104917441, ncRNA	16694	16650	0	44	Yes	uaaagugcuuauagugcagguag	acugcauuauaagcacuuaaagu	uaaagugcuuauagugcagguaguguucacuaaucuacugcauuauaagcacuuaaagu	OW982291.1:148027861..148027920:-
OW982291.1_4318	mga-miR-19a	6006.8	94 +/- 2%	Mga1	144109660	LOC104917441	uncharacterized LOC104917441, ncRNA	11774	11726	0	48	Yes	ugugcaaaucuaugcaaaacug	aguuuugcauaguugcacu	aguuuugcauaguugcacuacaggaagaauguaguugugcaaaucuaugcaaaacug	OW982291.1:148028035..148028092:-
OW982291.1_4319	mga-miR-18a-5p	3.7	83 +/- 3%	-	-			618	466	1	151	Yes	uaaggugcaucuagugcaga	acugcccuaagugcuccuucugg	uaaggugcaucuagugcagauagugaaguagauuagcaucuacugcccuaagugcuccuucugg	OW982291.1:148028174..148028238:-
OW982291.1_4321	mga-miR-17	9305.9	94 +/- 2%	Mga1	144109953	LOC104917441	uncharacterized LOC104917441, ncRNA	18245	16277	1	1967	Yes	caaagugcuuacagugcagguag	acugcagugaaggcacuugua	caaagugcuuacagugcagguagugauauauagaaccuacugcagugaaggcacuugua	OW982291.1:148028326..148028385:-
OW982291.1_4465	mga-miR-12214-5p	98.7	94 +/- 2%	-	-			185	111	0	74	Yes	agaagagcauuuaaaugugugc	acacauuucaaugcuucccuga	agaagagcauuuaaaugugugcuuacaaacaaaacacacauuucaaugcuucccuga	OW982291.1:168067808..168067865:-
OW982291.1_4487	mga-miR-16	2430.2	94 +/- 2%	Mga1	161574402	LOC104917495	uncharacterized LOC104917495, ncRNA	4759	4685	29	45	Yes	uagcagcacguaaauauuggu	aguauuaacugugcugcugaag	uagcagcacguaaauauugguguuaaaacuguaaauaucuccaguauuaacugugcugcugaag	OW982291.1:169442962..169443026:-
OW982291.1_4489	mga-miR-15a	13405	94 +/- 2%	Mga1	161574543	LOC104917495	uncharacterized LOC104917495, ncRNA	26286	26274	0	12	Yes	uagcagcacauaaugguuugu	caggccauauugugcugccu	uagcagcacauaaugguuuguggguuuugaaaaggugcaggccauauugugcugccu	OW982291.1:169443110..169443167:-
OW982291.1_454	mga-miR-135a	872.6	94 +/- 2%	Mga1	44631121			1703	1586	0	117	Yes	uauggcuuuuuauuccuauguga	uguagggauggaagccaugaaa	uauggcuuuuuauuccuaugugauaguaauaaagucucauguagggauggaagccaugaaa	OW982291.1:45761559..45761620:+
OW982291.1_4714	mga-miR-N413	1.4	78 +/- 2%	-	-			82	82	0	0	Yes	ugcaaggcaguaucgcagcaca	ugcgcgauauugcugcucauu	ugcgcgauauugcugcucauuuuuuccauuucaggucaaugcaaggcaguaucgcagcaca	OW982291.1:182735898..182735959:-
OW982291.1_4770	mga-miR-7454-5p	35.4	94 +/- 2%	-	-			59	58	0	1	Yes	uucugugaccucauucaccucc	aggugaaugaggccacagaagg	aggugaaugaggccacagaaggaacgugugcuccuucugugaccucauucaccucc	OW982291.1:190701038..190701094:-
OW982291.1_4771	mga-miR-N415	1.4	78 +/- 2%	Mga1	185996476	TMEM126A	transmembrane protein 126A	19	19	0	0	Yes	ucuuccugugcaacccacugca	cagcggguuggacucgaugacc	ucuuccugugcaacccacugcagggcaccuccuuuagcagcggguuggacucgaugacc	OW982291.1:190857765..190857824:-
OW982291.1_4811	mga-miR-N206	154.3	94 +/- 2%	Mga1	190429285	CLPB	ClpB family mitochondrial disaggregase	300	294	0	6	Yes	uggugcuccgcacucugcaggucu	ccgcagggagcugagugcccu	uggugcuccgcacucugcaggucuccuuacgaggguccgcagggagcugagugcccu	OW982291.1:194847271..194847328:-
OW982291.1_4816	mga-miR-N421	1.3	78 +/- 2%	MgaUn	22150	LOC104917186	beta-arrestin-1-like	10	10	0	0	Yes	gcaucgugacaugguggcaccg	guggcaccgugacaugguggca	guggcaccgugacaugguggcaugguggcaccguggugacgugcuaugguggcaucgugacaugguggcaccg	OW982291.1:194931917..194931990:-
OW982291.1_53	mga-miR-29b	4.9	91 +/- 2%	Mga1	3159077	PRKCQ*	protein kinase C theta	2398	2295	0	103	Yes	uagcaccauuugaaaucaguguu	cugguuucauauggugguuuaga	cugguuucauauggugguuuagauuuaacuauuuauugucuagcaccauuugaaaucaguguu	OW982291.1:3735984..3736047:+
OW982291.1_55	mga-miR-N23	11757.3	94 +/- 2%	Mga1	76981008			23054	22729	0	325	Yes	uagcaccauuugaaaucgguua	acugauuucuuuugguguucaga	acugauuucuuuugguguucagagucaauaauauuuucuagcaccauuugaaaucgguua	OW982291.1:3736995..3737055:+
OW982291.1_856	mga-miR-N376	1.9	78 +/- 2%	-	-			30	30	0	0	Yes	acaccucucucagacacagggc	ccuguguggagucagggguuggac	acaccucucucagacacagggcuuggauuuugggugguccuguguggagucagggguuggac	OW982291.1:60711657..60711719:+
OW982291.1_933	mga-miR-N464	0.2	54 +/- 3%	Mga1	67143077	ABCC9	ATP binding cassette subfamily C member 9	21	21	0	0	Yes	uugcugcuuccucugccc	caagaggaggcagaguuu	caagaggaggcagaguuuggauuugcugugaagggcgucugaaaucugccaauaccaacaucacauuugcugcuuccucugccc	OW982291.1:66447002..66447086:+
OW982291.1_986	mga-let-7i	243957	94 +/- 2%	Mga1	68052127	LOC104912401	uncharacterized LOC104912401, ncRNA	478503	474510	19	3974	Yes	ugagguaguagguuguauaguu	cuauacaaucuacugucuuucc	ugagguaguagguuguauaguuuuaggguuaugcccugccugucagauaacuauacaaucuacugucuuucc	OW982291.1:70713870..70713942:+
OW982292.1_4898	mga-miR-216b	4.5	91 +/- 2%	-	-			137	137	0	0	Yes	aaaucucugcaggcaaauguga	acaauuaccuguagagauucu	aaaucucugcaggcaaaugugaugucuuuauagcaaucucacaauuaccuguagagauucu	OW982292.1:2220685..2220746:+
OW982292.1_4900	mga-miR-216a	5.2	94 +/- 2%	-	-			98	98	0	0	Yes	uaaucucagcuggcaacuguga	acagugguauugggauuaug	uaaucucagcuggcaacugugaggaguuaauaauucucacagugguauugggauuaug	OW982292.1:2225854..2225912:+
OW982292.1_4902	mga-miR-N216	46.8	94 +/- 2%	Mga2	1499396			92	86	0	6	Yes	auacugcaucaggaacugauugg	aucaguuccuaaugcauugccu	auacugcaucaggaacugauuggauaauaaucagucaccaucaguuccuaaugcauugccu	OW982292.1:2228519..2228580:+
OW982292.1_4933	mga-miR-6542-3p	5.1	94 +/- 2%	-	-			66	66	0	0	Yes	acgggacagugcugaagacuac	ugucugccagcaucagccccagu	ugucugccagcaucagccccagugccgucaccagugccaacgggacagugcugaagacuac	OW982292.1:4432616..4432677:+
OW982292.1_5013	mga-miR-124a-5p	28	94 +/- 2%	-	-			46	41	0	5	Yes	guucacagccagaaaccucugu	agggguuucaggcugugcugug	agggguuucaggcugugcuguggagcagcaguccgguucacagccagaaaccucugu	OW982292.1:7393895..7393952:+
OW982292.1_5033	mga-miR-N428	1.2	78 +/- 2%	Mga2	8259309	MSH6	mutS homolog 6	11	11	0	0	Yes	cuagcaaaggccagcaggaagacu	acuugcugcuggcaugcuaaaggu	acuugcugcuggcaugcuaaagguuugcugugguuaaucuagcaaaggccagcaggaagacu	OW982292.1:8579328..8579390:+
OW982292.1_5046	mga-miR-N466	0.1	54 +/- 3%	Mga2	9242969	ALK	ALK receptor tyrosine kinase	40	40	0	0	Yes	uguuuucuguuggcugaugacu	uuucagccuacagaaaaccaaa	uguuuucuguuggcugaugacugagaaagcugcuguauuauuaaaagacuaacuccaguuucagccuacagaaaaccaaa	OW982292.1:9020095..9020175:+
OW982292.1_5068	mga-miR-N398	1.6	78 +/- 2%	Mga2	13503855	LOC100545977	serine/threonine-protein kinase MRCK alpha	10	9	0	1	No	cccguuugcuguguccuggugccu	cauuuucaggcagagcagagggc	cccguuugcuguguccuggugccugcaaucuauugcuucuccaacccgcuacaaacaggcauuuucaggcagagcagagggc	OW982292.1:11845059..11845141:+
OW982292.1_5172	mga-miR-215-5p	31144.1	94 +/- 2%	-	-			61082	61078	0	4	Yes	augaccuaugaauugacagacu	ccugucauuucuauaggcc	augaccuaugaauugacagacugcuuucaaaaugugccugucauuucuauaggcc	OW982292.1:18200468..18200523:+
OW982292.1_5185	mga-miR-N462	0.2	54 +/- 3%	Mga2	19411167	USH2A	usherin	97862	97862	0	0	Yes	uaccaggugcuguaggcau	gcagacaguauuuggcuaacu	gcagacaguauuuggcuaacuuauuacuuggcuggaaaacagucagaaaauacaguaccaggugcuguaggcau	OW982292.1:19797273..19797347:+
OW982292.1_5187	mga-miR-N339	5.1	94 +/- 2%	Mga2	19581307	USH2A	usherin	9	8	0	1	Yes	aacacuuucucugucaagaacu	uuggugacaugggaaguguuua	uuggugacaugggaaguguuuaaauaacauguaacuuaacacuuucucugucaagaacu	OW982292.1:19966507..19966566:+
OW982292.1_5191	mga-miR-N470	0	54 +/- 3%	-	-			9	9	0	0	Yes	acuguaucacuuucugucaggcu	ucuaggcaggaguggcacagaguga	ucuaggcaggaguggcacagagugauaugacaggguuaucacuguaucacuuucugucaggcu	OW982292.1:19977913..19977976:+
OW982292.1_5317	mga-miR-N343	3.4	83 +/- 3%	Mga2	25785098	CRIPT	CXXC repeat containing interactor of PDZ3 domain	8	6	0	2	Yes	uaaaguacuucuuuuuuccagg	ugaggugaaggaaguacuuuauu	ugaggugaaggaaguacuuuauuucagugugcauaaauaaaguacuucuuuuuuccagg	OW982292.1:26135092..26135151:+
OW982292.1_5398	mga-miR-10b-5p	2.6	80 +/- 3%	-	-			15	15	0	0	Yes	cacccugucugacuacaa	gaguuagacaaauagac	cacccugucugacuacaaaaccauucuugaguuagacaaauagac	OW982292.1:36090432..36090477:+
OW982292.1_5571	mga-miR-N467	0.1	54 +/- 3%	Mga2	45904177			31	31	0	0	Yes	uacagaagagauccugagc	ccuagaucuuuuaagugcc	ccuagaucuuuuaagugccaauacagaagagauccugagc	OW982292.1:46314599..46314639:+
OW982292.1_5886	mga-miR-N567	2	80 +/- 3%	Mga2	63155816	CEP57L1	centrosomal protein 57 like 1	31	18	0	13	Yes	uucuaauucugcaguuggaua	uauccaacugcagaauuagaaa	uucuaauucugcaguuggauaugauuugcauauccaacugcagaauuagaaa	OW982292.1:66264893..66264945:+
OW982292.1_5889	mga-miR-N332	7.2	94 +/- 2%	Mga2	63103736			13	12	0	1	Yes	uacaucauuuaucacuggccugu	cugucaguguuaaaugguguuagc	cugucaguguuaaaugguguuagcagguacagcuacaucauuuaucacuggccugu	OW982292.1:66313436..66313492:+
OW982292.1_5942	mga-miR-1677	8.2	94 +/- 2%	Mga2	72896240	EPHA7	EPH receptor A7	7	6	0	1	Yes	uccugcaccgcugaagucaau	uugacuucaguaggagcaggauu	uccugcaccgcugaagucaauggaaguuuugucauugacuucaguaggagcaggauu	OW982292.1:73079558..73079615:+
OW982292.1_5964	mga-miR-1451	3595.7	94 +/- 2%	Mga2	74935215	RNGTT	RNA guanylyltransferase and 5'-phosphatase	7043	5943	0	1100	Yes	ucgcacaggagcaaguuaccgc	cguaacucgcugcugugagagg	ucgcacaggagcaaguuaccgcguucagcucgccugccguaacucgcugcugugagagg	OW982292.1:75268635..75268694:+
OW982292.1_5976	mga-miR-6639-5p	2.7	80 +/- 3%	-	-			8	8	0	0	Yes	aacagaacuaaucucagga	cugaggaaaggacuguuuu	aacagaacuaaucucaggaagccucagggaaagccugaggaaaggacuguuuu	OW982292.1:76817435..76817488:+
OW982292.1_6059	mga-miR-30d	0.3	54 +/- 3%	-	-			817458	817458	0	0	No	uguaaacauccucgacuggaagcu	uaaacagcugaggaauguguauugcugu	uaaacagcugaggaauguguauugcuguugacagugagcgacuguaaacauccucgacuggaagcu	OW982292.1:81627107..81627173:+
OW982292.1_6060	mga-miR-30a	424517	94 +/- 2%	Mga2	81135692	LOC116216354	uncharacterized LOC116216354, ncRNA	832663	817458	14	15191	Yes	uguaaacauccucgacuggaagcu	cuuucagucggauguuugcagc	uguaaacauccucgacuggaagcugugaagcagcagauggggcuuucagucggauguuugcagc	OW982292.1:81627149..81627213:+
OW982292.1_6062	mga-miR-N331	7.3	94 +/- 2%	Mga2	81150987	LOC116216354	uncharacterized LOC116216354	13	9	0	4	Yes	agcagaggaaaugggcuguucugua	cagaagccguauccucugcagga	agcagaggaaaugggcuguucuguaugagcucuugcuagagauuguucacauccacagaagccguauccucugcagga	OW982292.1:81642693..81642771:+
OW982292.1_6066	mga-miR-30c	123869	94 +/- 2%	Mga2	81162538	LOC116216354	uncharacterized LOC116216354, ncRNA	242955	239388	1	3566	Yes	uguaaacauccuacacucucagcu	cugggagaaggcuguuuacucu	uguaaacauccuacacucucagcuguggaaacuaagaaagcugggagaaggcuguuuacucu	OW982292.1:81653905..81653967:+
OW982292.1_6290	mga-miR-N215	52.8	94 +/- 2%	Mga2	92863519	ATP6V1C2	ATPase H+ transporting V1 subunit C2	103	98	0	5	Yes	acagugaucacguuacgauggau	ccucguagcuugaucacgaua	acagugaucacguuacgauggauuucucaaguaacaaccucguagcuugaucacgaua	OW982292.1:96150897..96150955:+
OW982292.1_6545	mga-miR-N303	19.3	94 +/- 2%	Mga2	106361067	IMP3	IMP U3 small nucleolar ribonucleoprotein 3	43	23	0	20	No	ccccgcgcugcucgugccccgc	agggccacguccgcgucgggcc	agggccacguccgcgucgggcccgaggugaucaccgaccccgcgcugcucgugccccgc	OW982292.1:109133355..109133414:+
OW982292.1_6559	mga-miR-216c	23	94 +/- 2%	-	-			37	29	0	8	Yes	aucucuacagguaauugugaga	ucacauuugccugcagagauuu	aucucuacagguaauugugagauugcuauaaagacaucacauuugccugcagagauuu	OW982292.1:2220685..2220743:-
OW982292.1_6561	mga-miR-N456	0.6	54 +/- 3%	Mga2	1499397			11	11	0	0	Yes	augcauuaggaacugauggugacu	uuauccaaucaguuccugaugcagua	augcauuaggaacugauggugacugauuauuauccaaucaguuccugaugcagua	OW982292.1:2228520..2228575:-
OW982292.1_6719	mga-miR-1641	5.4	94 +/- 2%	-	-			113	113	0	0	Yes	ugaggauuaaugacugucuggg	caguuaguuauuaauccccagg	ugaggauuaaugacugucuggggucaucaucuccucccaguuaguuauuaauccccagg	OW982292.1:12667034..12667093:-
OW982292.1_6722	mga-miR-12269-5p	1	78 +/- 2%	-	-			5	5	0	0	Yes	auggggcugaagcugggc	gcagcgucagugugauac	auggggcugaagcugggcugcagcgucagugugauac	OW982292.1:13351622..13351659:-
OW982292.1_6758	mga-miR-1715-3p	3.6	83 +/- 3%	-	-			17	17	0	0	Yes	agacacuguagcuuuugu	gacaguacaguggaauu	gacaguacaguggaauucuggucacagaaauggagacacuguagcuuuugu	OW982292.1:16991870..16991921:-
OW982292.1_7010	mga-miR-N335	6.2	94 +/- 2%	Mga2	38558256	DISC1	DISC1 scaffold protein	12	6	0	6	Yes	uauacaggcucuacaugcauug	augcauguaggacccgaccuaagu	augcauguaggacccgaccuaaguuaucuugcacacuuauacaggcucuacaugcauug	OW982292.1:38923681..38923740:-
OW982292.1_7104	mga-miR-7475-3p	2	80 +/- 3%	-	-			17	17	0	0	No	gcgggcgggagggcggcc	ccgcaggagcgcgcgugcac	ccgcaggagcgcgcgugcaccgcgggagggcgggcgggagggcggcc	OW982292.1:41522058..41522105:-
OW982292.1_7123	mga-miR-1763	1.8	78 +/- 2%	-	-			13	13	0	0	No	gagggcgggcggcagcggga	ccgcacccguccggccucgg	gagggcgggcggcagcgggacggagagcaccgcgcgucccgggcggcgagcacugccuccuccgcacccguccggccucgg	OW982292.1:44649362..44649443:-
OW982292.1_7416	mga-miR-12283-5p	1.6	78 +/- 2%	-	-			48	48	0	0	No	cggggagggagggccgggcg	cccgucccugcaagccggg	cccgucccugcaagccggggcuccagaaggcagccgacggggagggagggccgggcg	OW982292.1:95715439..95715496:-
OW982292.1_7786	mga-miR-N407	1.5	78 +/- 2%	Mga2	108583728			28	28	0	0	Yes	uuugguccccuucaaccagcu	cuggucaaacggaaccaagcc	cuggucaaacggaaccaagcccgucuuccuuggagguuugguccccuucaaccagcu	OW982292.1:106908090..106908147:-
OW982293.1_7905	mga-miR-N226	32.5	94 +/- 2%	Mga3	8429196	PHACTR1	phosphatase and actin regulator 1	62	42	0	20	Yes	ucaggucauggcucuccccagg	ugaggggugcuguugaccaugaca	ugaggggugcuguugaccaugacaugcucuagcuguucaggucauggcucuccccagg	OW982293.1:9064225..9064283:+
OW982293.1_8063	mga-miR-187	5.5	94 +/- 2%	Mga3	29728344			199	199	0	0	Yes	ucgugucuuguguugcagccaga	cggcuacaacacaggacauggga	cggcuacaacacaggacaugggagcuuuucugaacccucgugucuuguguugcagccaga	OW982293.1:29585824..29585884:+
OW982293.1_8231	mga-miR-N204	219.6	94 +/- 2%	-	-			429	409	0	20	Yes	aaguagaacuacaaacuccagc	uggaguuuuuguuuuugcuuugu	uggaguuuuuguuuuugcuuuguuuuguuuuuaaagacaaaguagaacuacaaacuccagc	OW982293.1:51985110..51985171:+
OW982293.1_8365	mga-miR-N452	0.7	54 +/- 3%	Mga3	65642714	STMN2	stathmin 2	14	14	0	0	Yes	agaagauauaggagauggca	gaauuuccauugucuuuugu	gaauuuccauugucuuuugugcuuccagaagauauaggagauggca	OW982293.1:66344775..66344821:+
OW982293.1_8760	mga-miR-N458	0.4	54 +/- 3%	Mga3	30316178	TMEM245	transmembrane protein 245	22	22	0	0	Yes	ucaguaacuucugaaauaggu	cuguuuccagaaguuacugaua	cuguuuccagaaguuacugauacccacuauguuuuaaacauaucaguaacuucugaaauaggu	OW982293.1:30171573..30171636:-
OW982293.1_8761	mga-miR-32	2765.7	94 +/- 2%	Mga3	30336862	TMEM245	transmembrane protein 245	5416	5054	0	362	Yes	uauugcacauuacuaaguugc	caauuuagugugugcgauacu	uauugcacauuacuaaguugcauguugucacggccucagugcaauuuagugugugcgauacu	OW982293.1:30192031..30192093:-
OW982293.1_8793	mga-miR-N337	5.5	94 +/- 2%	Mga3	31916677	LPCAT1	lysophosphatidylcholine acyltransferase 1	11	10	0	1	Yes	acuaggaaggagaacugugucac	ugauggcagcucuccuuccaa	acuaggaaggagaacugugucacaaaagaauugugauggcagcucuccuuccaa	OW982293.1:31776895..31776949:-
OW982293.1_8868	mga-miR-N387	1.8	78 +/- 2%	Mga3	45424374	LOC100545207	uncharacterized LOC100545207	40	40	0	0	Yes	uccucuguguaccucuggcacu	ggccagaggaaugcagcuugagg	ggccagaggaaugcagcuugaggggaugcccucaccucuccucuguguaccucuggcacu	OW982293.1:42346325..42346385:-
OW982293.1_8870	mga-miR-N419	1.3	78 +/- 2%	Mga3	45424828	LOC100545207	uncharacterized LOC100545207	11	10	0	1	Yes	auaagcucugacagaccugagc	aucaggauuuuauuagcac	aucaggauuuuauuagcaccgucucagcauaagcucugacagaccugagc	OW982293.1:42346779..42346829:-
OW982293.1_8922	mga-miR-N198	1454.5	94 +/- 2%	Mga3	47691245	MIB1	MIB E3 ubiquitin protein ligase 1	2852	2829	0	23	Yes	uuugguccccuucaaccagcugu	agcugguaaaauggaaccaaau	agcugguaaaauggaaccaaaucaccucuucaauggauuugguccccuucaaccagcugu	OW982293.1:48187002..48187062:-
OW982293.1_8924	mga-miR-1a	4.7	91 +/- 2%	Mga3	47695025	MIB1	MIB E3 ubiquitin protein ligase 1	80	80	0	0	Yes	uggaauguaaagaaguauguau	acauacuucuuuauguacccaua	acauacuucuuuauguacccauaugaacauacaaugcuauggaauguaaagaaguauguau	OW982293.1:48190147..48190208:-
OW982293.1_9062	mga-miR-N344	3.3	83 +/- 3%	Mga3	59961495			4	3	0	1	Yes	cugcagcugcauguucccugug	agggagauguaccuguaggag	cugcagcugcauguucccugugugaccugcuggcacagggagauguaccuguaggag	OW982293.1:60699104..60699161:-
OW982293.1_9077	mga-miR-N223	35.7	94 +/- 2%	-	-			68	46	0	22	Yes	agcucuacagcagcacugggc	cccugagcagcuguggggcacg	agcucuacagcagcacugggcccugcucugggggagcccugagcagcuguggggcacg	OW982293.1:62331091..62331149:-
OW982293.1_9347	mga-miR-N307	17.5	94 +/- 2%	Mga3	91770455			32	31	0	1	Yes	gcuuugcuaaugacugcugauc	ugcagcagucacuagcaagaug	gcuuugcuaaugacugcugauccauugcccggugugcagcagucacuagcaagaug	OW982293.1:87044645..87044701:-
OW982293.1_9349	mga-miR-30b	22686.7	94 +/- 2%	Mga3	91247934	LOC116216493	uncharacterized LOC116216493, ncRNA	44491	44433	0	58	Yes	uguaaacauccuacacucagcu	cugggggguggauguuuacuuc	uguaaacauccuacacucagcuauaacaagugguagggcugggggguggauguuuacuuc	OW982293.1:87554834..87554894:-
OW982293.1_9351	mga-miR-30d	321578	94 +/- 2%	Mga3	91251405	LOC116216493	uncharacterized LOC116216493, ncRNA	630753	622846	0	7907	Yes	uguaaacauccccgacuggaagcu	cuuucagucagauguuugcugc	uguaaacauccccgacuggaagcuguagcagcucgagcuuucagucagauguuugcugc	OW982293.1:87558307..87558366:-
OW982294.1_29626	mga-miR-122-5p	1.39075e+06	94 +/- 2%	-	-			2727896	2726332	0	1564	Yes	uggagugugacaaugguguuug	aacgccauuaucacacuaaau	uggagugugacaaugguguuuguguccagucuaucaaacgccauuaucacacuaaau	OW982294.1:910829..910886:+
OW982294.1_29737	mga-miR-N327	8.5	94 +/- 2%	MgaZ	7935402	GBA2	glucosylceramidase beta 2	23	22	0	1	No	aauuguccuuuuugcucuggcagu	caccagagcacugcacaaugugu	caccagagcacugcacaauguguccagcguugccaacacaauuguccuuuuugcucuggcagu	OW982294.1:9494178..9494241:+
OW982294.1_29778	mga-miR-N357	2.3	80 +/- 3%	-	-			16	16	0	0	Yes	ccgcggcggcggugccgggc	ccggcuccgccgcccccgcggag	ccgcggcggcggugccgggccgggguaacccaacaccggcacggcccccccggcuccgccgcccccgcggag	OW982294.1:12104048..12104120:+
OW982294.1_29947	mga-miR-101	4.9	91 +/- 2%	MgaZ	25670659	RCL1	RNA terminal phosphate cyclase like 1	458056	457917	0	139	Yes	guacaguacugugauaacuga	ucgguuaucaugguaccggugcu	ucgguuaucaugguaccggugcuguauacgugaaagguacaguacugugauaacuga	OW982294.1:28467302..28467359:+
OW982294.1_29976	mga-miR-1416	472.8	94 +/- 2%	-	-			919	882	0	37	Yes	uccuuaacucaugccgcugug	acaauuguaugaguugaguaca	uccuuaacucaugccgcugugccuuuauauuuuauuucacaauuguaugaguugaguaca	OW982294.1:35626459..35626519:+
OW982294.1_29979	mga-miR-N434	1	78 +/- 2%	MgaZ	32393393			23	23	0	0	Yes	ugacaccaguucauacug	guguuagcaaugucagu	guguuagcaaugucaguuguggcaugccacuugucugccuuugacaccaguucauacug	OW982294.1:36136527..36136586:+
OW982294.1_30053	mga-miR-23b	23181.1	94 +/- 2%	MgaZ	37852214	LOC104915117	aminopeptidase O-like	45460	45371	0	89	Yes	aucacauugccagggauuacc	uggguuccuggcaugaugauuu	uggguuccuggcaugaugauuugugaguuaagauuaaaaucacauugccagggauuacc	OW982294.1:42221676..42221735:+
OW982294.1_30055	mga-miR-27b	386593	94 +/- 2%	MgaZ	37852454	LOC104915117	aminopeptidase O-like	758276	758261	9	6	Yes	uucacaguggcuaaguucug	agagcuuagcugauuggug	agagcuuagcugauuggugaacagugauuguuucccucuauguucacaguggcuaaguucug	OW982294.1:42221917..42221979:+
OW982294.1_30057	mga-miR-24	4821.8	94 +/- 2%	MgaZ	37852978	LOC104915117	aminopeptidase O-like	9458	9419	0	39	No	uggcucaguucagcaggaacagg	gugccuacugagcugauauc	gugccuacugagcugauaucaguucugauuuuacacacuggcucaguucagcaggaacagg	OW982294.1:42222441..42222502:+
OW982294.1_30083	mga-miR-1329-5p	5.3	94 +/- 2%	-	-			13	13	0	0	Yes	uacagugauucacaccagcugu	agcugguguaagucagcagagc	agcugguguaagucagcagagcuccacugacauuauuagugcuacagugauucacaccagcugu	OW982294.1:46573805..46573869:+
OW982294.1_30180	mga-miR-N450	0.7	54 +/- 3%	MgaZ	47539262			98	98	0	0	Yes	uaugcugagaaccucaau	guaggccuuuccuuuagcauggc	uaugcugagaaccucaauccuugacccugauuaucucuggguuucagguaggccuuuccuuuagcauggc	OW982294.1:56320750..56320820:+
OW982294.1_30336	mga-miR-N322	10.6	94 +/- 2%	-	-			31	28	1	2	No	cuacucugaaauuaaugccuccu	auggcuauagagacugaac	cuacucugaaauuaaugccuccuauuuuguaaugcuggcccaugaucucagaggcagauguuggugggauggcuauagagacugaac	OW982294.1:72032919..72033006:+
OW982294.1_30370	mga-miR-31-5p	46.4	94 +/- 2%	-	-			82	81	0	1	Yes	aggcaagauguuggcauagcug	ugcuaugccaacauauuguca	aggcaagauguuggcauagcuguuaaccuaaaaaccugcuaugccaacauauuguca	OW982294.1:75343772..75343829:+
OW982294.1_30386	mga-miR-N565	2	80 +/- 3%	-	-			12	12	0	0	Yes	uacugugcugugcauugcugucc	gcagugcugugcaguccaguaca	uacugugcugugcauugcuguccauugcagugcugugcaguccaguaca	OW982294.1:77508878..77508927:+
OW982294.1_30413	mga-miR-2954	5.4	94 +/- 2%	-	-			329731	329714	2	15	Yes	cauccccauuccacuccuagc	gcugagagggcuuggggag	gcugagagggcuuggggagaggauuguaguggagcuccauccccauuccacuccuagc	OW982294.1:77941320..77941378:+
OW982294.1_30498	mga-miR-N564	2.1	80 +/- 3%	Mga11	18867625	LIPG	lipase G, endothelial type	25	25	0	0	Yes	agaugauggggaagagcuccga	ggagcucaucuccauggucuca	ggagcucaucuccauggucucaguaacaaaacaacuuagugagaugauggggaagagcuccga	OW982294.1:1225809..1225872:-
OW982294.1_30530	mga-miR-N328	8.3	94 +/- 2%	MgaZ	6865984	UBAP2	ubiquitin associated protein 2	16	11	0	5	Yes	augggcaaggaaaggcacaaga	ugugugcuuucccuugcuucugc	ugugugcuuucccuugcuucugcacuucauuguggugaggaugggcaaggaaaggcacaaga	OW982294.1:7920947..7921009:-
OW982294.1_30747	mga-miR-N435	1	78 +/- 2%	MgaZ	12507002	TMEM267	transmembrane protein 267	12	11	0	1	Yes	uaucauagucuucuguaacgcacu	cuaggcugugcuugucac	uaucauagucuucuguaacgcacuugaagccuagugcguuacacuaggcugugcuugucac	OW982294.1:14062482..14062543:-
OW982294.1_30757	mga-miR-449d	2.2	80 +/- 3%	MgaZ	15301922			6	6	0	0	Yes	aggcaguguauuguuaguuagcug	gcaacuaacuacacugccaca	aggcaguguauuguuaguuagcugcgcuucauacaccagcaacuaacuacacugccaca	OW982294.1:17058559..17058618:-
OW982294.1_30901	mga-miR-N312	15.4	94 +/- 2%	MgaZ	25990096			28	19	0	9	Yes	aaucagugccauagcaguaagaug	ucugcugcucaagcacugcugc	aaucagugccauagcaguaagaugguuuggaaauguggaaguacaucugcugcucaagcacugcugc	OW982294.1:28783174..28783241:-
OW982294.1_30985	mga-miR-N346	3	83 +/- 3%	-	-			11	10	0	1	No	gcacucggugccaucggaggcu	cccggccuagcagagggg	gcacucggugccaucggaggcugccagcagccccggccuagcagagggg	OW982294.1:35279487..35279536:-
OW982294.1_30993	mga-miR-211	5.1	94 +/- 2%	MgaZ	32170146	TRPM3	transient receptor potential cation channel subfamily M member 3	4876	4876	0	0	Yes	uucccuuugucauccuaugccu	gcugggaaggcaaagggacgu	uucccuuugucauccuaugccugagaauauaugaagggggcugggaaggcaaagggacgu	OW982294.1:35896620..35896680:-
OW982294.1_31057	mga-miR-7	2161.7	94 +/- 2%	-	-			4232	3637	0	595	Yes	uggaagacuagugauuuuguuguu	caacaaaucacagucugccaua	uggaagacuagugauuuuguuguuuuuagauaauuaaauugacaacaaaucacagucugccaua	OW982294.1:40636943..40637007:-
OW982294.1_31065	mga-miR-N310	16	94 +/- 2%	MgaZ	37126204	LOC104915113	cytosolic carboxypeptidase 1	43	40	0	3	No	uaggagagaguuuugaacaugga	acuuguucauguucucuccagg	uaggagagaguuuugaacauggauagaaguuugcaacuacucacuuguucauguucucuccagg	OW982294.1:41345587..41345651:-
OW982294.1_31123	mga-miR-9-5p	971.5	94 +/- 2%	-	-			1897	1863	0	34	Yes	ucuuugguuaucuagcuguauga	auaaagcuagauaaccgaaagu	ucuuugguuaucuagcuguaugaguguuuuggucuucauaaagcuagauaaccgaaagu	OW982294.1:48899069..48899128:-
OW982294.1_31233	mga-miR-187-3p	2.8	80 +/- 3%	-	-			6	6	0	0	Yes	ucgugucuggcugugucugguu	ccgggccggcccaggcacugcaggca	ucgugucuggcugugucugguuguaggaugcugccacagccgggccggcccaggcacugcaggca	OW982294.1:63446643..63446708:-
OW982294.1_31321	mga-miR-N473	0	54 +/- 3%	-	-			98	98	0	0	Yes	auagagugauguuggugca	caaaacaagcucuaaaa	auagagugauguuggugcaaagauuagagugggcuuuagaaauauuuacagaggucacuuggcaaaacaagcucuaaaa	OW982294.1:73464574..73464653:-
OW982294.1_31378	mga-miR-2131	469.5	94 +/- 2%	MgaZ	40501722 or 63316329	NCBP1	nuclear cap binding protein subunit 1	912	900	3	9	Yes	cuguuacuguucuucugaugg	augcagaagugcacggaaacagcu	augcagaagugcacggaaacagcuguuugcuaucgagaaguuggcuguuacuguucuucugaugg	OW982294.1:77951992..77952057:-
OW982295.1_10029	mga-miR-N315	13.2	94 +/- 2%	Mga4	46194087	LOC104910780	sec1 family domain-containing protein 2-like	24	23	0	1	Yes	auauuaaacacuucaauggaugu	uccauugaaguguuuaauau	uccauugaaguguuuaauauuaauauuaaucacuuuaauauuaaacacuucaauggaugu	OW982295.1:46472420..46472480:+
OW982295.1_10038	mga-miR-N471	0	54 +/- 3%	-	-			7	6	1	0	Yes	gccgggcugugaggagug	cggccuggcggcagggcgg	gccgggcugugaggagugcggcccaucuccggcuggcggggagggauggaggcggccuggcggcagggcgg	OW982295.1:47135672..47135743:+
OW982295.1_10136	mga-miR-N353	2.4	80 +/- 3%	Mga4	56014179	LDB2	LIM domain binding 2	59	55	0	4	Yes	caggggugcugcagagccuucagc	ugggcucugcaucaccccauggg	caggggugcugcagagccuucagccacgcaggggcugagcugggcucugcaucaccccauggg	OW982295.1:56743659..56743722:+
OW982295.1_10245	mga-miR-N200	1042.6	94 +/- 2%	Mga4	65640714	LOC100539912	DDRGK domain-containing protein 1	2043	2030	0	13	Yes	agaacugaauaccauggacuga	aguccauggaauucaguucuc	agaacugaauaccauggacugaacgcauggaauugaaaccaguccauggaauucaguucuc	OW982295.1:69019788..69019849:+
OW982295.1_10261	mga-miR-N323	10.3	94 +/- 2%	Mga4	64551315			18	13	0	5	Yes	uucugcauuuccaccugcauga	gugcuggugggagugcugagcu	gugcuggugggagugcugagcucauggagcaguucugcauuuccaccugcauga	OW982295.1:70132732..70132786:+
OW982295.1_10465	mga-miR-N347	2.7	80 +/- 3%	Mga4	14271867	PURG	purine rich element binding protein G	12	5	0	7	No	aaggggcaccaacuccugcaucc	gcugcaaggcuggucuccuagu	aaggggcaccaacuccugcauccaagcucuugauuaaagauguggcugcaaggcuggucuccuagu	OW982295.1:14786530..14786596:-
OW982295.1_10568	mga-miR-N321	11.2	94 +/- 2%	Mga4	23052950			28	15	12	1	No	uccgcgaagcucgagcug	cucgggccaagcaaagcacg	cucgggccaagcaaagcacgcacggcccggagcuguaagcaguccuccgcgaagcucgagcug	OW982295.1:23923277..23923340:-
OW982295.1_10571	mga-miR-N408	1.5	78 +/- 2%	Mga4	22255875			20	20	0	0	Yes	auuugauauuacaacugugucc	acacaguuguaauaucaaaugg	auuugauauuacaacuguguccacugcuggacacaguuguaauaucaaaugg	OW982295.1:24697960..24698012:-
OW982295.1_10714	mga-miR-N358	2.2	80 +/- 3%	Mga4	34439622	LOC116216632	small nucleolar RNA SNORA24	128	128	0	0	Yes	cuccaugacuccaugggggcugcc	cggccgccgugugguggggugug	cggccgccgugugguggggugugggagggccgcuccaugacuccaugggggcugcc	OW982295.1:35615644..35615700:-
OW982295.1_10889	mga-miR-12263-5p	1.7	78 +/- 2%	-	-			11	11	0	0	No	accgcgcagugccggcagggccg	gcgcgccggggccgcgcggaac	accgcgcagugccggcagggccgggcgccucgcucacagcgcgccggggccgcgcggaac	OW982295.1:42324878..42324938:-
OW982295.1_10952	mga-miR-N313	13.3	94 +/- 2%	-	-			24	23	0	1	Yes	auauuaaacacuucaauggaugu	uccauugaaguguuuaauau	uccauugaaguguuuaauauuaaagugauuaauauuaauauuaaacacuucaauggaugu	OW982295.1:46472417..46472477:-
OW982295.1_11009	mga-miR-218	627.2	94 +/- 2%	Mga4	54721570	SLIT2	slit guidance ligand 2	1222	1219	0	3	Yes	uugugcuugaucuaaccaugu	caugguucugucaagcacc	uugugcuugaucuaaccaugugguugugagguaugaguaaaacaugguucugucaagcacc	OW982295.1:55524384..55524445:-
OW982295.1_11114	mga-miR-103	5	94 +/- 2%	Mga4	65835142	LOC100539295	pantothenate kinase 2, mitochondrial	79669	79669	0	0	Yes	agcagcauuguacagggcuauga	agcuucuuuacagugcugccuug	agcuucuuuacagugcugccuuguugcguucaugucaagcagcauuguacagggcuauga	OW982295.1:68801006..68801066:-
OW982295.1_11118	mga-miR-N568	2	80 +/- 3%	Mga4	65830215	LOC109367455	pantothenate kinase 2, mitochondrial-like	3331	2804	0	527	Yes	ucagaaucaugaagguuggaa	uuccaaccuucacgauucuaugau	uuccaaccuucacgauucuaugauccauaaugaagaaucagaaucaugaagguuggaa	OW982295.1:68805409..68805467:-
OW982295.1_11135	mga-miR-146c	5.4	94 +/- 2%	Mga4	65640775	LOC100539912	DDRGK domain-containing protein 1	2754951	2752463	1	2487	Yes	ugagaacugaauuccauggacugg	uccaugguauucaguucucu	ugagaacugaauuccauggacugguuucaauuccaugcguucaguccaugguauucaguucucu	OW982295.1:69019786..69019850:-
OW982295.1_11152	mga-miR-N371	2	80 +/- 3%	MgaUn	405			43	42	0	1	Yes	auggacguccuuggcuccucac	cacggaugucccuugguucuc	cacggaugucccuugguucucaguggggauccauggacguccuuggcuccucac	OW982295.1:71032499..71032553:-
OW982295.1_9558	mga-miR-1329-5p	4.5	91 +/- 2%	-	-			17	15	0	2	Yes	aacagugaugcuuucugacugu	gcagcugguuucacugua	aacagugaugcuuucugacugugcuucucuuaacugagguagacaggcagcugguuucacugua	OW982295.1:9469887..9469951:+
OW982295.1_9618	mga-miR-N318	12.6	94 +/- 2%	Mga4	14876759	CCSER1	coiled-coil serine rich protein 1	23	20	1	2	Yes	ugcugcauccuccucuccaugc	auggggagugcuuugcagucuc	ugcugcauccuccucuccaugcucagcugaggugacagagugcauggggagugcuuugcagucuc	OW982295.1:15845155..15845220:+
OW982295.1_9755	mga-miR-12260-3p	4.7	91 +/- 2%	-	-			92	92	0	0	Yes	agaaggagaaucugaacu	ggcuggucuccugcucucc	ggcuggucuccugcucuccuaauuacagaacccaaggagaaggagaaucugaacu	OW982295.1:28408338..28408393:+
OW982295.1_9982	mga-miR-383	5.3	94 +/- 2%	Mga4	43605854			136	136	0	0	Yes	agaucagaaggugauuguggcu	ccacagcacugccuggucaga	agaucagaaggugauuguggcuuugaguaaauauugagcagccacagcacugccuggucaga	OW982295.1:44540256..44540318:+
OW982296.1_11187	mga-miR-1769-5p	20.2	94 +/- 2%	-	-			29	28	0	1	Yes	cuucaggcugugcucauugcc	aaugagcacagccugaagu	aaugagcacagccugaaguaccucaagaacagauacuucaggcugugcucauugcc	OW982296.1:5654303..5654359:+
OW982296.1_11450	mga-miR-N302	20.9	94 +/- 2%	Mga5	14962540	SLC25A22	solute carrier family 25 member 22	38	28	0	10	Yes	uaccgcuguccugggugccugg	uggcauccagaacagcgguac	uaccgcuguccugggugccuggcagaguucgugcauuggcauccagaacagcgguac	OW982296.1:16896228..16896285:+
OW982296.1_11453	mga-miR-210a-3p	5.4	94 +/- 2%	-	-			3158	2522	0	636	Yes	cugugcgugugacagcggcu	agccacugacuaacgcacauug	agccacugacuaacgcacauugugcucucggcgacuccacugugcgugugacagcggcu	OW982296.1:16966812..16966871:+
OW982296.1_11529	mga-miR-N348	2.6	80 +/- 3%	Mga5	16675831	FGF4	fibroblast growth factor 4	43	28	0	15	Yes	uuccgcgggugcggagcggcuc	cgcuccgcguccgcagaaccgu	cgcuccgcguccgcagaaccgucagagaagcgguuccgcgggugcggagcggcuc	OW982296.1:18653992..18654047:+
OW982296.1_11612	mga-miR-129	368.2	94 +/- 2%	-	-			713	363	0	350	Yes	cuuuuugcggucugggcuugc	aagcccuuaccccaaaaagcau	cuuuuugcggucugggcuugcuguacauaacugccuacccgggaagcccuuaccccaaaaagcau	OW982296.1:22850921..22850986:+
OW982296.1_11716	mga-miR-N212	106.6	94 +/- 2%	Mga5	25614719			206	200	0	6	Yes	agguuacaagaacuguggcccu	ggccacaguucuuguaaccuc	agguuacaagaacuguggcccugugaugaaagcuaagggccacaguucuuguaaccuc	OW982296.1:27901646..27901704:+
OW982296.1_11801	mga-miR-N442	0.9	54 +/- 3%	Mga5	32325003	LOC116216713	U1 spliceosomal RNA	368	365	3	0	Yes	uuucccagggugaggcuc	uacuuaccuggcagagaag	uacuuaccuggcagagaagacaccaugaucagucaggugguuuucccagggugaggcuc	OW982296.1:34691856..34691915:+
OW982296.1_12015	mga-miR-N410	1.5	78 +/- 2%	Mga5	49920273			60	60	0	0	Yes	ugaaauguuuaggaccacuuga	cagugguucuuaacaguucaac	cagugguucuuaacaguucaacaguucucuaucauaauugugaaauguuuaggaccacuuga	OW982296.1:52276397..52276459:+
OW982296.1_12038	mga-miR-N414	1.4	78 +/- 2%	Mga5	53603650			31	19	0	12	Yes	uacggaugcucaucucccacaggu	acugauggcagugagcaucugaa	uacggaugcucaucucccacagguacugauggcagugagcaucugaa	OW982296.1:55973269..55973316:+
OW982296.1_12171	mga-miR-1769-5p	5.3	94 +/- 2%	-	-			41	41	0	0	Yes	cuucaggcugugcucauugcc	cacucugacugccugacauc	cuucaggcugugcucauugcccucagccuccucagcugaagcucuggggauggggcacucugacugccugacauc	OW982296.1:5654246..5654321:-
OW982296.1_12172	mga-miR-1769-5p	6.3	94 +/- 2%	-	-			45	41	1	3	Yes	cuucaggcugugcucauugcc	aaugagcacagccugaagu	aaugagcacagccugaaguaucuguucuugagguacuucaggcugugcucauugcc	OW982296.1:5654300..5654356:-
OW982296.1_12208	mga-miR-N379	1.9	78 +/- 2%	Mga5	4938810	FNBP4 or CABP2	formin binding protein 4 or calcium binding protein 2	44	44	0	0	Yes	cugggggaucggauucggagccu	gccgccggauccgguuuccccgcug	gccgccggauccgguuuccccgcugcaaucucaccccggcacugggggaucggauucggagccu	OW982296.1:7092432..7092496:-
OW982296.1_12228	mga-miR-1662	4.6	91 +/- 2%	-	-			10	8	2	0	Yes	augacaucuucucccuggccagg	agggcagggggugauguggggugc	agggcagggggugauguggggugcugaggcacugcuggcucagcaugacaucuucucccuggccagg	OW982296.1:7585648..7585715:-
OW982296.1_12530	mga-miR-1716	6.2	94 +/- 2%	-	-			1782	1782	0	0	Yes	ggcggggcggucccgggg	ccgggaccgccccaucgc	ccgggaccgccccaucgcaaucacggcggggcggucccgggg	OW982296.1:25314462..25314504:-
OW982296.1_12534	mga-miR-1758	1.8	78 +/- 2%	-	-			78	78	0	0	No	ucaccaagacggcugugacc	gaggagucgccugggugggc	gaggagucgccugggugggcagcaagagucuagagcucaccaagacggcugugacc	OW982296.1:25351364..25351420:-
OW982296.1_12571	mga-miR-N213	102.9	94 +/- 2%	Mga5	25614718			199	193	0	6	Yes	agguuacaagaacuguggcccu	ggccacaguucuuguaaccuc	agguuacaagaacuguggcccuuagcuuucaucacagggccacaguucuuguaaccuc	OW982296.1:27901645..27901703:-
OW982296.1_12594	mga-miR-6685-5p	3.3	83 +/- 3%	-	-			8	8	0	0	Yes	cagcaaugguguuuugggcuucu	guaccaaaucaccaguggugcc	guaccaaaucaccaguggugccacuucucuuuaaggcagcaaugguguuuugggcuucu	OW982296.1:29707514..29707573:-
OW982296.1_12601	mga-miR-N394	1.7	78 +/- 2%	-	-			12	8	0	4	Yes	uuugucaggaaguuucauga	cuaugaaauucccugacaaau	uuugucaggaaguuucaugaaaucaaggauucagugauucuaugaaauucccugacaaau	OW982296.1:30556155..30556215:-
OW982296.1_12665	mga-miR-12279-5p	2	80 +/- 3%	-	-			12	12	0	0	No	cgcgggcgcggggccggc	gggcccgcccgacccgggc	cgcgggcgcggggccggcgcugggguggagugggcccgcccgacccgggc	OW982296.1:38786723..38786773:-
OW982296.1_12666	mga-miR-12279-5p	7.9	94 +/- 2%	-	-			13	12	0	1	No	cgcgggcgcggggccggc	ucagguccggcucucgcu	ucagguccggcucucgcugcgcuuccuccggcguagucccgggggaaggccgcgggcgcggggccggc	OW982296.1:38786755..38786823:-
OW982296.1_12752	mga-miR-N406	1.5	78 +/- 2%	-	-			20	20	0	0	Yes	uaauuaacucuauccuugcuga	ggcuggaauagaguuaauuuuc	ggcuggaauagaguuaauuuucuuccuaguagcuaauuaacucuauccuugcuga	OW982296.1:45130776..45130831:-
OW982296.1_12774	mga-miR-N561	2.1	80 +/- 3%	Mga5	44382408	UNC79	unc-79 homolog, NALCN channel complex subunit	59	59	0	0	Yes	auaacauguagaccagcugagc	ucagcuggucuacauguuaauag	ucagcuggucuacauguuaauaggucguuaccuauaacauguagaccagcugagc	OW982296.1:46764153..46764208:-
OW982296.1_13135	mga-miR-N402	1.6	78 +/- 2%	Mga5	57953422	LOC116216707	uncharacterized LOC116216707	20	20	0	0	Yes	agagcagcuccuucgcug	gcgaauugagagcugcugugg	agagcagcuccuucgcuggugcaacuccagcuucaccagugccaggggauggaugcgaauugagagcugcugugg	OW982296.1:60156702..60156777:-
OW982297.1_13177	mga-miR-1628	13	94 +/- 2%	-	-			15	10	0	5	Yes	cagagcuccaguccacgcgugu	cacgcguggauuggugcuccga	cacgcguggauuggugcuccgaagggggacaagcuccauucagagcuccaguccacgcgugu	OW982297.1:720620..720682:+
OW982297.1_13186	mga-miR-1662	29812.4	94 +/- 2%	-	-			58467	57692	0	775	Yes	uugacaucaucauacuugggau	cccaagcaggcugaugucaggc	uugacaucaucauacuugggauguaugacacaaagucccaagcaggcugaugucaggc	OW982297.1:1885592..1885650:+
OW982297.1_13216	mga-miR-460a	5214.2	94 +/- 2%	Mga6	3215864	PTH1R	parathyroid hormone 1 receptor	10220	8092	0	2128	Yes	ccugcauuguacacacugugu	cacagcgcauacaauguggauu	ccugcauuguacacacuguguguguugacuggaaaugcacagcgcauacaauguggauu	OW982297.1:3720799..3720858:+
OW982297.1_13254	mga-miR-26a	1.7304e+06	94 +/- 2%	Mga6	4094588	CTDSPL	CTD small phosphatase like	3394096	3393159	0	937	Yes	uucaaguaauccaggauaggcu	ccuauucuugguuacuugcacu	uucaaguaauccaggauaggcuguauccauuccugcuggccuauucuugguuacuugcacu	OW982297.1:4601077..4601138:+	OW982297.1:4601077..4601138:+
OW982297.1_13340	mga-miR-1600	1.3	78 +/- 2%	-	-			15	7	0	8	No	ugggcugaguuaaaaauaagcu	cauuauuuuuaacccaggucggu	ugggcugaguuaaaaauaagcugauggaaagagcauuauuuuuaacccaggucggu	OW982297.1:8730387..8730443:+
OW982297.1_13422	mga-miR-12279-5p	2	80 +/- 3%	-	-			111	111	0	0	No	ggcgggcgggcgggccgg	gggggcugccgcuuu	ggcgggcgggcgggccgggggcgaggcggcgggaagcuuggcggcagguggcccgcaccguaccgggggcugccgcuuu	OW982297.1:17994601..17994680:+
OW982297.1_13495	mga-miR-N377	1.9	78 +/- 2%	Mga6	19466391			15	15	0	0	Yes	uaccgaggagauguagagcccua	gcgcuuccaucuccucgcggcu	gcgcuuccaucuccucgcggcugccaaggggcaguaccgaggagauguagagcccua	OW982297.1:24039892..24039949:+
OW982297.1_13705	mga-miR-128	27487.5	94 +/- 2%	Mga6	44167836	ARPP21	cAMP regulated phosphoprotein 21	53907	53898	0	9	Yes	ucacagugaaccggucucuuu	gggggccguuacacuguaaga	gggggccguuacacuguaagagagugaguagcaggucucacagugaaccggucucuuu	OW982297.1:45021066..45021124:+
OW982297.1_13736	mga-miR-N352	2.4	80 +/- 3%	-	-			12	12	0	0	Yes	gcccgcgaucgguccggc	ugaccuucacggagccg	ugaccuucacggagccgcuucgggcacgcgcaccgccgcccgaggcccgcgaucgguccggc	OW982297.1:125519..125581:-
OW982297.1_13828	mga-miR-153	922.2	94 +/- 2%	Mga6	8365468	PTPRN2	protein tyrosine phosphatase receptor type N2	1800	1763	0	37	Yes	uugcauagucacaaaagugauc	gucauuuuugugauguugcagcu	gucauuuuugugauguugcagcuaguaauaugagcccaguugcauagucacaaaagugauc	OW982297.1:8850903..8850964:-
OW982297.1_13901	mga-miR-N453	0.7	54 +/- 3%	Mga6	10856350			37	37	0	0	Yes	aaaggcugcugugagaag	uggcagcuugugc	aaaggcugcugugagaagugcagggccaugcauuuggcagcuugugc	OW982297.1:17039793..17039840:-
OW982297.1_13964	mga-miR-N563	2.1	80 +/- 3%	Mga6	21009421	CDK6	cyclin dependent kinase 6	16	16	0	0	Yes	ugauuuaaaaucauuggagugcu	cacuccaauaauuuuaaaucgcc	cacuccaauaauuuuaaaucgcccuguccugagcggugauuuaaaaucauuggagugcu	OW982297.1:22637668..22637727:-
OW982297.1_13968	mga-miR-N400	1.6	78 +/- 2%	Mga6	20618668	LOC104911411	calcitonin receptor-like	94	94	0	0	Yes	ugacaucauauguacggcugcu	uggucguauguaugacgucauu	uggucguauguaugacgucauuuacuuggacuuuuaggagugacaucauauguacggcugcu	OW982297.1:22949926..22949988:-
OW982297.1_14012	mga-miR-N359	2.2	80 +/- 3%	Mga6	26928381	AGMO	alkylglycerol monooxygenase	21	21	0	0	Yes	uucauugauuuguacaucuag	agauguacaaaucagugaauu	agauguacaaaucagugaauugcuguguaaguucauugauuuguacaucuag	OW982297.1:27736114..27736166:-
OW982297.1_14044	mga-miR-148a	2.2	94 +/- 2%	-	-			3088598	3067495	0	21103	Yes	ucagugcacuacagaacuuugu	aaaguucugugacacucagacu	aaaguucugugacacucagacucugguuacgauagcagucagugcacuacagaacuuugu	OW982297.1:31837407..31837467:-
OW982297.1_14055	mga-miR-N385	1.8	78 +/- 2%	MgaUn	560			1979	1978	0	1	Yes	uuccggaaaucgccgaaacga	ugccgaagcggauaagcuc	uuccggaaaucgccgaaacgagccgaacggauugccauuucuguuucggcuguuuccggcgacugccgaagcggauaagcuc	OW982297.1:31906904..31906986:-
OW982297.1_14057	mga-miR-196	4.5	91 +/- 2%	Mga6	35267543			18	18	0	0	Yes	uagguaguuucauguuguugg	uacagcacgaaacugccuuaa	uagguaguuucauguuguuggggcuccaccuuucucucuacagcacgaaacugccuuaa	OW982297.1:32363240..32363299:-
OW982297.1_14085	mga-miR-138	5.6	94 +/- 2%	Mga6	39445285	LOC116216760	uncharacterized LOC116216760, ncRNA	4938	4938	0	0	Yes	agcugguguugugaaucaggccg	gcuacuucacaacaccagggug	agcugguguugugaaucaggccgucaccagucggagaacggcuacuucacaacaccagggug	OW982297.1:40287284..40287346:-
OW982297.1_14099	mga-miR-12225-5p	4.8	91 +/- 2%	-	-			290	290	0	0	Yes	gccucaccuggagcacca	gagcacauccagaggaggucc	gccucaccuggagcaccauguccagauguagaaugcaucauaaaagagagacaugaaucuguuggagcacauccagaggaggucc	OW982297.1:40990602..40990687:-
OW982297.1_14165	mga-miR-6556-5p	0.7	54 +/- 3%	-	-			17	17	0	0	No	caggcugcagaaugcaagg	uuguggcgggcagccgcug	caggcugcagaaugcaaggcuguugcuuccccguaauaaaguaggagagcuuucagugagauuguggcgggcagccgcug	OW982297.1:50504402..50504482:-
OW982298.1_14204	mga-miR-96-5p	5	94 +/- 2%	-	-			39	39	0	0	Yes	auggcacugcggaauguauuugu	ccguacguucccaagugccaacc	auggcacugcggaauguauuuguggauuugauuauuucccuuguccguacguucccaagugccaacc	OW982298.1:2348724..2348791:+
OW982298.1_14232	mga-miR-N324	10.1	94 +/- 2%	-	-			35	32	1	2	No	guuuaacucuacagaaacaccu	cauguuuccucaaaguuagaguaac	guuuaacucuacagaaacaccuguguagguuuuuuuuuuuugcauguuuccucaaaguuagaguaac	OW982298.1:2756752..2756819:+
OW982298.1_14252	mga-miR-N465	0.1	54 +/- 3%	Mga7	6193769	CALCRL	calcitonin receptor like receptor	17	16	0	1	Yes	uaaggagaagaauaaggaauaga	cuuuccuugcuucuuuucccuag	uaaggagaagaauaaggaauagaacugauaacaaaauaccaaauguuuuucuuuccuugcuucuuuucccuag	OW982298.1:3550746..3550819:+
OW982298.1_14359	mga-miR-N229	30.3	94 +/- 2%	Mga7	733380	LOC100545583	aryl hydrocarbon receptor-like	59	58	0	1	Yes	uuacugcugaugaaaagccuga	uggauuuucagcaguaguugac	uggauuuucagcaguaguugacguaucuaagauaguuacugcugaugaaaagccuga	OW982298.1:9025847..9025904:+
OW982298.1_14361	mga-miR-N319	12.6	94 +/- 2%	Mga7	661441	COL18A1	collagen type XVIII alpha 1 chain	25	24	0	1	Yes	acacaggacaucacucaccau	gugaguuucugcccugugucucu	gugaguuucugcccugugucucugccugcucaccgacacaggacaucacucaccau	OW982298.1:9097820..9097876:+
OW982298.1_14378	mga-miR-7461-5p	0.9	54 +/- 3%	-	-			33	13	20	0	No	gcugugauggccgagggg	ccugcucacagcga	gcugugauggccgaggggugaaggcguuggacuugaaauccaauaggguuucccugcgcagguucgaauccugcucacagcga	OW982298.1:9249398..9249481:+
OW982298.1_14386	mga-miR-30d	1.3	78 +/- 2%	-	-			88	88	0	0	No	aguaaacaggagauccug	guggugccuggccugg	aguaaacaggagauccuggguucaacucccaguggugccuggccugg	OW982298.1:9271051..9271098:+
OW982298.1_14500	mga-miR-12237-5p	1.9	78 +/- 2%	-	-			11	11	0	0	No	gggcgcggagccggcgga	cgcguggcuucgcgcgacgg	gggcgcggagccggcggagcgcggccgcguggcuucgcgcgacgg	OW982298.1:17219477..17219522:+
OW982298.1_14539	mga-miR-153	5.5	94 +/- 2%	-	-			2724	2724	0	0	Yes	uugcauagucacaaaagugauc	ucauuuuugugauuugcagcu	ucauuuuugugauuugcagcuaguaaucuggcuccaguugcauagucacaaaagugauc	OW982298.1:22496595..22496654:+
OW982298.1_14563	mga-miR-7437-3p	2.8	80 +/- 3%	-	-			7	7	0	0	Yes	cuuccuccguucuucuugcuca	aagugggaagcauaggguggaagga	aagugggaagcauaggguggaaggauguguccugcagcauccuuccuccguucuucuugcuca	OW982298.1:22639942..22640005:+
OW982298.1_14565	mga-miR-375	53453.1	94 +/- 2%	-	-			104837	104824	104824	13	Yes	uuuguucguucggcucgcguu	gcgucgagccccacgugcaaga	gcgucgagccccacgugcaagaccugaccugaacguuuuguucguucggcucgcguu	OW982298.1:22716474..22716531:+
OW982298.1_14617	mga-miR-N320	12	94 +/- 2%	Mga7	27192003			21	13	0	8	Yes	acaauggugugagcugggacggg	cgcucugcucgcaccauugugg	cgcucugcucgcaccauuguggcggccgaacaaagcacaauggugugagcugggacggg	OW982298.1:25699827..25699886:+
OW982298.1_14643	mga-miR-N427	1.2	78 +/- 2%	-	-			40	40	0	0	Yes	uuucugacuccuuccacc	gggagcgggggaagaaaag	gggagcgggggaagaaaagggaaaauuaaaccuuucugacuccuuccacc	OW982298.1:27264724..27264774:+
OW982298.1_14683	mga-miR-128	31453.2	94 +/- 2%	Mga7	34144902	R3HDM1	R3H domain containing 1	61686	60635	0	1051	Yes	ucacagugaaccggucucuuu	cggggccguaacacugucugaga	cggggccguaacacugucugagagguuuauauuucucacagugaaccggucucuuu	OW982298.1:31217138..31217194:+
OW982298.1_14721	mga-miR-N341	4	91 +/- 2%	Mga7	8421085			5	4	0	1	Yes	ucacagauccucacugguagc	cuaccagugaggaucugugacc	ucacagauccucacugguagcaguacaugcuaguacuaccagugaggaucugugacc	OW982298.1:846285..846342:-
OW982298.1_14797	mga-miR-1559	4.1	91 +/- 2%	Mga7	5989657	ITGAV	integrin subunit alpha V	11464	11404	0	60	Yes	uucgaugcuuguaugcuacucc	uuacauguaugcaucgagcaga	uucgaugcuuguaugcuacucccaagaaugcuaacaggaguuacauguaugcaucgagcaga	OW982298.1:3754482..3754544:-
OW982298.1_14985	mga-miR-7461-5p	0.8	54 +/- 3%	-	-			33	13	20	0	No	gcugugauggccgagggg	ccugcucacagcga	gcugugauggccgaggggugaaggcguuggacuugaaauccaauaggguuucccugcgcagguucgaauccugcucacagcga	OW982298.1:9270248..9270331:-
OW982298.1_15102	mga-miR-N468	0	54 +/- 3%	-	-			38	38	0	0	Yes	ugcuuuggagaagagggua	cuuuuuuuuugcuugguaua	cuuuuuuuuugcuugguauauguaucuguuacaucugcuuuggagaagagggua	OW982298.1:14406265..14406319:-
OW982298.1_15121	mga-miR-10b	8810.4	94 +/- 2%	Mga7	15768428			17273	17269	0	4	Yes	uacccuguagaaccgaauuugu	acagauucgauucuaggggaau	uacccuguagaaccgaauuugugugauauucauauagucacagauucgauucuaggggaau	OW982298.1:16550818..16550879:-
OW982298.1_15179	mga-miR-26a	1.73574e+06	94 +/- 2%	Mga7	17661373	CTDSP1	CTD small phosphatase 1	3404573	3392713	4	11856	Yes	uucaaguaauccaggauaggcu	ccuguucuagguuacuuggcuc	uucaaguaauccaggauaggcuguggucuggcagucagccuguucuagguuacuuggcuc	OW982298.1:22916843..22916903:-
OW982299.1_15500	mga-miR-N342	3.9	83 +/- 3%	-	-			12	11	0	1	No	cguccggccccgucgggg	ccggcgcggccccggcgg	cguccggccccgucggggcucccaaaucucggggggacgccgaggggagcuucgcgcccggcgcggccccggcgg	OW982299.1:8782574..8782649:+
OW982299.1_15524	mga-miR-N228	30.4	94 +/- 2%	Mga8	10314724			57	50	0	7	Yes	cuuccagcccucgugcggcagc	ccugcacgaggacuggaacgc	cuuccagcccucgugcggcagcauccccaccuccugcacgaggacuggaacgc	OW982299.1:10352123..10352176:+
OW982299.1_15645	mga-miR-N437	1	78 +/- 2%	Mga8	15191236	NDST2	N-deacetylase and N-sulfotransferase 2	78	72	6	0	Yes	aauaaggcaaagcugcagacacu	uaucugcagccuugcuugugcaa	uaucugcagccuugcuugugcaauacgguguccaacggcucugguccaugggcagugggaaauaaggcaaagcugcagacacu	OW982299.1:15406258..15406341:+
OW982299.1_15655	mga-miR-N374	1.9	78 +/- 2%	Mga8	15899570	LOC104911952	uncharacterized LOC104911952	13	13	0	0	Yes	uaacggcucagcuccagcacc	ugcuggcagcugagcgagcaguugcu	ugcuggcagcugagcgagcaguugcuuuucacucuaaaacaguaacggcucagcuccagcacc	OW982299.1:16124401..16124464:+
OW982299.1_15848	mga-miR-146b	5.5	94 +/- 2%	Mga8	22494140	LOC116216896	uncharacterized LOC116216896, ncRNA	57491	57454	0	37	Yes	ugagaacugaauuccauaggcgu	cuauggauucaguucugca	ugagaacugaauuccauaggcguuaaagcauccgaaaaugcccuauggauucaguucugca	OW982299.1:22750084..22750145:+
OW982299.1_15899	mga-miR-1564-3p	5.5	94 +/- 2%	-	-			164	160	0	4	Yes	uuccucugggcugaggcaga	ucugucugagugcagaggaag	ucugucugagugcagaggaagacucugguuguccucuuccucugggcugaggcaga	OW982299.1:26790869..26790925:+
OW982299.1_16004	mga-miR-N208	150.9	94 +/- 2%	Mga8	33803341	PWWP2B	PWWP domain containing 2B	296	272	0	24	Yes	agcggauucuucuaguuuguc	acagucuagacgaauccaagu	agcggauucuucuaguuugucaguguguaguaaugacagucuagacgaauccaagu	OW982299.1:34617724..34617780:+
OW982299.1_16049	mga-miR-1791-5p	1.9	78 +/- 2%	-	-			37	30	7	0	No	cgggcugcgggcgggauggg	cgaccuguacggcgcgcu	cgggcugcgggcgggauggggcugcugcaggacugccaggccgucuucggugccgccgaccuguacggcgcgcu	OW982299.1:2273214..2273288:-
OW982299.1_16050	mga-miR-1791-5p	6.2	94 +/- 2%	-	-			30	30	0	0	Yes	cgggcugcgggcgggauggg	uucccgcccucagagcc	uucccgcccucagagccgacugccccgccucgcgcaugcgccgugccgcggggcgguuggcgggcugcgggcgggauggg	OW982299.1:2273268..2273348:-
OW982299.1_16202	mga-miR-1712-5p	1.4	78 +/- 2%	-	-			34	34	0	0	No	cgcuccagucgguaagugcu	cgcccgcaccgcugcugcagc	cgcccgcaccgcugcugcagcugcaccgugccuggcucggccgcuccagucgguaagugcu	OW982299.1:15092913..15092974:-
OW982299.1_16213	mga-miR-N326	9.3	94 +/- 2%	Mga8	15331325	SEC24C	SEC24 homolog C, COPII coat complex component	16	13	0	3	Yes	aaggugaaugcugucuuguugg	cagcagaacugcauucaccucu	aaggugaaugcugucuuguuggagaaaccuggaggcacaacagcagaacugcauucaccucu	OW982299.1:15545151..15545213:-
OW982299.1_16368	mga-miR-107	22051.3	94 +/- 2%	Mga8	18806969	PANK1	pantothenate kinase 1	43245	43172	0	73	Yes	agcagcauuguacagggcuauc	agcuucuuuacaguguugccuug	agcuucuuuacaguguugccuuguggcauggaguucaagcagcauuguacagggcuauc	OW982299.1:19009105..19009164:-
OW982299.1_16555	mga-miR-12283-5p	1.9	78 +/- 2%	-	-			44	44	0	0	No	cggggagggagggccgggcu	cccgcgccccgcucuccugu	cggggagggagggccgggcuccgcgcgccgccguccauuccgcgagacgccacgggcccgcgccccgcucuccugu	OW982299.1:33912789..33912865:-
OW982300.1_17268	mga-miR-6665-5p	5.4	94 +/- 2%	-	-			211	211	0	0	Yes	ugccugaaggauucugaugccc	gcugucugaguccuccaggcugggu	ugccugaaggauucugaugcccugaaaugaaagaaagggcugucugaguccuccaggcugggu	OW982300.1:5260958..5261021:+
OW982300.1_17515	mga-miR-N445	0.8	54 +/- 3%	-	-			60	60	0	0	Yes	cuccagugguagucagcu	aaaacucuaagagaa	aaaacucuaagagaagcaaucuccaaaagagaucauucuccagugguagucagcu	OW982300.1:14206945..14207000:+
OW982300.1_17518	mga-miR-N218	43	94 +/- 2%	Mga10	14440439	LRRC8B	leucine rich repeat containing 8 VRAC subunit B	82	77	0	5	Yes	uguguaaguagaccaagaacg	uucuuggucuacuuacacac	uucuuggucuacuuacacacuacuuuagaacaccguguguaaguagaccaagaacg	OW982300.1:14628920..14628976:+
OW982300.1_17766	mga-miR-N425	1.3	78 +/- 2%	Mga10	19422942			17	17	0	0	Yes	uugccguagguacaguugcucu	agcacugccccacuggcucgc	uugccguagguacaguugcucuuuccccuaaagcagagcacugccccacuggcucgc	OW982300.1:27426054..27426111:+
OW982300.1_17779	mga-miR-N390	1.8	78 +/- 2%	Mga10	18786432			35	33	0	2	Yes	uuucuuccagcacugcucugagc	agagcugggcuggcagga	agagcugggcuggcaggagugcacacagcauuucuuccagcacugcucugagc	OW982300.1:28045529..28045582:+
OW982300.1_17830	mga-miR-N426	1.2	78 +/- 2%	Mga10	2210686	LOC100550703	protein Niban 1	185	185	0	0	Yes	uuucugggacauuucauc	ugaaguuuccagccaagg	ugaaguuuccagccaaggcugcgaggcuggagcagccuuucugggacauuucauc	OW982300.1:2476450..2476505:-
OW982300.1_17833	mga-miR-1655	26.8	94 +/- 2%	Mga10	13875901			43	25	0	18	Yes	ucagcuggucuuggguaaaugc	uuuacccauggcaggcugauaca	ucagcuggucuuggguaaaugcuauuguuccugcaguauuuacccauggcaggcugauaca	OW982300.1:2969067..2969128:-
OW982300.1_17900	mga-miR-N444	0.9	54 +/- 3%	Mga10	13292998	COP1	COP1 E3 ubiquitin ligase	10	10	0	0	Yes	uucuaaaacguuaucuuuguaa	acaaagauaacacuuuagaagg	acaaagauaacacuuuagaaggguagcaucugccaauucuaaaacguuaucuuuguaa	OW982300.1:3497832..3497890:-
OW982300.1_17962	mga-miR-214	5809.5	94 +/- 2%	Mga10	10978758			11385	9563	0	1822	Yes	acagcaggcacagacaggcagu	ugccugucuacacuugcugugc	ugccugucuacacuugcugugcagaacauccucucaccuguacagcaggcacagacaggcagu	OW982300.1:5875588..5875651:-
OW982300.1_17964	mga-miR-N193	145996	94 +/- 2%	MgaUn	550			286363	238268	5	48090	Yes	acaguagucugcacauugguu	cccaguguucagacuaccuguuc	uacccuguagauccgaauuuguguaaaggaaguugggucacaaauucguaucuaggggaau	OW982300.1:5881432..5881492:-
OW982300.1_18023	mga-miR-181b	25815.8	94 +/- 2%	Mga10	8248028	LOC104912309	uncharacterized LOC104912309, ncRNA	50629	50520	1	108	Yes	aacauucauugcugucggugggu	cucacugaacaaugaaugcaa	aacauucauugcugucgguggguuuaacuauguggacaagcucacugaacaaugaaugcaa	OW982300.1:8641427..8641488:-
OW982300.1_18025	mga-miR-181a	405731	94 +/- 2%	Mga10	8248212	LOC104912309	uncharacterized LOC104912309, ncRNA	795817	792039	0	3778	Yes	aacauucaacgcugucggugagu	accaucgaccguugauuguacc	aacauucaacgcugucggugaguuuggaauuuaagugaaaaccaucgaccguugauuguacc	OW982300.1:8641610..8641672:-
OW982300.1_18093	mga-miR-N403	1.6	78 +/- 2%	Mga10	3293362	LOC100543679	ecotropic viral integration site 5 protein homolog	39	39	0	0	Yes	gagaagaucugaggagga	cucucagaggcacuacug	gagaagaucugaggaggaagcagauucuuguguuuaguaguucuucugcaaaugucugcuacucucagaggcacuacug	OW982300.1:13597795..13597874:-
OW982300.1_18099	mga-miR-N210	133.4	94 +/- 2%	Mga10	14440437	LRRC8B	leucine rich repeat containing 8 VRAC subunit B	259	175	0	84	Yes	uucuuggucuacuuacacacg	uguguaaguagaccaagaacg	uucuuggucuacuuacacacgguguucuaaaguaguguguaaguagaccaagaacg	OW982300.1:14628918..14628974:-
OW982300.1_18320	mga-miR-101	5.4	94 +/- 2%	Mga10	19032234			454136	451614	0	2522	Yes	guacaguacugugauaacuga	ucaguuaucacagugcugaugc	ucaguuaucacagugcugaugcugucucuuguaaagguacaguacugugauaacuga	OW982300.1:27817180..27817237:-
OW982301.1_18352	mga-miR-N429	1.1	78 +/- 2%	Mga11	11912313			9	9	0	0	Yes	uaugagaaggcuguacuaaagg	uuuaguacagccuucucauagc	uaugagaaggcuguacuaaaggauaacucacuucccuuuaguacagccuucucauagc	OW982301.1:1666203..1666261:+
OW982301.1_18353	mga-miR-N380	1.9	78 +/- 2%	Mga11	11819543			17	17	0	0	Yes	ucucugagccugcuucucuga	aguggagguggcucagagcag	aguggagguggcucagagcagcugugcgcccugcuucucugagccugcuucucuga	OW982301.1:1825473..1825529:+
OW982301.1_18370	mga-miR-N440	1	78 +/- 2%	Mga11	10861843	LOC100547687	cohesin subunit SA-1	19	19	0	0	Yes	aguaagauuuagagguauuu	guaccucuguugugcugu	aguaagauuuagagguauuuaaaccaauguuuaaauaccugggguaugcaggcauuggguuguaccucuguugugcugu	OW982301.1:2785975..2786054:+
OW982301.1_18403	mga-miR-12279-5p	1.5	78 +/- 2%	-	-			11	11	0	0	No	cgcgggcgcggggccggc	cggcgcugcagccugacag	cggcgcugcagccugacagcuccgcggccccuucggaagguggagccuggccgcgggcgcggggccggc	OW982301.1:4689819..4689888:+
OW982301.1_18404	mga-miR-12279-5p	1.9	78 +/- 2%	-	-			11	11	0	0	No	cgcgggcgcggggccggc	cgcccccgccccgggc	cgcgggcgcggggccggcaccggcgggaggcggguaccgggaggagccccccccgccucgcccccgccccgggc	OW982301.1:4689870..4689944:+
OW982301.1_18740	mga-miR-N227	32.4	94 +/- 2%	Mga11	16819902	LOC116217059	uncharacterized LOC116217059	61	33	0	28	Yes	ugcauuuuaaugccguucuga	cagaacgacauuaaaaugcauc	ugcauuuuaaugccguucugaaguaucuagaaccuucagaacgacauuaaaaugcauc	OW982301.1:16870925..16870983:+
OW982301.1_18750	mga-miR-N329	8.2	94 +/- 2%	Mga11	17264693	TBL1XR1	TBL1X/Y related 1	14	7	0	7	Yes	uguuugugcagcuguuggcac	ugccagcagcuugcuccagcagu	ugccagcagcuugcuccagcaguguaccaugcucugauacuguuugugcagcuguuggcac	OW982301.1:17315082..17315143:+
OW982301.1_18905	mga-miR-N439	1	78 +/- 2%	Mga11	11912311			9	9	0	0	Yes	uaugagaaggcuguacuaaagg	uuuaguacagccuucucauagc	uaugagaaggcuguacuaaagggaagugaguuauccuuuaguacagccuucucauagc	OW982301.1:1666201..1666259:-
OW982301.1_19012	mga-miR-N203	308.9	94 +/- 2%	Mga11	9405437	ING5	inhibitor of growth family member 5	604	600	2	2	Yes	uuuucugugaaccuucugaugu	uguuaggauugucacagaaaaacc	uguuaggauugucacagaaaaaccuuuugguacugagacagguuuucugugaaccuucugaugu	OW982301.1:4309603..4309667:-
OW982301.1_19028	mga-miR-N214	56.2	94 +/- 2%	Mga11	9225203	HDLBP	high density lipoprotein binding protein	120	119	0	1	No	uaacugagccuucugacugcagc	ugcaguuugaagaaccguuaaga	ugcaguuugaagaaccguuaagauccauccuccuaacugagccuucugacugcagc	OW982301.1:4482232..4482288:-
OW982301.1_19236	mga-miR-N354	2.4	80 +/- 3%	Mga11	15051463			473	467	0	6	Yes	aggcuguaaaucacccccgga	cgcgggggugauuuacagccuu	cgcgggggugauuuacagccuuucggcggggaacuuccccuucgcgcggcugaaaggcuguaaaucacccccgga	OW982301.1:15306767..15306842:-
OW982301.1_19292	mga-miR-551-3p	5.4	94 +/- 2%	-	-			82	82	0	0	Yes	gcgacccauacuugguuucagg	agaaaucaaggguggguaagaccu	agaaaucaaggguggguaagaccucguaggacaacuggcaggcgacccauacuugguuucagg	OW982301.1:19982017..19982080:-
OW982301.1_19301	mga-miR-16	4.9	91 +/- 2%	Mga11	21890393	SMC4	structural maintenance of chromosomes 4	5215	4679	0	536	Yes	uagcagcacguaaauauuggu	cccaauauuauugugcugcuu	uagcagcacguaaauauugguguaguaaaauaaaccuuaaaccccaauauuauugugcugcuu	OW982301.1:21766945..21767008:-
OW982301.1_19303	mga-miR-15b	4.7	91 +/- 2%	Mga11	21890560	SMC4	structural maintenance of chromosomes 4	14903	14863	0	40	Yes	uagcagcacaucaugguuug	cgaaucauuauuugcugcuuua	uagcagcacaucaugguuugcaugcuguagugaagaugcgaaucauuauuugcugcuuua	OW982301.1:21767115..21767175:-
OW982301.1_19323	mga-miR-N378	1.9	78 +/- 2%	Mga11	23096064			68	67	0	1	Yes	cccgcugccgcucugcacgca	gcagacacggcagcgcccc	cccgcugccgcucugcacgcacgcuucuccugccugcagacacggcagcgcccc	OW982301.1:22973172..22973226:-
OW982302.1_19360	mga-miR-N306	17.5	94 +/- 2%	Mga12	171298			31	24	0	7	Yes	cgccgccggcggugguuccgggc	ucggagcggccccggcggcgga	cgccgccggcggugguuccgggccgcgccaccgguuguucggagcggccccggcggcgga	OW982302.1:317478..317538:+
OW982302.1_19466	mga-miR-N316	13.1	94 +/- 2%	Mga 12	8238851			22	13	0	9	Yes	cacacuuagagacuuccacugc	aguggaagucucuaaguguggu	cacacuuagagacuuccacugcaaucccucugagaugcaguggaagucucuaaguguggu	OW982302.1:2490938..2490998:+
OW982302.1_19508	mga-miR-211	2483.3	94 +/- 2%	Mga12	5704844			4870	4866	0	4	No	uucccuuugucauccuaugccu	gcagggacagcaaagggaugcuc	uucccuuugucauccuaugccuggagaucacagugaggcagggacagcaaagggaugcuc	OW982302.1:5066174..5066234:+
OW982302.1_19526	mga-miR-N448	0.7	54 +/- 3%	-	-			10	10	0	0	Yes	aaguagaaugugcugugcaaugc	auugucugcacauucucuagc	aaguagaaugugcugugcaaugcaaaugaaaauuuuugcauugucugcacauucucuagc	OW982302.1:5975796..5975856:+
OW982302.1_19689	mga-miR-184	5.3	94 +/- 2%	Mga12	19233843	LOC104912892	uncharacterized LOC104912892, ncRNA	1242	1242	0	0	Yes	uggacggagaacugauaagggu	ccuuaucacuuuuccagcccagc	ccuuaucacuuuuccagcccagcuucuucgcucugacuguuggacggagaacugauaagggu	OW982302.1:19435013..19435075:+
OW982302.1_19771	mga-miR-N314	13.2	94 +/- 2%	Mga12	8238849			22	13	0	9	Yes	cacacuuagagacuuccacugc	aguggaagucucuaaguguggu	cacacuuagagacuuccacugcaucucagagggauugcaguggaagucucuaaguguggu	OW982302.1:2490936..2490996:-
OW982302.1_19795	mga-miR-190a	4410.3	94 +/- 2%	Mga12	7103094	LOC104912787	talin-2-like	8642	8296	0	346	Yes	ugauauguuugauauauuagguu	acuauauaucaaacauauuccu	ugauauguuugauauauuagguuguuauuuaauccaacuauauaucaaacauauuccu	OW982302.1:3642037..3642095:-
OW982302.1_19930	mga-miR-N422	1.3	78 +/- 2%	Mga12	11639525	ARNT2	aryl hydrocarbon receptor nuclear translocator 2	81	81	0	0	Yes	ucuguagaaucugauccugagg	gcagggucagcaucugcacgcu	gcagggucagcaucugcacgcuuugauagggagaagcagucuguagaaucugauccugagg	OW982302.1:11847425..11847486:-
OW982302.1_19947	mga-miR-N219	42.9	94 +/- 2%	Mga12	11810949			84	82	0	2	Yes	acagcuucuccagugggacugu	caggcuccaacauggaaagcug	acagcuucuccagugggacuguguucucagauuugaaauccacaggcuccaacauggaaagcug	OW982302.1:12018742..12018806:-
OW982302.1_19955	mga-miR-9-5p	971.8	94 +/- 2%	-	-			1897	2030	0	34	Yes	ucuuugguuaucuagcuguauga	auaaagcuagauaaccgaaagu	ucuuugguuaucuagcuguaugaguguuguggagccaucauaaagcuagauaaccgaaagu	OW982302.1:12376983..12377044:-
OW982302.1_19970	mga-miR-1720-3p	74.5	94 +/- 2%	-	-			138	134	0	4	Yes	aagcaacgagaggucggucuga	ugaucaccucgaacguugcuuug	ugaucaccucgaacguugcuuuggugaaaacccagagcaaagcaacgagaggucggucuga	OW982302.1:12576604..12576665:-
OW982302.1_19971	mga-miR-7	1661.7	94 +/- 2%	Mga12	12373887	LOC109369641	uncharacterized LOC109369641, ncRNA	3250	3241	0	9	Yes	uggaagacuagugauuuuguuguu	caacaagucacagucugccu	uggaagacuagugauuuuguuguuguauggcucaucccaccacaacaagucacagucugccu	OW982302.1:12576755..12576817:-
OW982302.1_19987	mga-miR-6690-5p	0.7	54 +/- 3%	-	-			12	12	0	0	No	gcagaagguccuggguuc	acucucaccuccuucugucc	gcagaagguccuggguucagccugagugagcuuuggccaggcugacauacucucaccuccuucugucc	OW982302.1:14608948..14609016:-
OW982302.1_19996	mga-miR-N412	1.5	78 +/- 2%	Mga12	16907145	PCSK6	proprotein convertase subtilisin/kexin type 6	39	39	0	0	Yes	gccggggcggucgggcug	gcucugccgcccucau	gcucugccgcccucauguuaucuauaaauaggguggaguguuuucccacuauuuacuugauuuccugccggggcggucgggcug	OW982302.1:17109092..17109176:-
OW982302.1_20059	mga-miR-181b-2-3p	14.4	94 +/- 2%	-	-			20	17	0	3	Yes	acacugaugaucauugacuuca	aagucaaaguccaucaaugucc	acacugaugaucauugacuucaccaaacccaagcugaagucaaaguccaucaaugucc	OW982302.1:18630776..18630834:-
OW982303.1_21019	mga-miR-N340	5	94 +/- 2%	Mga14	808389			9	7	0	2	Yes	ucuacagcaggaccucguccc	aggcuggaggucccucuggagagc	aggcuggaggucccucuggagagcaucacagugaggcguucuacagcaggaccucguccc	OW982303.1:1998301..1998361:+
OW982303.1_21194	mga-miR-191	721466	94 +/- 2%	Mga14	11293419			1415116	1413961	0	1155	Yes	caacggaaucccaaaagcagcug	cugcccugggauuucguuacc	caacggaaucccaaaagcagcuguccccgcugcgcccagcugcccugggauuucguuacc	OW982303.1:11533920..11533980:+
OW982303.1_21196	mga-miR-425	214100	94 +/- 2%	Mga14	11293807			419940	397458	0	22482	Yes	aaugacacgaucacucccgcuga	caucggggaugucgugucugucc	aaugacacgaucacucccgcugagcacgcagccagagagccaucggggaugucgugucugucc	OW982303.1:11534308..11534371:+
OW982303.1_21215	mga-miR-N460	0.2	54 +/- 3%	Mga14	12751648	PTPRG	protein tyrosine phosphatase receptor type G	14	14	0	0	Yes	cagcugggaggacauuuuc	aagugguuuaaaguuaca	aagugguuuaaaguuacauuguuccacaacagcuaauaaauauguggaauugcagcugggaggacauuuuc	OW982303.1:12982434..12982505:+
OW982303.1_21254	mga-miR-6643-5p	0.1	54 +/- 3%	-	-			3	2	1	0	Yes	gcagggcucagaugucug	uacauguuucugcag	gcagggcucagaugucuggcagcauucuucagcaaaaaaugguggaauguggcauuacauguuucugcag	OW982303.1:18305312..18305382:+
OW982303.1_21405	mga-let-7g	63227.2	94 +/- 2%	Mga14	2571146	WDR82	WD repeat domain 82	124008	124002	3	3	Yes	ugagguaguaguuuguacaguu	cuguacaggccacugccuugc	ugagguaguaguuuguacaguuugagggucuaugauaccacccgguacaggagauaacuguacaggccacugccuugc	OW982303.1:2881452..2881530:-
OW982303.1_21407	mga-miR-135a	816.3	94 +/- 2%	Mga14	2592941			1592	1587	0	5	Yes	uauggcuuuuuauuccuauguga	auauagggauugaagccgugcaa	uauggcuuuuuauuccuaugugauuauacaugccacuucauauagggauugaagccgugcaa	OW982303.1:2903397..2903459:-
OW982303.1_21485	mga-let-7f	293644	94 +/- 2%	Mga14	5706257	LOC109369916	uncharacterized LOC109369916, ncRNA	575962	575714	1	247	Yes	ugagguaguagauuguauaguu	cuauacaaucuauugccuucc	ugagguaguagauuguauaguuguaggguaguuauuuuacccuguucaggagauaacuauacaaucuauugccuucc	OW982303.1:5950248..5950325:-
OW982303.1_21487	mga-let-7j	243871	94 +/- 2%	Mga14	5706678	LOC109369916	uncharacterized LOC109369916, ncRNA	478333	474356	9	3968	Yes	ugagguaguagguuguauaguu	cuauacaaucuacugucuuucc	ugagguaguagguuguauaguuuuagggucauacccacaacugggagauaacuauacaaucuacugucuuucc	OW982303.1:5950673..5950746:-
OW982303.1_21577	mga-miR-N475	0	54 +/- 3%	-	-			7	7	0	0	Yes	aacgaaaucccagggcagcugg	agcugcuuuugggauuccguugc	aacgaaaucccagggcagcugggcgcagcggggacagcugcuuuugggauuccguugc	OW982303.1:11533919..11533977:-
OW982304.1_20186	mga-miR-138	4.9	91 +/- 2%	Mga13	11665266	SLC12A3	solute carrier family 12 member 3	4867	4867	0	0	Yes	agcugguguugugaaucaggccg	gcuauuucacuacaccaggguu	agcugguguugugaaucaggccgacggcaagcgcuuccuacuauccggcuauuucacuacaccaggguu	OW982304.1:653182..653251:+
OW982304.1_20294	mga-miR-12239-3p	5.2	94 +/- 2%	-	-			133	133	0	0	Yes	ucugcugcucuccaucccuugg	aggggaagcugaggagcaaagc	ucugcugcucuccaucccuugguccuuuucuccucacaugccaggggaagcugaggagcaaagc	OW982304.1:1728278..1728342:+
OW982304.1_20333	mga-miR-7475-3p	1.3	78 +/- 2%	-	-			74	74	0	0	No	gcgggcgggcgggcggcg	ccccccccgugcggga	ccccccccgugcgggaagggcgggcgggcgggcggcg	OW982304.1:5343502..5343539:+
OW982304.1_20334	mga-miR-7475-3p	1.9	78 +/- 2%	-	-			74	74	0	0	No	gcgggcgggcgggcggcg	ccccccccgugcggga	ccccccccgugcgggaagggcgggcgggcgggcggcg	OW982304.1:5343502..5343539:+
OW982304.1_20413	mga-miR-N389	1.8	78 +/- 2%	Mga13	12557185	CENPN	centromere protein N	15	15	0	0	Yes	ugagugcucaggacuggagcagc	ugccuguccugggaucucucauu	ugccuguccugggaucucucauuugcugaacggugugugagugcucaggacuggagcagc	OW982304.1:14750692..14750752:+
OW982304.1_20529	mga-miR-N395	1.7	78 +/- 2%	Mga13	17518575	LOC100548251	uncharacterized LOC100548251	36	36	0	0	Yes	uucugagcugaaugcuggcagc	agcaugugcagucagcaucacagu	agcaugugcagucagcaucacagugcugagguggccuuggaagcacuucugagcugaaugcuggcagc	OW982304.1:18359162..18359230:+
OW982304.1_20532	mga-miR-N196	9707.3	94 +/- 2%	Mga13	17406386	WWP2	WW domain containing E3 ubiquitin protein ligase 2	19038	14268	12	4758	Yes	cagugguuuuacccuaugguag	uaccacaggguagaaccacgg	cagugguuuuacccuaugguagguuacgucaugcuguucuaccacaggguagaaccacgg	OW982304.1:18455278..18455338:+
OW982304.1_20535	mga-miR-N560	2.1	80 +/- 3%	-	-			557	557	0	0	Yes	cgcucggcgcggugccgcg	cgccgcgccgaguggg	cgccgcgccgagugggaaauuuaaauguuaaacgcgcagcgcucggcgcggugccgcg	OW982304.1:18557969..18558027:+
OW982304.1_20543	mga-miR-N392	1.7	78 +/- 2%	Mga13	16848869			17	14	0	3	Yes	uaggcucugugcucuccagaga	ucucuggaagguaccacagccugu	ucucuggaagguaccacagccuguagggaucccugaagauaauaggcucugugcucuccagaga	OW982304.1:19045192..19045256:+
OW982304.1_20545	mga-miR-N446	0.7	54 +/- 3%	Mga13	16732647	AP1G1	adaptor related protein complex 1 subunit gamma 1	35	35	0	0	Yes	uuuggaggaugaagccuuu	agagcuucaugucugagug	agagcuucaugucugagugcuuuuggaggaugaagccuuu	OW982304.1:19173741..19173781:+
OW982304.1_20604	mga-miR-N474	0	54 +/- 3%	-	-			9	9	0	0	Yes	cauggaagcugaguggccc	gcaaguucagcuucaccuuc	gcaaguucagcuucaccuucucauggaagcugaguggccc	OW982304.1:1055533..1055573:-
OW982304.1_20673	mga-miR-N430	1.1	78 +/- 2%	-	-			109	109	0	0	Yes	cagaaugcagagacgucaacuu	guugaaggcuuugccuucuuuu	cagaaugcagagacgucaacuuuuaaauaaaaaguugaaggcuuugccuucuuuu	OW982304.1:5629133..5629188:-
OW982304.1_20974	mga-miR-2126	1.9	78 +/- 2%	-	-			40	39	1	0	No	cgcggcgccgccuggccg	gcacagagcguguacaccgugcc	gcacagagcguguacaccgugcccgaggugcuggccgagauccgggaccggcgggcgcggcgccgccuggccg	OW982304.1:18428433..18428506:-
OW982305.1_16571	mga-miR-N355	2.4	80 +/- 3%	Mga9	2566104			109	97	0	12	Yes	ccaucguccugcaucgaacggu	cgaugcagagcgaugguucug	cgaugcagagcgaugguucugcggucagaaccaucguccugcaucgaacggu	OW982305.1:423215..423267:+
OW982305.1_16583	mga-miR-1467-5p	5.9	94 +/- 2%	-	-			15	15	0	0	Yes	ucucagcucgugccaucccacagg	uggggguggugugaguuggggcu	uggggguggugugaguuggggcugggcuuugaugccugcucucagcucgugccaucccacagg	OW982305.1:567792..567855:+
OW982305.1_16663	mga-miR-222a	892.9	94 +/- 2%	-	-			1743	1732	0	11	Yes	agcuacaucugauuacugggucacc	cgcucaguagucgguguaggaucugu	cgcucaguagucgguguaggaucuguccgacagucucacuaacagcuacaucugauuacugggucacc	OW982305.1:2143088..2143156:+
OW982305.1_16674	mga-miR-460b	5.3	94 +/- 2%	Mga9	378836			844	461	0	383	Yes	uccucauuguacaugcugugugu	acagcgcaugcaauguggac	uccucauuguacaugcuguguguauuugccacguacacagcgcaugcaauguggac	OW982305.1:2673218..2673274:+
OW982305.1_16738	mga-miR-6556-3p	1.8	78 +/- 2%	-	-			2132	2132	0	0	No	ggcggcgggggggggcgucgg	ggcggcagccccggucagaggu	ggcggcgggggggggcgucgggcggccgcgggcagguccgagccggcggcagccccggucagaggu	OW982305.1:9006284..9006350:+
OW982305.1_16788	mga-miR-2126	2.3	80 +/- 3%	-	-			15	15	0	0	No	cgcggcgccggcggccccg	gggcugcggcugccgccgu	cgcggcgccggcggccccggggccggugcggggcugcggcugccgccgu	OW982305.1:12213654..12213703:+
OW982305.1_16861	mga-miR-132a-5p	0.4	54 +/- 3%	-	-			8	8	0	0	No	gccguggcccggcgggcug	gcccgggcuguggccg	gcccgggcuguggccgcggccguggcccggcgggcug	OW982305.1:16326227..16326264:+
OW982305.1_16905	mga-miR-1559-5p	6.1	94 +/- 2%	-	-			27	27	0	0	Yes	uucgaugcaggacgaugguuc	accaucgcucugcaucgaacg	uucgaugcaggacgaugguucugaccgcagaaccaucgcucugcaucgaacg	OW982305.1:423211..423263:-
OW982305.1_17014	mga-miR-363	4.6	91 +/- 2%	Mga9	3990609			90152	90143	6	3	Yes	aauugcacgguauccaucugu	cggguggaucacgaugcaauu	cggguggaucacgaugcaauuuugauuaguuuaguaggagaaaaauugcacgguauccaucugu	OW982305.1:3957212..3957276:-
OW982305.1_17016	mga-miR-92	2470	94 +/- 2%	Mga9	3990746			4836	4814	1	21	Yes	uauugcacuugucccggccu	ggguggggauuuguugcauuacu	ggguggggauuuguugcauuacuuguagcuguguguagaguauugcacuugucccggccu	OW982305.1:3957350..3957410:-
OW982305.1_17018	mga-miR-19b	5.4	94 +/- 2%	Mga9	3990903			33084	33084	0	0	Yes	ugugcaaauccaugcaaaacug	guuuugcagguuugcaucccagc	guuuugcagguuugcaucccagcuugcuaaaauugcugugcaaauccaugcaaaacug	OW982305.1:3957508..3957566:-
OW982305.1_17019	mga-miR-20b	2509	94 +/- 2%	Mga9	3991040			4913	4846	0	67	Yes	caaagugcucauagugcagguag	uacuguaaugugggcacuuac	caaagugcucauagugcagguagcuuggaauuggaccuacuguaaugugggcacuuac	OW982305.1:3957646..3957704:-
OW982305.1_17021	mga-miR-18b	4.7	91 +/- 2%	Mga9	3991231			1590	1539	6	45	Yes	uaaggugcaucuagugcagu	ugcccuaaaugcuccuucuggc	uaaggugcaucuagugcaguuagugacguagcguagaaucuacugcccuaaaugcuccuucuggc	OW982305.1:3957830..3957895:-
OW982305.1_17025	mga-miR-16-5p	5.3	94 +/- 2%	-	-			4056	4048	3	5	Yes	uagcagcacguaaauacuggag	cuccaguauugcauugcugcuuu	uagcagcacguaaauacuggagugggggaucgccuguugcucuccaguauugcauugcugcuuu	OW982305.1:4035510..4035574:-
OW982305.1_17027	mga-miR-15c	5	94 +/- 2%	Mga9	4069290			22178	22165	0	13	Yes	uagcagcacaucaugguuug	cagaccauucugggcugccuca	uagcagcacaucaugguuuguagggacaaggagauacagaccauucugggcugccuca	OW982305.1:4035881..4035939:-
OW982306.1_21730	mga-miR-218	627.2	94 +/- 2%	Mga15	3841261	SLIT3	slit guidance ligand 3	1222	1219	0	3	Yes	uugugcuugaucuaaccaugu	caugguucugucaagcacc	uugugcuugaucuaaccaugugguagaacaauacaaauugaacaugguucugucaagcacc	OW982306.1:4086261..4086322:+
OW982306.1_21735	mga-miR-103	5.1	94 +/- 2%	Mga15	3965478	PANK3	pantothenate kinase 3	79431	79431	0	0	Yes	agcagcauuguacagggcuauga	ucggcuucuuuacagugcugccuug	ucggcuucuuuacagugcugccuuguugcauauggaucaagcagcauuguacagggcuauga	OW982306.1:4210882..4210944:+
OW982306.1_21760	mga-miR-N220	40.7	94 +/- 2%	Mga15	7160251	PWWP2A	PWWP domain containing 2A	80	79	0	1	Yes	aaaaaggcccaggacuguaau	ugcacauuggguugaaaacugauu	aaaaaggcccaggacuguaauagcaggguuauugcacauuggguugaaaacugauu	OW982306.1:7440192..7440248:+
OW982306.1_21767	mga-miR-145-3p	4.9	91 +/- 2%	-	-			11	11	0	0	Yes	auuccugggaaaacuggacccu	agaacaguauuuccaggaaucc	agaacaguauuuccaggaauccccaacguagccuaagggauuccugggaaaacuggacccu	OW982306.1:7990637..7990698:+
OW982306.1_21898	mga-miR-N469	0	54 +/- 3%	-	-			8	8	0	0	Yes	ugcugugccgugcauaccccga	guggugugcaccgcuuugcacc	ugcugugccgugcauaccccgauucuggauucguggugugcaccgcuuugcacc	OW982306.1:12520173..12520227:+
OW982306.1_22044	mga-miR-N432	1.1	78 +/- 2%	Mga15	15149196	LOC104913329	transcription elongation regulator 1-like	14	14	0	0	Yes	agagaaguucgugcugcu	uuguuuuuagagcauuuucagc	agagaaguucgugcugcugccuuuugagggccgauguuguuuuuagagcauuuucagc	OW982306.1:17335759..17335817:+
OW982306.1_22084	mga-miR-N417	1.4	78 +/- 2%	Mga15	1170053	ARAP3	ArfGAP with RhoGAP domain, ankyrin repeat and PH domain 3	39	37	0	2	Yes	cugauguaugucucaucccagg	agugggaugggcuuuccaucagu	agugggaugggcuuuccaucagucaggaugugguccuuacugauguaugucucaucccagg	OW982306.1:1399401..1399462:-
OW982306.1_22116	mga-miR-N382	1.8	78 +/- 2%	Mga15	4038496	WWC1	WW and C2 domain containing 1	29	29	0	0	Yes	uuuggcacacccaacucucaga	ugagcuggacgugccacagu	ugagcuggacgugccacagugcucguuagcugcuuuggcacacccaacucucaga	OW982306.1:4290725..4290780:-
OW982306.1_22125	mga-miR-146a	14298.7	94 +/- 2%	Mga15	7016442			28038	25775	3	2260	Yes	ugagaacugaauuccauggguug	acccauggggcucaguucuuc	ugagaacugaauuccauggguuguaauugaauccuuugucagacccauggggcucaguucuuc	OW982306.1:7295704..7295767:-
OW982306.1_22134	mga-miR-458a	5.4	94 +/- 2%	Mga15	7456647	HTR4	5-hydroxytryptamine receptor 4	10056	10056	0	0	Yes	auagcucuuugaaugguacugc	agcgccauuuucagagcuauaa	agcgccauuuucagagcuauaaacaggcucauugucauagcucuuugaaugguacugc	OW982306.1:7736832..7736890:-
OW982306.1_22147	mga-miR-145	5.7	94 +/- 2%	Mga15	7714187	LOC104913254	uncharacterized LOC104913254, ncRNA	82487	66334	1	16152	Yes	guccaguuuucccaggaaucccu	auuccuggaaauacuguucuu	guccaguuuucccaggaaucccuuaggcuacguuggggauuccuggaaauacuguucuu	OW982306.1:7990636..7990695:-
OW982306.1_22150	mga-miR-143	1.48888e+06	94 +/- 2%	Mga15	7714777	LOC104913254	uncharacterized LOC104913254, ncRNA	2920369	2919304	0	1065	Yes	ugagaugaagcacuguagcucg	ggugcagugcugcaucucugguca	ggugcagugcugcaucucuggucaauugggagucugagaugaagcacuguagcucg	OW982306.1:7991229..7991285:-
OW982306.1_22164	mga-miR-3523	210.1	94 +/- 2%	-	-			410	395	0	15	No	ccgcgcagugccucguccucg	gagugcgaggcgcugcgggggcu	gagugcgaggcgcugcgggggcugcugcaggagcgcgccgcgcagugccucguccucg	OW982306.1:8545393..8545451:-
OW982307.1_22517	mga-miR-12226-3p	2	80 +/- 3%	-	-			1307	1306	1	0	No	cggcccgcccgcccgcgga	cgccucgggagggcuccg	cgccucgggagggcuccgcgcucugccccugcgcugcggcccgcccgcccgcgga	OW982307.1:7357453..7357508:+
OW982307.1_22518	mga-miR-12226-3p	2	80 +/- 3%	-	-			1306	1306	0	0	No	cggcccgcccgcccgcgga	uucgggccgcggucggccgcc	cggcccgcccgcccgcggaggucucggccgcuucgggccgcggucggccgcc	OW982307.1:7357489..7357541:+
OW982307.1_22620	mga-miR-N459	0.3	54 +/- 3%	Mga16	514787	RHOT2	ras homolog family member T2	11	11	0	0	Yes	ccugaccuagaaaggaag	aauuauuuagauguuggugu	ccugaccuagaaaggaagaugaguaccuccuugcucguacuaauuauuuagauguuggugu	OW982307.1:13105476..13105537:+
OW982307.1_22688	mga-miR-7475-3p	10	94 +/- 2%	-	-			18	14	0	4	No	ccgggcgggcuggugcgggc	cggcggcgguugcgcgcc	cggcggcgguugcgcgccgggcuccgggcgggcuggugcgggc	OW982307.1:805613..805656:-
OW982307.1_22734	mga-miR-1781-3p	16.5	94 +/- 2%	-	-			23	20	0	3	Yes	uuuaaaucaugcagcuguuga	aacagcugagugauuuaaagc	aacagcugagugauuuaaagcaaucaaauuccuuuggcuuuaaaucaugcagcuguuga	OW982307.1:3309588..3309647:-
OW982307.1_22829	mga-miR-33	5791.7	94 +/- 2%	Mga16	8606298	SREBF1	sterol regulatory element binding transcription factor 1	11358	8957	819	1582	No	gugcauuguaguugcauugc	caaugccccugccaugcagccc	gugcauuguaguugcauugcaugugucagacugggagugcaaugccccugccaugcagccc	OW982307.1:4899410..4899471:-
OW982307.1_22971	mga-miR-1458	13.8	94 +/- 2%	-	-			18	16	0	2	Yes	uuccuguggcugcaaacagca	uggguuuuagucauaggaga	uuccuguggcugcaaacagcaacgaaauucacacaguuggguuuuagucauaggaga	OW982307.1:8776728..8776785:-
OW982308.1_26017	mga-miR-1a	5.1	94 +/- 2%	Mga22	7181480			80	80	0	0	Yes	uggaauguaaagaaguauguau	acauacuucuuuauaugcccaua	acauacuucuuuauaugcccauaugaaccuggcaaucuauggaauguaaagaaguauguau	OW982308.1:8402467..8402528:+
OW982308.1_26019	mga-miR-N197	1454.7	94 +/- 2%	Mga22	7155903			2852	2829	0	23	Yes	uuugguccccuucaaccagcugu	agcugguaaaauggaaccaaau	agcugguaaaauggaaccaaaucaacuguucaauggauuugguccccuucaaccagcugu	OW982308.1:8413710..8413770:+
OW982308.1_26032	mga-miR-1388a	104913	94 +/- 2%	Mga22	5797724			205773	176892	0	28881	Yes	aggacugucuaaccugagaau	aucucagguucgucagcccauga	aggacugucuaaccugagaauggugaaacaugaaggucaaucucagguucgucagcccauga	OW982308.1:9789596..9789658:+
OW982308.1_26043	mga-miR-N476	0	54 +/- 3%	-	-			132	120	0	12	Yes	aacugaggacugcuccuacgagg	uacaaaggaggcuguccucacc	uacaaaggaggcuguccucaccaauguacaguuaguggaaacugaggacugcuccuacgagg	OW982308.1:10032970..10033032:+
OW982308.1_26119	mga-miR-12279-5p	5.8	94 +/- 2%	-	-			87	87	0	0	Yes	ggcgggcgggcgggccgg	ggcccaaguuccugccuc	ggcgggcgggcgggccgggggcggggggcccggcccaaguuccugccuc	OW982308.1:512085..512134:-
OW982308.1_26120	mga-miR-12279-5p	6.3	94 +/- 2%	-	-			87	87	0	0	Yes	ggcgggcgggcgggccgg	ggcuccgccguccgcaacuc	ggcuccgccguccgcaacuccgccgcgccgccgcggggccgcggcggugacagccgggggcgggcgggcgggccgg	OW982308.1:512116..512192:-
OW982308.1_26144	mga-miR-N411	1.5	78 +/- 2%	Mga22	1829840			39	39	0	0	Yes	uuccuuggcugugucugagc	ucaggcccuguugcuaagccauu	ucaggcccuguugcuaagccauucuuccuuggcugugucugagc	OW982308.1:1897728..1897772:-
OW982308.1_26148	mga-miR-N356	2.3	80 +/- 3%	-	-			19	18	1	0	Yes	gcgguguugccgcgaggcc	uacuguggggaacgcggcgg	uacuguggggaacgcggcggucgccucggcgucggccguggguggccgcgguguugccgcgaggcc	OW982308.1:2336664..2336730:-
OW982308.1_26157	mga-miR-499-5p	227.1	94 +/- 2%	-	-			437	424	0	13	Yes	uuaagacuuguagugauguuu	aacaucacuuuaagucugugcu	uuaagacuuguagugauguuuagauaauguauuacaugaacaucacuuuaagucugugcu	OW982308.1:2756832..2756892:-
OW982309.1_23071	mga-miR-N384	1.8	78 +/- 2%	Mga17	64204	SLC25A1	solute carrier family 25 member 1	39	38	0	1	Yes	uaggaacagggagcccagacc	agugggcuguuugucccuagggu	agugggcuguuugucccuagggugaacagcccuaggaacagggagcccagacc	OW982309.1:68012..68065:+
OW982309.1_23108	mga-miR-1729	2242.9	94 +/- 2%	Mga17	801023			4390	3072	1	1317	Yes	aucccuuacucacaugaguagu	cuacucggugaguaaggauagca	aucccuuacucacaugaguagucgucucuauuucaaugggacuacucggugaguaaggauagca	OW982309.1:809575..809639:+
OW982309.1_23123	mga-miR-1769	886.7	94 +/- 2%	Mga17	2285669			1731	1254	0	477	Yes	agugugaaaucugccugaaagu	cuucaggcuuuucucacaccu	cuucaggcuuuucucacaccuguugagcucugcagucaagugugaaaucugccugaaagu	OW982309.1:2301498..2301558:+
OW982309.1_23251	mga-miR-7475-3p	2.2	80 +/- 3%	-	-			228	228	0	0	No	ccgggcgggagggaggcag	gccgggccccgcgcgggg	gccgggccccgcgcggggcgcucagugucgccgcagccgcgcgccgggcgggagggaggcag	OW982309.1:6894030..6894092:+
OW982309.1_23448	mga-miR-130b	55369.8	94 +/- 2%	Mga17	441919	LOC109370299	uncharacterized LOC109370299, ncRNA	108597	108597	0	168	Yes	uagugcaauauugcuuauagggucu	acccuaucaauauugccucugcu	acccuaucaauauugccucugcuuuugugcucaggguaguagugcaauauugcuuauagggucu	OW982309.1:448680..448744:-
OW982309.1_23452	mga-miR-301a	14793.7	94 +/- 2%	Mga17	449552			29010	28673	0	337	Yes	cagugcaauaauauugucaaagc	ucugacaauguugcacuacu	ucugacaauguugcacuacugucugcacaaauaaagcagugcaauaauauugucaaagc	OW982309.1:455027..455086:-
OW982309.1_23454	mga-miR-130a	4.9	91 +/- 2%	Mga17	450869			150718	146975	0	3743	Yes	cagugcaauauuaaaagggc	gcccuuuuucuguuguacuac	gcccuuuuucuguuguacuacuggcaauuaugaugagcagugcaauauuaaaagggc	OW982309.1:456253..456310:-
OW982309.1_23483	mga-miR-N424	1.3	78 +/- 2%	Mga17	4574855	TRNAA-UGC	transfer RNA alanine (anticodon UGC)	6483	6420	19	44	Yes	ggggauguagcucagugg	gguucaauccccggcaucu	ggggauguagcucagugguagagcgcaugcuuugcauguaugaggccccggguucaauccccggcaucu	OW982309.1:4946902..4946971:-
OW982310.1_24719	mga-miR-N205	157.3	94 +/- 2%	Mga20	5165807	FASN	fatty acid synthase	324	311	0	13	No	uguauuuguucugugucugugc	gacagacccaaaacagcuacacg	gacagacccaaaacagcuacacggcuagcugcuuuuaaauugugcauguauuuguucugugucugugc	OW982310.1:4878795..4878863:+
OW982310.1_24925	mga-miR-N373	2	80 +/- 3%	Mga20	8291321	COPRS	coordinator of PRMT5 and differentiation stimulator	31	31	0	0	Yes	gauugucuguacguauugagcu	cucaguauguauagacaauccu	cucaguauguauagacaauccuucucacuauuccaaggauugucuguacguauugagcu	OW982310.1:8402637..8402696:+
OW982310.1_24927	mga-miR-N393	1.7	78 +/- 2%	-	-			16	16	0	0	Yes	aucucgcccgcaaagacccag	gggacuuuguaggccaguuga	gggacuuuguaggccaguugaagacacgaaccucucaucucgcccgcaaagacccag	OW982310.1:8551185..8551242:+
OW982310.1_25001	mga-miR-N311	15.4	94 +/- 2%	-	-			35	31	1	3	No	ggcgcggugcugagagccggc	cggcggugagcggcgcugc	ggcgcggugcugagagccggcgggcggcgcgagcugcgggcgcggcggugagcggcgcugc	OW982310.1:1822351..1822412:-
OW982310.1_25070	mga-miR-726-3p	1.8	78 +/- 2%	-	-			21	21	0	0	No	cucaccacccccaucccucagg	ugggggaugggggucccggugaagcc	ugggggaugggggucccggugaagcccuccgcccgccgcucaccacccccaucccucagg	OW982310.1:5198054..5198114:-
OW982310.1_25077	mga-miR-338	0.5	54 +/- 3%	Mga20	4377770	LOC100550358	serine/threonine-protein kinase LMTK1-like	5460	5456	4	0	No	uccagcaucagugauuuuguu	cccaaacugggcugcuugggagc	uccagcaucagugauuuuguugaggaaggggagugcugcaucggggccgccggacuuucccagcccaaacugggcugcuugggagc	OW982310.1:5676579..5676665:-
OW982310.1_25078	mga-miR-338	5.3	94 +/- 2%	Mga20	4377808	LOC100550358	serine/threonine-protein kinase LMTK1-like	5599	5456	0	143	Yes	uccagcaucagugauuuuguu	aacaauauccuggugcugagu	aacaauauccuggugcugagugaguugcacacagagacuccagcaucagugauuuuguu	OW982310.1:5676644..5676703:-
OW982310.1_25137	mga-miR-7441-5p	4.5	91 +/- 2%	-	-			12	12	0	0	Yes	cugaggagcugcagaggc	aguugcagcugaaacucagaa	cugaggagcugcagaggcaaaacugaaguugcagcugaaacucagaa	OW982310.1:7141549..7141596:-
OW982310.1_25194	mga-miR-365	5.1	94 +/- 2%	Mga20	8425881			5930	5926	0	4	Yes	uaaugccccuaaaaauccuuau	gagggacuuucaggggcagcugu	gagggacuuucaggggcagcuguguuuuacuaacccagucauaaugccccuaaaaauccuuau	OW982310.1:8536991..8537054:-
OW982310.1_25196	mga-miR-193a	10049.1	94 +/- 2%	-	-			19701	18248	0	1453	Yes	aacuggccuacaaagucccagu	ugggucuuugcgggcgagauga	ugggucuuugcgggcgagaugagagguucgugucuucaacuggccuacaaagucccagu	OW982310.1:8551182..8551241:-
OW982311.1_24052	mga-miR-455	5.2	94 +/- 2%	Mga19	4590777	COL27A1	collagen type XXVII alpha 1 chain	4116	3323	0	793	Yes	uaugugcccuuggacuacaucg	gcaguccaugggcauauacacu	uaugugcccuuggacuacaucguggaagccagcaccaugcaguccaugggcauauacacu	OW982311.1:4608926..4608986:+
OW982311.1_24075	mga-miR-N194	144690	94 +/- 2%	Mga19	4921900	LOC109370470	uncharacterized LOC109370470	283802	235725	1	48076	Yes	acaguagucugcacauugguu	cccaguguucagacuaccuguuc	cccaguguucagacuaccuguucaggacuacgagauuguacaguagucugcacauugguu	OW982311.1:4938300..4938360:+
OW982311.1_24080	mga-miR-N308	16.7	94 +/- 2%	Mga19	4997571			39	38	0	1	No	cugccgucgguugaggugcagcg	ugcaccgcgaccaacagcaaag	cugccgucgguugaggugcagcgcugcguccccucacugcaccgcgaccaacagcaaag	OW982311.1:5009871..5009930:+
OW982311.1_24234	mga-miR-181a	404690	94 +/- 2%	Mga19	9329350	NR6A1*	nuclear receptor subfamily 6 group A member 1	793775	792048	0	1727	Yes	aacauucaacgcugucggugagu	accaucgaccguugacuguacc	aacauucaacgcugucggugaguuugagaacuaagaaaaaccaucgaccguugacuguacc	OW982311.1:9332617..9332678:+
OW982311.1_24236	mga-miR-181b	26003.1	94 +/- 2%	Mga19	9330963	NR6A1*	nuclear receptor subfamily 6 group A member 1	50996	50962	0	34	Yes	aacauucauugcugucggugggu	cucacugaucaaugaaugca	aacauucauugcugucgguggguuuuuguugcuaucaacucacugaucaaugaaugca	OW982311.1:9334230..9334288:+
OW982311.1_24353	mga-miR-1574-3p	29.5	94 +/- 2%	-	-			57	53	0	4	No	ucaggaggagcucugaugggacu	ucccuccuugccucuccuguagc	ucaggaggagcucugaugggacugaaaauugcugacugucccuccuugccucuccuguagc	OW982311.1:4806048..4806109:-
OW982311.1_24356	mga-miR-219b	37593.9	94 +/- 2%	Mga19	4836172			73730	73728	0	2	Yes	cacaagaauugcguuuggacaa	guccagacacaauucuugguucgucacaagaauugcguuuggacaa	guccagacacaauucuugguucguacggcuccagcgcacaagaauugcguuuggacaa	OW982311.1:4852663..4852721:-
OW982311.1_24411	mga-miR-126	624544	94 +/- 2%	Mga19	7573730	EGFL7	EGF like domain multiple 7	1225007	1037678	0	187329	Yes	cauuauuacuuuugguacgcg	ucguaccgugaguaauaaugcg	cauuauuacuuuugguacgcgcugugacacuucaaacucguaccgugaguaauaaugcg	OW982311.1:7577385..7577444:-
OW982311.1_24414	mga-miR-N301	23.9	94 +/- 2%	Mga19	7574107	EGFL7	EGF like domain multiple 7	53	50	0	3	No	cugggagcuuccauugugccu	gagccaugggugcagccagcu	gagccaugggugcagccagcucugcgucaauacagcugggagcuuccauugugccu	OW982311.1:7577792..7577848:-
OW982312.1_25290	mga-miR-6598-5p	67.5	94 +/- 2%	-	-			124	90	0	34	Yes	ugcagcaaucauuagguaaugu	cuuaccuuguguuugcugcaga	ugcagcaaucauuagguaauguggcucaauuuaaaggaagaaccuuaccuuguguuugcugcaga	OW982312.1:3360291..3360356:+
OW982312.1_25335	mga-miR-N401	1.6	78 +/- 2%	Mga21	750443			31	31	0	0	Yes	auggcaggacagcuaacu	uuggcucuccagcuugc	uuggcucuccagcuugcucaccuaggucaccuuccaggcagccgguggcuggaggcugagcauggcaggacagcuaacu	OW982312.1:5215871..5215950:+
OW982312.1_25394	mga-miR-2184a	230.9	94 +/- 2%	-	-			451	449	0	2	No	aacaguaagaguugaugugcgg	ugcaugugagcuccuacugccg	aacaguaagaguugaugugcggcgaacgcagccugcaugugagcuccuacugccg	OW982312.1:5694980..5695035:+
OW982312.1_25475	mga-miR-N383	1.8	78 +/- 2%	Mga21	8328389			13	13	0	0	Yes	ggcgcugcgccgccgggc	cggaggacgggcagcguuac	cggaggacgggcagcguuacauaacggcgcugcgccgccgggc	OW982312.1:7375226..7375269:+
OW982312.1_25498	mga-miR-21	758567	94 +/- 2%	Mga21	8163221			1487888	1473023	29	14836	Yes	uagcuuaucagacugauguuga	caacaacagucgguaggcugucu	uagcuuaucagacugauguugacuguuggaucucauggcaacaacagucgguaggcugucu	OW982312.1:7548950..7549011:+
OW982312.1_25533	mga-miR-N418	1.4	78 +/- 2%	Mga21	6328078	KSR1	kinase suppressor of ras 1	49	49	0	0	Yes	uuguggcugagagcagguauga	aaaucugcuuccagaugcaaau	aaaucugcuuccagaugcaaaugggcuauauacaggcauuuguggcugagagcagguauga	OW982312.1:9331802..9331863:+
OW982312.1_25569	mga-miR-N195	117185	94 +/- 2%	-	-			229851	210471	4	19376	Yes	cauaaaguagaaagcacuacu	uguaguguuuccuacuuuaugga	cauaaaguagaaagcacuacuaaacagcacugcaggguguaguguuuccuacuuuaugga	OW982312.1:713911..713971:-
OW982312.1_25589	mga-miR-N338	5.4	94 +/- 2%	Mga21	2811654			9	5	0	4	Yes	ugcgggaagccgggcugucugu	ucccugcccuccuuccuucaga	ugcgggaagccgggcugucuguccuucaggagcucccugcccuccuuccuucaga	OW982312.1:3229881..3229936:-
OW982312.1_25678	mga-miR-7475-3p	0.5	54 +/- 3%	-	-			9	9	0	0	No	ccgggcggagggcgggcuugg	gggcggcggcgcucugcaccgcgg	gggcggcggcgcucugcaccgcggcggggccgucucguuggccgggcggagggcgggcuugg	OW982312.1:5341335..5341397:-
OW982312.1_25690	mga-miR-N330	7.8	94 +/- 2%	-	-			20	19	0	1	No	cacggagccgcuguggcgaacg	gggccgauggcggagccag	gggccgauggcggagccagcgcagggcacggagccgcuguggcgaacg	OW982312.1:5524323..5524371:-
OW982312.1_25702	mga-miR-22	2.82069e+06	94 +/- 2%	Mga21	462328			5532658	5532604	3	51	Yes	aagcugccaguugaagaacugu	aguucuucaguggcaagcu	aguucuucaguggcaagcuuuauguccuucucuaguagcuaaagcugccaguugaagaacugu	OW982312.1:5560278..5560341:-
OW982312.1_25704	mga-miR-2184b-3p	1.8	78 +/- 2%	-	-			12	12	0	0	No	acaucaacucuuacuguucggg	cggcaguaggagcucacaugc	cggcaguaggagcucacaugcaggcugcguucgccgcacaucaacucuuacuguucggg	OW982312.1:5694976..5695035:-
OW982312.1_25705	mga-miR-132a-5p	4480.8	94 +/- 2%	-	-			8779	6157	0	2622	Yes	accguggcuuuagauuguuacu	uaacagucuacagccauggucg	accguggcuuuagauuguuacugugcugcuggggggguaacagucuacagccauggucg	OW982312.1:5695165..5695224:-
OW982312.1_25708	mga-miR-132a-3p	2686.7	94 +/- 2%	-	-			5269	3354	0	1915	No	uaacagucuacagucauggcu	ccuuggcucuagacugcuuacu	ccuuggcucuagacugcuuacugcugcguagggacaggacaguaacagucuacagucauggcu	OW982312.1:5695789..5695852:-
OW982312.1_25747	mga-miR-N433	1	78 +/- 2%	Mga21	177070			11	11	0	0	Yes	ucuguggaguccaugagucugu	agauuccauggcauccaacaguaa	ucuguggaguccaugagucuguagaucuaccaacagauuccauggcauccaacaguaa	OW982312.1:5834802..5834860:-
OW982312.1_25762	mga-miR-N195	11792.6	94 +/- 2%	Mga21	9607379			23129	16379	0	6750	Yes	uacaguauagaugauguacuc	cuggauaucaucauauacugu	cuggauaucaucauauacuguaaguucacuaugagacacuacaguauagaugauguacuc	OW982312.1:6042202..6042262:-
OW982312.1_25763	mga-miR-1658-3p	1.1	78 +/- 2%	-	-			20	20	0	0	No	cagcugugauguuuucugagcucu	ugcuggugagacaucucaggcccu	cagcugugauguuuucugagcucuuucuuuuugcuggugagacaucucaggcccu	OW982312.1:6056650..6056705:-
OW982312.1_25764	mga-miR-1658-3p	5.1	94 +/- 2%	-	-			20	20	0	0	Yes	cagcugugauguuuucugagcucu	ggaggagaaaucugacagcagguc	ggaggagaaaucugacagcaggucguggcagcagcuggcucuuggcuugcugucauacagcugugauguuuucugagcucu	OW982312.1:6056681..6056762:-
OW982312.1_25810	mga-miR-130c	5.2	94 +/- 2%	Mga21	8327108			28172	28140	0	32	Yes	cagugcaauguuaaaagggcau	ccuuuuuauguuguacuacu	ccuuuuuauguuguacuacuagugaucauacacaaagcagugcaauguuaaaagggcau	OW982312.1:7373886..7373945:-
OW982313.1_26499	mga-miR-1648-5p	2	80 +/- 3%	-	-			14	11	3	0	No	aggcucggccauggcgcug	ggcguggccacgggcgggg	ggcguggccacgggcggggggcgcggucuggcgcggagccgggcggccgcaggcucggccauggcgcug	OW982313.1:6359593..6359662:+
OW982313.1_26560	mga-miR-429	3598.6	94 +/- 2%	Mga23	2722197	LOC104914134	uncharacterized LOC104914134, ncRNA	7051	7010	0	41	Yes	uaauacugucugguaaugccg	gucuuaccaggcaaaguuagau	gucuuaccaggcaaaguuagaucuagcuauuucugucuaauacugucugguaaugccg	OW982313.1:2589501..2589559:-
OW982313.1_26562	mga-miR-200a-3p	4833.9	94 +/- 2%	-	-			9473	8501	0	972	Yes	uaacacugucugguaacgauguu	caucuuacuagacagugcugga	caucuuacuagacagugcuggauuucuuggaucuauucuaacacugucugguaacgauguu	OW982313.1:2591998..2592059:-
OW982313.1_26564	mga-miR-200b-3p	1854.5	94 +/- 2%	-	-			3629	3625	0	4	Yes	uaauacugccugguaaugaugau	caucuuacugggcagcau	caucuuacugggcagcauuggauguucucuguuuuucuaauacugccugguaaugaugau	OW982313.1:2594319..2594379:-
OW982313.1_26617	mga-miR-34a	17665.1	94 +/- 2%	Mga23	2041406	LOC104914163	uncharacterized LOC104914163	34640	33791	23	826	Yes	uggcagugucuuagcugguugu	caaucagcaaguauacugcccu	uggcagugucuuagcugguuguugugagcaauaguuaaggaagcaaucagcaaguauacugcccu	OW982313.1:3260079..3260144:-
OW982314.1_27335	mga-miR-12249-3p	1.7	78 +/- 2%	-	-			84	84	0	0	No	uccccaucccucaggcucacccc	gaagugaguucugggagggggucc	gaagugaguucugggaggggguccccggggcacaggguccccaucccucaggcucacccc	OW982314.1:469220..469280:+
OW982314.1_27390	mga-miR-100	129430	94 +/- 2%	Mga26	3399540			253863	251690	0	2173	Yes	aacccguagauccgaacuugug	caagcuuguaucuauagguaug	aacccguagauccgaacuuguggucauauuccacacaagcuuguaucuauagguaug	OW982314.1:3349003..3349060:+
OW982314.1_27392	mga-let-7a	235661	94 +/- 2%	Mga26	3407622			462230	461630	1	599	Yes	ugagguaguagguuguauaguu	cuguacaaccuccuagcuuucc	ugagguaguagguuguauaguuuagaauuacaccaagggagauaacuguacaaccuccuagcuuucc	OW982314.1:3357060..3357127:+
OW982314.1_27394	mga-miR-125b	36219.1	94 +/- 2%	Mga26	3422898			71034	66653	0	4381	Yes	ucccugagacccuaacuuguga	acggguuaggcucuugggagcu	ucccugagacccuaacuugugauguuuagcuuuuaaauccacggguuaggcucuugggagcu	OW982314.1:3374381..3374443:+
OW982314.1_27423	mga-miR-N457	0.5	54 +/- 3%	Mga26	5265031	SIDT2	SID1 transmembrane family member 2	9	9	0	0	Yes	ucacccugaggcucucugcagc	ggcugggggcugcuggguggug	ggcugggggcugcuggguggugcagggaccggggguugcugcucacccugaggcucucugcagc	OW982314.1:5211967..5212031:+
OW982314.1_27430	mga-miR-34a-5p	8.2	94 +/- 2%	-	-			8	6	0	2	Yes	aggcaguguaguuagcugauugu	aaucacuaaauucacugccauc	aggcaguguaguuagcugauuguacccagugccccacaaucacuaaauucacugccauc	OW982314.1:5550402..5550461:+
OW982314.1_27432	mga-miR-34a-5p	5.4	94 +/- 2%	-	-			25	25	0	0	Yes	aggcaguguaguuagcugauugc	aaucacuaaccacacagccagg	aggcaguguaguuagcugauugccagagcaccaaucacuaaccacacagccagg	OW982314.1:5551172..5551226:+
OW982314.1_27451	mga-miR-N423	1.3	78 +/- 2%	Mga26	1508229			27	27	0	0	Yes	ucuuggucugcaccccucugugg	aggaggcugacagaccacaga	ucuuggucugcaccccucugugguggugguugugugcuccaggaggcugacagaccacaga	OW982314.1:1476820..1476881:-
OW982315.1_26977	mga-miR-N391	1.7	78 +/- 2%	Mga25	1669004	SERINC2	serine incorporator 2	14	13	0	1	Yes	ugacaccugugaccucccccagc	ccuggggggugcauggggucagu	ccuggggggugcauggggucagugauggcacugacaccugugaccucccccagc	OW982315.1:696401..696455:+
OW982315.1_27029	mga-miR-N349	2.5	80 +/- 3%	-	-			146	146	0	0	Yes	gcgcggcgcggcgccgcg	cggccauggccgccgccgcgcag	gcgcggcgcggcgccgcgucccgcagacggccauggccgccgccgcgcag	OW982315.1:3547770..3547820:+
OW982315.1_27049	mga-miR-1b	4.9	91 +/- 2%	Mga25	2689509			33	33	0	0	Yes	uggaauguuaagaaguauguau	acauacuucuucauaugcccaua	acauacuucuucauaugcccauauggagucggccggcguuauggaauguuaagaaguauguau	OW982315.1:4428995..4429058:+
OW982315.1_27051	mga-miR-N381	1.8	78 +/- 2%	Mga25	2689660	LOC116217433	uncharacterized LOC116217433	187	187	0	0	Yes	uuugguccccuucaaccagcug	gcugguaaaaaggaaccagauc	gcugguaaaaaggaaccagaucaacuacaacuggauuugguccccuucaaccagcug	OW982315.1:4429146..4429203:+
OW982315.1_27059	mga-miR-N386	1.8	78 +/- 2%	Mga3	69198245	LOC104910397	nuclear transcription factor Y subunit gamma-like	18	18	0	0	Yes	ugucagguagcucgugcacugca	ugugcacggcugugugguggc	ugugcacggcugugugguggcuuuuagcagugcugucagguagcucgugcacugca	OW982315.1:5009186..5009242:+
OW982315.1_27060	mga-miR-N409	1.5	78 +/- 2%	Mga3	69198278	LOC104910397	nuclear transcription factor Y subunit gamma-like	18	18	0	0	Yes	ugucagguagcucgugcacugca	caaaagugugagugugauugc	ugucagguagcucgugcacugcagugaccucagguuucugcaaaagugugagugugauugc	OW982315.1:5009219..5009280:+
OW982315.1_27064	mga-miR-30e	377912	94 +/- 2%	Mga3	69182970	LOC100551084	nuclear transcription factor Y subunit gamma	741248	691269	79	49900	Yes	uguaaacauccuugacuggaagcu	cuuucagucggauguuuacagc	uguaaacauccuugacuggaagcugugaggugucagcgggagcuuucagucggauguuuacagc	OW982315.1:5022622..5022686:+
OW982315.1_27066	mga-miR-30c	135935	94 +/- 2%	Mga3	69184739	LOC100551084	nuclear transcription factor Y subunit gamma	266623	239359	0	27264	Yes	uguaaacauccuacacucucagcu	ugggagaggauuguuuacgccu	uguaaacauccuacacucucagcugugaacucgagguggcugggagaggauuguuuacgccu	OW982315.1:5024390..5024452:+
OW982315.1_27080	mga-miR-6564-5p	6	94 +/- 2%	-	-			106	106	0	0	Yes	cgccgugcccggggcccgg	cggccgcgggcugaggcggc	cggccgcgggcugaggcggcgcuccuaucgccgugcccggggcccgg	OW982315.1:5364275..5364322:+
OW982315.1_27162	mga-miR-7437-3p	1.1	78 +/- 2%	-	-			92	92	0	0	No	cuuccuccuguauucucccaga	ugggaggacccaguggggacagg	ugggaggacccaguggggacagggaauuccaaugcagaccccauguucuugcaccccuuccuccuguauucucccaga	OW982315.1:1857457..1857535:-
OW982315.1_27185	mga-miR-N217	45.3	94 +/- 2%	-	-			87	76	0	11	Yes	uagggauguuuugcuucaagaga	ucuugaggcaaacccuuccuuc	uagggauguuuugcuucaagagagggagagaaaaacauugguucucuugaggcaaacccuuccuuc	OW982315.1:2067954..2068020:-
OW982316.1_28360	mga-miR-N454	0.7	54 +/- 3%	Mga29	1287125	METTL2A	methyltransferase 2A, tRNA N3-cytidine	17	17	0	0	Yes	ucucuugaucuuguuaccuga	aggugaacacgauuggagggaac	ucucuugaucuuguuaccugaggaauaugcagucaggugaacacgauuggagggaac	OW982316.1:2461895..2461952:+
OW982316.1_28365	mga-miR-N345	3	83 +/- 3%	-	-			49	44	0	5	Yes	ugccgccgccuuuugucuccgg	agacaaaaggcggcggcagc	agacaaaaggcggcggcagcggcggccgcuacugccgccgccuuuugucuccgg	OW982316.1:3109635..3109689:+
OW982316.1_28428	mga-miR-196	4.5	91 +/- 2%	Mga29	2809557			18	18	0	0	Yes	uagguaguuucauguuguugg	aagaacaucaaacuaccugau	uagguaguuucauguuguugggcuuuaaauuuuaaacacaagaacaucaaacuaccugau	OW982316.1:3973206..3973266:+
OW982316.1_28432	mga-miR-10b-5p	160176	94 +/- 2%	-	-			314171	314147	0	24	Yes	uacccuguagauccgaauuugu	caaauucguaucuaggggaau	uacccuguagauccgaauuuguguaaaggaaguugggucacaaauucguaucuaggggaau	OW982316.1:4033074..4033135:+
OW982316.1_28602	mga-miR-N447	0.7	54 +/- 3%	Mga29	2747485	CALCOCO2	calcium binding and coiled-coil domain 2	24	24	0	0	Yes	aagaauuucugaaagcucu	ggcugggcaggcaauuucagg	ggcugggcaggcaauuucaggagagccuaccaagaauuucugaaagcucu	OW982316.1:3910968..3911018:-
OW982316.1_28615	mga-miR-N209	146.1	94 +/- 2%	-	-			285	279	0	6	Yes	agcgcgcggcgccgccgga	ccuccccgcggcccgcca	agcgcgcggcgccgccggaagccccgccuccucucuuccuccccgcggcccgcca	OW982316.1:4376297..4376352:-
OW982316.1_28653	mga-miR-N472	0	54 +/- 3%	-	-			7	6	0	1	No	ugccuccagcagagcguuggcugc	cucacagccucuguuugg	ugccuccagcagagcguuggcugccucuugccgagggcucacagccucuguuugg	OW982316.1:4717857..4717912:-
OW982316.1_28714	mga-miR-N305	17.8	94 +/- 2%	-	-			32	31	0	1	Yes	ccuaacgcuguccccauccccagc	cugggggggcgggggccggg	cugggggggcgggggccgggcgcuggccgugcccuaacgcuguccccauccccagc	OW982316.1:5476432..5476488:-
OW982317.1_27904	mga-miR-N221	38.9	94 +/- 2%	-	-			73	50	0	23	Yes	cccgggaagcgaugcccggugcc	uaccgggggcgcuucccgggggc	cccgggaagcgaugcccggugccguuuccggugccgguaccgggggcgcuucccgggggc	OW982317.1:1168323..1168383:+
OW982317.1_27935	mga-miR-N404	1.5	78 +/- 2%	Mga28	3224216	SOX13	SRY-box transcription factor 13	9	8	0	1	No	cccuguggcuccucugugccca	cugcauggggaagcugcagugu	cugcauggggaagcugcaguguggcaguggcuaagcacacccuguggcuccucugugccca	OW982317.1:1732050..1732111:+
OW982317.1_27951	mga-miR-N569	2	80 +/- 3%	Mga28	2381885	C28H1orf116	chromosome 28 C1orf116 homolog	72	68	0	4	Yes	ugugggacuggggacagcagcca	ugcagucuccugucccaucucu	ugcagucuccugucccaucucuugguguggcagugaugugggacuggggacagcagcca	OW982317.1:2626132..2626191:+
OW982317.1_28004	mga-miR-205b	5.2	94 +/- 2%	-	-			140	140	0	0	Yes	uccuucauuccaccggagucugu	agauuucaguggagugaagcaca	uccuucauuccaccggagucugucucguacccaaccagauuucaguggagugaagcaca	OW982317.1:3096396..3096455:+
OW982317.1_28125	mga-let-7a	235479	94 +/- 2%	Mga28	3315842	LOC109371073	uncharacterized LOC109371073	461873	460593	0	1280	Yes	ugagguaguagguuguauaguu	cuauacagucuauugccuuccu	ugagguaguagguuguauaguuuggugggagggauucuaucccauuucaggugauaacuauacagucuauugccuuccu	OW982317.1:1669119..1669198:-
OW982317.1_28126	mga-let-7i	1.1	78 +/- 2%	-	-			460609	460593	16	0	No	ugagguaguagguuguauaguu	ccaggggaucacaccagacc	ccaggggaucacaccagaccucuguacugcucuguggaggugagguaguagguuguauaguu	OW982317.1:1669176..1669238:-
OW982317.1_28127	mga-let-7k	15413.3	94 +/- 2%	Mga28	3316040	LOC109371073	uncharacterized LOC109371073	30224	26256	0	3968	Yes	ugagguaguagauugaauaguu	cuauacaaucuacugucuuucc	ugagguaguagauugaauaguuguggagucuuauccucccuuugagcuaacuauacaaucuacugucuuucc	OW982317.1:1669324..1669396:-
OW982317.1_28145	mga-miR-135a	5.5	94 +/- 2%	Mga28	2792131	LOC104914497	uncharacterized LOC104914497, ncRNA	1589	1589	0	0	Yes	uauggcuuuuuauuccuauguga	auguagggcgaaaagccauggg	uauggcuuuuuauuccuaugugauugcuuuuccuaacucauguagggcgaaaagccauggg	OW982317.1:2143688..2143749:-
OW982317.1_28182	mga-miR-29c	11539.9	94 +/- 2%	Mga28	2172178	LOC100549444	membrane cofactor protein	22627	22604	0	23	Yes	uagcaccauuugaaaucgguua	accgauuucucuugguguucaga	accgauuucucuugguguucagagucucaguuucugucuagcaccauuugaaaucgguua	OW982317.1:2718966..2719026:-
OW982317.1_28184	mga-miR-29b	4.6	91 +/- 2%	Mga28	2173078	LOC100549444*	membrane cofactor protein	2309	2295	0	14	Yes	uagcaccauuugaaaucaguguu	cugguuucacaugguggcuuaga	cugguuucacaugguggcuuagauuuucccacuuuguaucuagcaccauuugaaaucaguguu	OW982317.1:2719862..2719925:-
OW982318.1_28832	mga-miR-204	2491.2	94 +/- 2%	Mga30	1372842			4877	4876	0	1	Yes	uucccuuugucauccuaugccu	gcugggacggugaagggaggccc	uucccuuugucauccuaugccugagcgaugccuggaggcugggacggugaagggaggccc	OW982318.1:2690862..2690922:+
OW982318.1_28934	mga-miR-N372	2	80 +/- 3%	-	-			260	260	0	0	Yes	aggagcuguggggcccacagagc	ucugugucccugcagccccccca	aggagcuguggggcccacagagcugcaguugggggcucugugucccugcagccccccca	OW982318.1:3746860..3746919:+
OW982318.1_28940	mga-miR-9-5p	970.1	94 +/- 2%	-	-			1895	1863	0	32	Yes	ucuuugguuaucuagcuguauga	uaaagcuagagaaccgaauguaa	ucuuugguuaucuagcuguaugaguguaugugauaucauaaagcuagagaaccgaauguaa	OW982318.1:4075901..4075962:+
OW982318.1_28962	mga-miR-N333	7.1	94 +/- 2%	-	-			19	18	0	1	No	gccggcggcgggcgggag	cccagcgcagccgccgggcg	gccggcggcgggcgggagcucgcgccgcaguguccccgcgccgcggccccagcgcagccgccgggcg	OW982318.1:5093465..5093532:+
OW982318.1_28967	mga-miR-6666-3p	5.4	94 +/- 2%	-	-			12	12	0	0	Yes	ucgggugaugaggacaggagga	cuccugcacucguuugucccugug	cuccugcacucguuugucccugugcugugaugcagucugcucgggugaugaggacaggagga	OW982318.1:5196757..5196819:+
OW982318.1_29031	mga-miR-7467-5p	0.4	54 +/- 3%	-	-			9	9	0	0	No	cccagcgcagcucggcagugccg	guacgucgccccggggcugggcaggau	cccagcgcagcucggcagugccgugugugggcgcucagccacgguacgucgccccggggcugggcaggau	OW982318.1:1638769..1638839:-
OW982318.1_29163	mga-miR-1784-5p	1.3	78 +/- 2%	-	-			11	11	0	0	No	uucugcucugcucagcccgagc	ccgauuccccccugggcagggagagca	uucugcucugcucagcccgagcugcgugcgcccucacaaaggggcuccggggccgauuccccccugggcagggagagca	OW982318.1:4273947..4274026:-
OW982318.1_29203	mga-miR-7	0.2	54 +/- 3%	Mga30	4535697			3239	3239	0	0	No	uggaagacuagugauuuuguuguu	caacaaaucauagccugccaua	uggaagacuagugauuuuguuguucugauuuauaaaggugacaacaaaucauagccugccaua	OW982318.1:5369059..5369122:-
OW982319.1_26741	mga-miR-N224	34.2	94 +/- 2%	Mga24	571050	KCTD9	potassium channel tetramerization domain containing 9	65	64	0	1	Yes	ugugcugauggaaccgugccc	cugcggcucccugcagcucagu	cugcggcucccugcagcucaguuccucuucaguggugcugugcugauggaaccgugccc	OW982319.1:788647..788706:+
OW982319.1_26797	mga-miR-2184a-3p	10.4	94 +/- 2%	-	-			11	9	0	2	Yes	acaugugagguuggaccuuucc	uaggucugaccacauauauccc	uaggucugaccacauauaucccuccuuauucuauacaggacaugugagguuggaccuuucc	OW982319.1:2854540..2854601:+
OW982319.1_26886	mga-miR-N317	12.7	94 +/- 2%	MgaUn	21854	POLD2	DNA polymerase delta 2, accessory subunit	30	26	1	3	No	ucugcccaccuccugcccagg	uccgggcugggguugggcagcggc	ucugcccaccuccugcccagguuuguguugcuggccuccgggcugggguugggcagcggc	OW982319.1:4715828..4715888:+
OW982319.1_26903	mga-miR-N463	0.2	54 +/- 3%	Mga24	598752	LOC104914218	dedicator of cytokinesis protein 5-like	42	42	0	0	Yes	aagaggauugaauugcaagacc	ucuuguaauuuuuuccuuccag	aagaggauugaauugcaagaccaauguuuucguuagaucuuguaauuuuuuccuuccag	OW982319.1:816363..816422:-
OW982319.1_26921	mga-miR-2188	19355	94 +/- 2%	Mga24	2631852	ANK1	ankyrin 1	37955	37278	0	677	Yes	aagguccaaccucacauguccu	auauauguggucagaccuaucc	aagguccaaccucacauguccuguauagaauaaggagggauauauguggucagaccuaucc	OW982319.1:2854537..2854598:-
OW982320.1_27702	mga-miR-N304	18.2	94 +/- 2%	MgaUn	33288			41	39	0	2	No	gugauggucgucucacggugg	accgugcggcgcuccuccacu	gugauggucgucucacgguggcccuggcuguccugcaccgugcggcgcuccuccacu	OW982320.1:1020379..1020436:+
OW982320.1_27706	mga-miR-190a-5p	5.2	94 +/- 2%	-	-			436	436	0	0	Yes	ugauauguuugauauuagguug	acuaaauaucaaacauauucuua	ugauauguuugauauuagguuguuuuauuggaaaccaacuaaauaucaaacauauucuua	OW982320.1:1053532..1053592:+
OW982320.1_27736	mga-miR-N399	1.6	78 +/- 2%	Mga27	275615			11	11	0	0	Yes	uacgagggcgaugugcuguacg	ugcggcccacagagcccaucgugga	uacgagggcgaugugcuguacgacagcuacgugcggcccacagagcccaucgugga	OW982320.1:1976545..1976601:+
OW982320.1_27778	mga-miR-N300	29.9	94 +/- 2%	MgaUn	88	CKS1B	CDC28 protein kinase regulatory subunit 1B	56	55	0	1	Yes	ucucgggcacccaguggcucugc	ugagccgcugcaggugcccagau	ugagccgcugcaggugcccagauggcacugaguucaugagcaucucgggcacccaguggcucugc	OW982320.1:121591..121656:-
OW982320.1_27796	mga-miR-N416	1.4	78 +/- 2%	Mga27	870112	MCL1	MCL1 apoptosis regulator, BCL2 family member	19	19	0	0	Yes	gcagcuugggucaaucug	gaagccucaguugcua	gaagccucaguugcuaacagcagcuugggucaaucug	OW982320.1:376701..376738:-
OW982320.1_27837	mga-miR-N397	1.7	78 +/- 2%	MgaUn	38378	UBAP2L	ubiquitin associated protein 2 like	48	48	0	0	Yes	uugcacaccaguagaccuugucu	augagggggauggugcaugcaaga	uugcacaccaguagaccuugucugguuguuccuguagccagaugagggggauggugcaugcaaga	OW982320.1:1026563..1026628:-
OW982320.1_27871	mga-miR-9-5p	971.7	94 +/- 2%	-	-			1897	1863	0	34	Yes	ucuuugguuaucuagcuguauga	auaaagcuagauaaccgaaagu	ucuuugguuaucuagcuguaugaguggugucgauucuucauaaagcuagauaaccgaaagu	OW982320.1:2073568..2073629:-
OW982321.1_29472	mga-miR-N222	37.4	94 +/- 2%	MgaUn	26425	LOC100546435	low-density lipoprotein receptor-related protein 1-like	71	42	2	27	Yes	cauccccuccccucccugcaga	ugcagggauggaggugacaugcgc	ugcagggauggaggugacaugcgcagggaugaagcugacuugcgcauccccuccccucccugcaga	OW982321.1:1119828..1119894:-
OW982321.1_29514	mga-miR-N388	1.8	78 +/- 2%	-	-			163	163	0	0	Yes	ccccccgucccccguccc	gacaacaggggggga	gacaacagggggggaacggcauggggggagugcaaggagaggccccgcaaugaccccaugcaccuggaccccccgucccccguccc	OW982321.1:1248875..1248961:-
OW982321.1_29558	mga-miR-N562	2.1	80 +/- 3%	-	-			68	68	0	0	Yes	cacucugaccucugaccccaaguag	uccugggggagggggucgugggggg	uccugggggagggggucgugggggggauuuugggcagcuccacacguugaccucugaccccacucugaccucugaccccaaguag	OW982321.1:1643340..1643425:-
OW982323.1_31571	mga-miR-138-5p	19.7	94 +/- 2%	-	-			31	22	0	9	Yes	ugcuggugcauaaggugcuguggau	ccaagcaucucagcaccugugu	ugcuggugcauaaggugcuguggauguagcacucccaagcaucucagcaccugugu	OW982323.1:421989..422045:-
OW982324.1_31749	mga-miR-12266	43	94 +/- 2%	MgaUn	81242	WIZ	WIZ zinc finger	75	35	0	40	Yes	aagggcaaacccgaugggcacc	gcccccaucgauuugcucuac	gcccccaucgauuugcucuacgaacugaugaagcagaagggcaaacccgaugggcacc	OW982324.1:245681..245739:+
OW982325.1_31840	mga-miR-204	0.9	54 +/- 3%	-	-			25	25	0	0	No	cucccuuucccccuugca	cauaggaaaaaugggu	cauaggaaaaaugggugucagaggccaacagagccaggguuuguggcaucucccuuucccccuugca	OW982325.1:210084..210151:-
