# Supplementary material for: Differential Hepatic Expression of miRNA in Response to Aflatoxin B1 Challenge in Domestic and Wild Turkeys
Source: Toxins (Basel). 2024 Oct 22;16(11):453. doi: 10.3390/toxins16110453 (PMC11598555; doi:10.3390/toxins16110453)
Supplement: Supplementary file 1 [file toxins-16-00453-s001.zip › Table S1 mirDeep2 Summary.xlsx]

## Sheet: Sheet1
Table S1. Summary of miRDeep2 performance
	novel miRNAs			known miRBase miRNAs
miRDeep2 score	novel miRNAs reported by miRDeep2	novel miRNAs, estimated false positives	novel miRNAs, estimated true positives	known miRNAs in species	known miRNAs in data	known miRNAs detected by miRDeep2	estimated signal-to-noise	excision gearing
10	182	12 +/- 4	170 +/- 4 (94 +/- 2%)	192	68	20 (29%)	16.8	4
9	184	12 +/- 4	172 +/- 4 (94 +/- 2%)	192	68	20 (29%)	16.6	4
8	190	12 +/- 4	178 +/- 4 (94 +/- 2%)	192	68	20 (29%)	16.5	4
7	195	13 +/- 4	182 +/- 4 (94 +/- 2%)	192	68	20 (29%)	16.4	4
6	205	13 +/- 4	192 +/- 4 (94 +/- 2%)	192	68	20 (29%)	16.5	4
5	259	16 +/- 4	243 +/- 4 (94 +/- 2%)	192	68	20 (29%)	16.7	4
4	284	27 +/- 6	257 +/- 6 (91 +/- 2%)	192	68	21 (31%)	11.1	4
3	293	49 +/- 8	244 +/- 8 (83 +/- 3%)	192	68	21 (31%)	6.2	4
2	333	68 +/- 9	265 +/- 9 (80 +/- 3%)	192	68	27 (40%)	5.2	4
1	428	94 +/- 10	334 +/- 10 (78 +/- 2%)	192	68	37 (54%)	4.9	4
0	477	217 +/- 14	260 +/- 14 (54 +/- 3%)	192	68	38 (56%)	2.3	4
-1	517	326 +/- 18	191 +/- 18 (37 +/- 3%)	192	68	38 (56%)	1.7	4
-2	661	426 +/- 18	235 +/- 18 (36 +/- 3%)	192	68	42 (62%)	1.6	4
-3	760	522 +/- 21	238 +/- 21 (31 +/- 3%)	192	68	43 (63%)	1.5	4
-4	842	618 +/- 23	224 +/- 23 (27 +/- 3%)	192	68	44 (65%)	1.4	4
-5	910	712 +/- 24	198 +/- 24 (22 +/- 3%)	192	68	44 (65%)	1.3	4
-6	974	798 +/- 25	176 +/- 25 (18 +/- 3%)	192	68	44 (65%)	1.3	4
-7	1023	857 +/- 25	166 +/- 25 (16 +/- 2%)	192	68	44 (65%)	1.2	4
-8	1062	903 +/- 26	159 +/- 26 (15 +/- 2%)	192	68	44 (65%)	1.2	4
-9	1115	938 +/- 26	177 +/- 26 (16 +/- 2%)	192	68	44 (65%)	1.2	4
-10	1155	965 +/- 26	190 +/- 26 (16 +/- 2%)	192	68	44 (65%)	1.2	4
							#miRBase miRNAs not detected by miRDeep2
							miRBase precursor id	total read count	5p read counts	3p read counts	remaining reads	UCSC browser	NCBI blastn	miRBase 5p sequence(s)	miRBase 3p sequence(s)	miRBase precursor sequence
