# Supplementary material for: Differential Hepatic Expression of miRNA in Response to Aflatoxin B1 Challenge in Domestic and Wild Turkeys
Source: Toxins (Basel). 2024 Oct 22;16(11):453. doi: 10.3390/toxins16110453 (PMC11598555; doi:10.3390/toxins16110453)
Supplement: Supplementary file 1 [file toxins-16-00453-s001.zip › Table S2 (Norm Log CPM).xlsx]

## Sheet: Sheet1
Table S2. Normalized read counts observed in mapped libraries from turkey liver.
				EW1L	EW2L	EW3L	EW4L	N1L	N2L	N3L	N4L	EW9L	EW10L	EW12L	EW13L	N11L	N12L	N13L	N14L	EW_AFB Treatment average	NT_AFB Treatment average	EW_Cntl Treatment average	NT_Cntl Treatment average	Experiment average
ID	miRDeep status	Provisional ID	Galgal miRNA
novel:OW982312.1_25702	Novel	mga-miR-22	gga-miR-22	17.2838	17.1813	17.2454	17.6787	17.4088	17.3807	17.2182	17.2744	17.1668	17.502	17.1325	16.9902	16.891	16.7161	17.2673	17.3197	17.3473	17.3205	17.1979	17.0485	17.2286
novel:OW982295.1_11135	Novel	mga-miR-146c	gga-miR-146a-5p	16.4373	17.445	15.8766	16.2703	16.5798	16.3301	16.7377	16.2411	16.2574	15.7463	15.9634	15.4256	15.9612	16.1165	15.4814	15.8441	16.5073	16.4722	15.8482	15.8508	16.1696
novel:OW982297.1_14044	Novel	mga-miR-148a	gga-miR148a-3p	16.2548	16.2595	16.2516	16.8428	16.5939	16.793	16.4499	16.4599	16.2339	16.6502	16.2616	16.3094	16.1442	15.9993	16.6544	16.5613	16.4022	16.5742	16.3638	16.3398	16.42
novel:OW982294.1_29626	Novel	mga-miR-122-5p	gga-miR-122-5p	16.0637	16.6341	16.638	16.2673	16.4635	16.178	16.119	15.9538	15.9697	16.0511	16.1512	16.2413	16.3247	16.5382	16.0809	16.293	16.4008	16.1786	16.1033	16.3092	16.248
novel:OW982306.1_22150	Novel	mga-miR-143	gga-miR-1721	16.1802	16.7732	15.6357	16.6589	16.5558	16.2795	16.8166	16.74	16.3486	16.0287	15.9997	15.8712	16.1642	16.5004	16.0146	16.387	16.312	16.598	16.0621	16.2665	16.3096
novel:OW982298.1_15179	Novel	mga-miR-26a	gga-miR-26a-5p	16.3127	15.5432	16.1786	16.35	16.1523	16.2472	15.9385	16.2628	15.9119	16.1675	16.0907	16.0769	16.1521	16.1001	16.2423	16.325	16.0961	16.1502	16.0617	16.2049	16.1282
novel:OW982312.1_25498	Novel	mga-miR-21	gga-miR-21-5p	16.2406	15.3898	15.4237	15.2649	14.9587	14.9866	14.7859	15.0764	14.8668	16.0572	15.6553	15.2256	15.23	15.0596	14.931	14.9966	15.5797	14.9519	15.4512	15.0543	15.2593
novel:OW982303.1_21194	Novel	mga-miR-191	gga-miR-191-5p	16.2314	14.7238	15.1083	15.543	14.8858	15.087	14.6354	14.8454	14.44	16.0656	15.8415	15.0755	14.9315	14.753	14.9761	14.7808	15.4017	14.8634	15.3557	14.8603	15.1203
novel:OW982311.1_24411	Novel	mga-miR-126	gga-miR-126-5p	14.9219	14.6161	15.1165	15.2312	15.1976	15.2552	14.7851	15.128	15.0472	15.2224	14.6894	15.143	15.4034	15.2551	15.3215	15.1049	14.9714	15.0915	15.0255	15.2712	15.0899
novel:OW982292.1_6060	Novel	mga-miR-30a	gga-miR-30d	14.4097	14.7924	14.6226	14.6511	14.687	14.5815	14.3717	14.6521	14.562	14.1757	14.3877	14.6475	14.4411	14.6247	14.6188	14.4974	14.619	14.5731	14.4432	14.5455	14.5452
novel:OW982292.1_6059	Novel	mga-miR-30d	gga-miR-30d	14.3841	14.7585	14.5977	14.622	14.6594	14.555	14.3464	14.6301	14.5362	14.141	14.3568	14.6237	14.4179	14.599	14.5949	14.4697	14.5906	14.5477	14.4144	14.5204	14.5183
novel:OW982294.1_30055	Novel	mga-miR-27b	gga-miR-27b-3p	14.0224	15.0713	14.2695	14.942	14.397	13.8751	14.0203	13.7136	15.0337	14.9421	14.8424	15.4856	13.4818	14.1361	13.8792	14.0623	14.5763	14.0015	15.0759	13.8898	14.3859
novel:OW982297.1_13254	Novel	mga-miR-26a	gga-miR-26a-5p	14.7313	13.965	14.5989	14.7647	14.5626	14.6566	14.3421	14.6767	14.3187	14.5679	14.502	14.5005	14.562	14.5054	14.6521	14.7241	14.515	14.5595	14.4723	14.6109	14.5394
novel:OW982315.1_27064	Novel	mga-miR-30e	gga-miR-30d	14.1773	14.0342	14.732	14.2924	14.3283	14.2448	14.1845	14.3337	14.489	14.2571	14.285	14.2448	14.4148	14.5342	14.5939	14.627	14.309	14.2729	14.319	14.5425	14.3608
novel:OW982300.1_18025	Novel	mga-miR-181a	gga-miR-181a-5p	13.8579	14.4078	13.7722	14.0401	14.2425	14.0756	14.181	14.3286	13.8982	13.2866	13.6523	14.0312	14.1234	14.4131	14.1734	14.1542	14.0195	14.2069	13.7171	14.216	14.0399
novel:OW982303.1_21485	Novel	mga-let-7f	gga-let-7i	13.8295	14.2918	13.9022	13.8997	13.8924	14.0535	13.9032	13.9726	13.8258	13.8154	14.1068	14.2237	14.0913	14.2232	13.8839	14.1146	13.9808	13.9554	13.9929	14.0782	14.0018
novel:OW982293.1_9351	Novel	mga-miR-30d	gga-miR-30d	13.7636	13.8763	14.2874	13.8808	14.033	13.9876	13.9216	13.9037	14.214	13.9467	14.3824	14.4162	14.3811	14.5403	14.3724	14.3923	13.952	13.9615	14.2398	14.4215	14.1437
novel:OW982303.1_21196	Novel	mga-miR-425	gga-miR-425-5p	14.3557	13.271	13.1786	13.5108	13.2038	13.3873	13.1624	13.0509	12.649	14.1387	14.3643	13.0492	13.2254	13.1118	13.3834	13.3477	13.579	13.2011	13.5503	13.2671	13.3994
novel:OW982300.1_18320	Novel	mga-miR-101	gga-miR-101-3p	13.3109	13.6546	13.3678	13.3488	13.5171	13.5776	13.2357	13.2568	13.3365	13.637	13.5252	13.3825	13.5253	13.4525	13.3876	13.5663	13.4205	13.3968	13.4703	13.4829	13.4426
known:OW982303.1_21198	Known	mga-miR-N119	-	13.9487	13.6078	12.8132	13.1625	13.3231	13.1271	13.29	13.0301	12.8777	13.9319	14.1755	12.4966	12.8155	13.0183	12.878	13.431	13.383	13.1926	13.3704	13.0357	13.2454
novel:OW982316.1_28432	Novel	mga-miR-10b-5p	gga-miR-10b-5p	12.9287	13.2357	12.8685	12.9152	12.8399	12.9157	13.376	13.7133	13.4084	12.8062	13.1395	13.5198	13.0384	13.4028	12.8423	12.8361	12.987	13.2112	13.2185	13.0299	13.1117
novel:OW982314.1_27390	Novel	mga-miR-100	gga-miR-99a-5p	12.9086	12.52	12.7724	13.1955	13.3879	13.3594	12.9372	12.6447	12.874	12.8964	12.5811	12.6475	12.5201	12.3946	12.5762	12.6857	12.8491	13.0823	12.7497	12.5441	12.8063
novel:OW982312.1_25569	Novel	mga-miR-N195	-	13.5317	11.8747	12.4274	12.611	11.9185	12.2173	11.9266	12.161	12.1864	13.6899	13.4353	12.1569	12.2726	11.4404	12.4764	12.5429	12.6112	12.0558	12.8671	12.1831	12.4293
novel:OW982300.1_17964	Novel	mga-miR-N193	-	12.5685	12.2973	12.5862	12.7794	12.542	12.527	12.5583	13.0431	12.4975	12.5015	12.4996	12.5474	12.5866	12.6254	12.7207	12.6459	12.5578	12.6676	12.5115	12.6447	12.5954
novel:OW982311.1_24234	Novel	mga-miR-181a	gga-miR-181a-5p	12.2643	12.8193	12.2057	12.4218	12.6492	12.4815	12.5826	12.7251	12.3054	11.7253	12.0898	12.456	12.5344	12.8297	12.6076	12.5484	12.4278	12.6096	12.1441	12.63	12.4529
novel:OW982294.1_30413	Novel	mga-miR-2954	gga-miR-2954	12.1429	12.1542	12.3163	12.3022	12.2371	12.3061	12.1338	12.0954	12.237	12.3976	12.2026	12.5079	12.4851	12.3893	12.3553	12.2966	12.2289	12.1931	12.3363	12.3816	12.285
novel:CALPDS010000378.1_32753	Novel	mga-miR-2954	gga-miR-2954	12.1458	12.1578	12.3165	12.2862	12.1921	12.3062	12.1416	12.0913	12.2143	12.4118	12.1929	12.5451	12.4639	12.3967	12.3571	12.2969	12.2266	12.1828	12.341	12.3786	12.2823
novel:OW982298.1_14565	Novel	mga-miR-375	gga-miR-375	11.156	13.0976	12.6552	11.8954	11.414	11.3784	11.1494	11.0244	12.0474	11.0924	12.2436	10.3792	9.79014	10.7907	11.0168	10.4129	12.201	11.2415	11.4406	10.5026	11.3465
novel:OW982315.1_27066	Novel	mga-miR-30c	gga-miR-30d	11.805	11.9183	12.4254	12.059	12.0383	12.001	11.7958	11.8813	12.0913	12.004	12.1239	12.1779	11.8848	12.0576	12.2195	12.0221	12.0519	11.9291	12.0993	12.046	12.0316
novel:OW982308.1_26032	Novel	mga-miR-1388a	gga-miR-1388a-5p	12.8026	12.3138	11.3617	11.4708	10.3096	10.1738	10.2905	10.3784	11.7801	13.9573	14.581	10.9926	11.0183	9.77741	11.1089	12.7484	11.9872	10.2881	12.8278	11.1633	11.5666
novel:OW982291.1_316	Novel	mga-let-7i	gga-let-7i	11.777	12.2958	11.7869	12.0611	12.0891	12.0718	12.1096	12.0676	11.9367	12.1029	12.1112	12.0629	12.0072	12.1168	12.1225	12.1264	11.9802	12.0845	12.0534	12.0932	12.0528
novel:OW982309.1_23454	Novel	mga-miR-130a	gga-miR-130b-3p	11.7347	12.0084	12.0805	11.9718	12.2586	12.4542	12.008	12.1633	11.7248	11.544	11.8142	12.1051	12.1652	12.3102	12.1949	12.2662	11.9488	12.221	11.797	12.2341	12.0503
novel:OW982294.1_29947	Novel	mga-miR-101	gga-miR-101-3p	11.7887	12.1388	11.8612	11.791	12.0064	12.0543	11.6936	11.7242	11.8379	12.087	11.9869	11.9181	12.0116	11.99	11.8435	12.0284	11.8949	11.8696	11.9575	11.9684	11.9226
novel:OW982303.1_21405	Novel	mga-let-7g	gga-let-7i	11.6574	11.9154	11.7928	11.741	11.7501	11.7107	11.7133	11.6619	11.5847	11.6111	11.8279	11.8231	11.9943	12.0555	11.8611	11.8877	11.7766	11.709	11.7117	11.9497	11.7868
novel:OW982292.1_6066	Novel	mga-miR-30c	gga-miR-30d	11.5645	11.6405	12.1045	11.7667	11.8144	11.7989	11.6051	11.6604	11.7916	11.7472	11.952	11.8439	11.5368	11.7332	11.9141	11.7519	11.7691	11.7197	11.8337	11.734	11.7641
novel:OW982309.1_23448	Novel	mga-miR-130b	gga-miR-130b-3p	11.3423	10.968	11.3342	11.2181	11.7065	11.8464	11.7579	11.7695	11.2255	11.2207	11.5082	11.865	11.6411	11.9393	11.7295	12.0346	11.2157	11.7701	11.4549	11.8361	11.5692
novel:OW982311.1_24356	Novel	mga-miR-219b	gga-miR-219b	11.098	11.3025	11.0894	11.2107	11.1617	11.1288	10.9569	11.0034	10.9874	11.0482	11.0946	10.9838	10.7851	11.1579	10.7164	10.871	11.1751	11.0627	11.0285	10.8826	11.0372
novel:OW982306.1_22147	Novel	mga-miR-145	gga-miR-145-5p	11.1686	11.0519	10.8875	11.4264	11.3325	11.3395	11.3333	11.7527	11.3075	10.8225	10.695	11.0776	11.3122	11.3758	11.0434	10.9049	11.1336	11.4395	10.9756	11.159	11.1769
novel:OW982292.1_5172	Novel	mga-miR-215-5p	gga-miR-215-5p	11.8822	10.1253	9.40054	13.1109	9.55517	9.31543	11.2971	10.7843	9.814	11.2698	9.6637	8.12416	8.48247	9.72693	8.57227	7.78006	11.1297	10.238	9.71792	8.64043	9.93153
known:OW982302.1_19642	Known	mga-miR-N60	gga-miR-3529	10.7339	11.6139	11.2647	10.7685	11.2081	10.7842	10.9769	10.9081	9.42936	9.97639	9.7809	9.13445	9.45599	9.6213	9.17298	9.6412	11.0953	10.9693	9.58027	9.47287	10.2794
novel:OW982305.1_17014	Novel	mga-miR-363	gga-miR-92-3p	11.1944	10.6102	11.1301	11.2214	11.3772	11.646	11.3832	11.4547	11.1012	11.2984	11.446	11.2504	11.6406	11.355	11.5729	11.675	11.039	11.4653	11.274	11.5609	11.3348
novel:OW982311.1_24075	Novel	mga-miR-N194	-	10.988	10.7032	11.0087	11.1459	10.9456	10.895	10.9381	11.4357	10.8372	10.8585	10.9106	10.9433	10.9811	10.9731	11.0941	11.0425	10.9615	11.0536	10.8874	11.0227	10.9813
novel:OW982297.1_13186	Novel	mga-miR-1662	gga-miR-1662	11.1103	10.2918	10.9347	11.0946	10.6801	10.735	10.6175	11.099	10.5906	10.6568	10.3452	10.4219	10.6969	10.2926	10.706	10.4766	10.8578	10.7829	10.5036	10.543	10.6719
novel:OW982299.1_15848	Novel	mga-miR-146b	gga-miR-146a-5p	11.3079	11.0107	10.7374	10.3406	10.0148	10.25	10.3582	10.5626	11.2988	11.26	10.7783	10.2417	10.4041	10.9314	10.0299	10.0604	10.8492	10.2964	10.8947	10.3565	10.5992
novel:OW982291.1_1755	Novel	mga-miR-221	gga-miR-222a	11.337	11.2063	10.3797	10.252	9.74746	9.41326	10.392	10.58	8.89182	10.1111	10.296	8.88303	8.48458	9.12454	9.05288	8.65108	10.7938	10.0332	9.5455	8.82827	9.80017
novel:OW982295.1_11114	Novel	mga-miR-103	gga-miR-103-3p	10.4177	10.9642	10.7253	10.5352	10.8206	10.6144	10.7958	10.6721	10.299	10.3643	10.6612	10.7732	10.7005	10.7314	10.7463	10.7071	10.6606	10.7257	10.5244	10.7213	10.658
novel:OW982294.1_30053	Novel	mga-miR-23b	gga-miR-23b-3p	10.2266	10.6225	10.4219	10.6507	10.2175	10.0188	9.99553	10.1363	10.8173	10.7988	10.7479	11.4343	9.99331	10.1159	10.0477	9.86657	10.4804	10.092	10.9496	10.0059	10.382
novel:OW982291.1_1600	Novel	mga-miR-125b-5p	gga-miR-125b-5p	10.282	10.3977	10.2075	10.8522	10.7328	10.6304	10.7384	10.859	10.2157	9.94956	9.93517	10.152	10.2158	10.3931	10.3282	10.3676	10.4349	10.7402	10.0631	10.3262	10.3911
novel:OW982313.1_26617	Novel	mga-miR-34a	gga-miR-34a-5p	10.4203	10.3404	10.2228	10.2264	10.2561	10.0457	9.86102	10.0894	9.29083	9.86088	9.46243	9.33663	9.93515	9.71983	9.588	9.63279	10.3025	10.0631	9.48769	9.71894	9.89304
novel:OW982293.1_9349	Novel	mga-miR-30b	gga-miR-30d	9.92402	10.1666	10.6822	10.1459	10.2724	10.305	10.1394	9.99508	10.3679	10.2439	10.3493	10.3936	10.2347	10.7637	10.5388	10.4668	10.2297	10.178	10.3387	10.501	10.3118
novel:OW982319.1_26921	Novel	mga-miR-2188	gga-miR-2188-5p	10.1689	10.4489	10.3528	9.74855	9.01616	10.0742	9.45478	9.13349	10.9143	10.0712	9.11166	10.8489	11.3769	9.61939	9.94898	10.0271	10.1798	9.41965	10.2365	10.2431	10.0198
novel:OW982314.1_27394	Novel	mga-miR-125b	gga-miR-125b-5p	9.97388	9.89566	10.1432	10.4844	10.5113	10.416	10.3319	10.4454	9.96654	9.76095	9.72064	9.98091	10.0648	10.0529	10.1201	10.1193	10.1243	10.4262	9.85726	10.0893	10.1242
novel:OW982300.1_18023	Novel	mga-miR-181b	gga-miR-181a-5p	9.72186	10.4671	9.71147	10.0013	10.1879	9.99427	10.3366	10.4214	9.73509	9.17486	9.61733	9.97327	10.2552	10.5754	10.3136	10.3394	9.97543	10.2351	9.62514	10.3709	10.0516
novel:OW982299.1_16368	Novel	mga-miR-107	gga-miR-103-3p	10.2389	9.75199	10.0142	9.55402	10.1519	9.93795	9.94965	9.71005	9.56446	9.78614	10.1736	9.99104	9.75913	9.69378	10.003	9.9194	9.88979	9.9374	9.8788	9.84383	9.88746
novel:OW982298.1_14683	Novel	mga-miR-128	gga-miR-128-3p	10.0952	9.19629	9.73879	9.99096	10.1955	10.1361	10.1468	10.0341	9.72864	9.75185	10.0384	9.68121	10.1779	10.0789	10.233	10.336	9.75531	10.1281	9.80003	10.2064	9.97248
novel:OW982306.1_22125	Novel	mga-miR-146a	gga-miR-146a-5p	10.0787	9.6407	9.41995	9.44291	9.51323	9.76385	9.56716	9.76136	10.0277	9.92817	9.92532	9.41583	9.6721	10.0961	9.44609	9.51949	9.64557	9.6514	9.82426	9.68345	9.70117
novel:OW982312.1_25810	Novel	mga-miR-130c	gga-miR-130b-3p	9.52201	9.36046	9.7095	9.68829	9.64113	9.64943	9.57973	9.79151	9.44045	9.53262	9.79178	9.48734	9.65067	9.69559	9.84367	9.64539	9.57007	9.66545	9.56305	9.70883	9.62685
novel:OW982312.1_25762	Novel	mga-miR-N195	-	9.70042	9.36361	9.46271	9.36485	8.43398	8.90035	8.91603	8.39817	9.49621	9.85692	8.41911	9.62215	10.3433	8.9259	9.59662	9.86478	9.4729	8.66213	9.3486	9.68264	9.29157
novel:OW982309.1_23452	Novel	mga-miR-301a	gga-miR-130b-3p	9.42528	8.88983	9.75226	9.5929	9.71435	9.98186	9.65962	9.92609	9.42457	9.39748	9.47532	9.80262	9.93052	9.70011	10.0299	9.92515	9.41507	9.82048	9.525	9.89641	9.66424
novel:OW982317.1_28182	Novel	mga-miR-29c	gga-miR-29a-3p	9.62116	9.23569	9.67355	8.85741	8.66494	8.37681	8.54337	8.41517	8.83048	9.21957	9.14685	8.92589	8.43312	8.63258	8.56271	8.83342	9.34695	8.50007	9.0307	8.61546	8.8733
novel:OW982297.1_13705	Novel	mga-miR-128	gga-miR-128-3p	9.67678	8.80916	9.23226	9.58557	9.7899	9.67686	9.73462	9.73283	9.32545	9.3881	9.57574	9.20794	9.85187	9.71626	9.92181	9.9468	9.32594	9.73355	9.37431	9.85918	9.57325
novel:OW982292.1_5185	Novel	mga-miR-N462	-	10.3021	10.6128	10.304	6.04337	1.32771	1.82389	10.5239	9.78662	11.9696	10.4725	9.55352	9.92257	7.79578	8.99225	9.78524	2.81428	9.31558	5.86552	10.4795	7.34689	8.25188
novel:OW982317.1_28127	Novel	mga-let-7k	gga-let-7i	9.02517	9.826	8.91574	9.4358	9.52232	9.79506	9.90727	10.2579	9.22269	9.10697	9.56499	9.29021	9.90556	10.0544	9.68154	9.52025	9.30068	9.87064	9.29622	9.79043	9.56449
novel:OW982304.1_20532	Novel	mga-miR-N196	-	9.39205	9.48591	9.17912	9.03996	9.48148	9.35105	9.16472	8.87343	9.23001	9.40136	9.45011	8.65041	9.26195	9.33906	9.39761	9.22061	9.27426	9.21767	9.18297	9.3048	9.24493
novel:OW982291.1_4489	Novel	mga-miR-15a	gga-miR-16-5p	9.55991	8.79371	9.3253	9.3148	9.33898	9.62711	9.34859	9.44073	9.09609	9.66333	9.88674	9.31864	9.85187	9.7225	9.76939	9.85275	9.24843	9.43885	9.4912	9.79913	9.4944
novel:OW982303.1_21487	Novel	mga-let-7j	gga-let-7i	9.02517	9.33294	9.23774	9.16561	9.48561	9.42948	9.17615	9.41279	8.93281	8.93422	9.06576	9.25702	9.28511	9.36888	9.30025	9.30067	9.19037	9.37601	9.04745	9.31373	9.23189
novel:OW982306.1_21735	Novel	mga-miR-103	gga-miR-103-3p	8.86595	9.39363	9.19188	8.99506	9.35377	9.19537	9.20687	9.13862	8.73329	8.83425	9.10644	9.19922	9.18626	9.21699	9.17926	9.22621	9.11163	9.22366	8.9683	9.20218	9.12644
novel:OW982291.1_4321	Novel	mga-miR-17	gga-miR-20a-5p	9.08026	8.37087	9.07273	8.85589	9.00468	8.93862	8.79591	8.93366	8.55223	8.92669	9.1612	8.7758	9.07873	8.97297	9.11636	8.87443	8.84494	8.91822	8.85398	9.01062	8.90694
novel:OW982310.1_25196	Novel	mga-miR-193a	gga-miR-193b-3p	8.38153	9.73025	8.43291	8.78732	9.95639	9.47603	9.63649	8.98864	8.45866	8.62279	9.18203	8.18719	9.0843	9.57088	8.97691	9.04155	8.833	9.51439	8.61267	9.16841	9.03212
novel:OW982291.1_4314	Novel	mga-miR-19b	gga-miR-19b-3p	8.9462	8.78749	8.88638	8.50045	8.8023	9.00072	8.65599	8.90887	8.97267	8.96501	8.95873	8.78165	9.19529	8.8466	8.95514	8.84196	8.78013	8.84197	8.91951	8.95975	8.87534
novel:OW982305.1_17018	Novel	mga-miR-19b	gga-miR-19b-3p	8.85712	8.82444	8.85641	8.51402	8.88606	8.92801	8.63807	8.96959	8.9595	8.88399	8.99968	8.76108	9.18496	8.83679	8.91937	8.79373	8.763	8.85543	8.90106	8.93371	8.8633
novel:OW982291.1_4315	Novel	mga-miR-20a	gga-miR-20a-5p	8.89751	8.422	9.05266	8.4946	9.01043	8.86262	8.85657	8.76378	8.72034	8.74773	9.00997	8.65041	9.29835	9.12454	9.10543	8.88509	8.71669	8.87335	8.78211	9.10335	8.86888
novel:OW982305.1_17027	Novel	mga-miR-15c	gga-miR-16-5p	9.00433	8.62591	8.49831	8.37012	8.97261	8.90035	9.1967	9.11367	8.31446	8.81689	9.10032	8.40737	9.01161	9.26535	9.1109	9.2392	8.62467	9.04583	8.65976	9.15677	8.87176
novel:OW982311.1_24236	Novel	mga-miR-181b	gga-miR-181a-5p	8.19444	8.97995	8.13984	8.48282	8.66859	8.46756	8.71131	8.87753	8.30061	7.56748	8.14462	8.49539	8.60186	9.12454	8.76807	8.736	8.44926	8.68125	8.12702	8.80762	8.51629
novel:OW982298.1_15121	Novel	mga-miR-10b	gga-miR-10b-5p	7.46421	8.53222	7.53394	9.94305	7.77195	8.12129	9.13521	9.74465	8.67274	8.21097	8.33825	8.21338	8.15201	11.1843	7.97941	7.55223	8.36835	8.69327	8.35883	8.71698	8.53436
novel:OW982300.1_17962	Novel	mga-miR-214	gga-miR-214	8.20665	8.2895	8.22234	8.68652	8.35929	8.35206	8.34408	8.94736	8.47725	7.97053	8.15309	8.0192	8.39999	8.63636	8.49224	8.36487	8.35125	8.5007	8.15502	8.47337	8.37008
novel:OW982291.1_4318	Novel	mga-miR-19a	gga-miR-19b-3p	8.53472	8.18681	8.53439	8.1345	8.33198	8.40988	8.14699	8.40811	8.32818	8.49765	8.49035	8.20905	8.64773	8.19138	8.5595	8.42131	8.34761	8.32424	8.38131	8.45498	8.37703
novel:OW982317.1_28125	Novel	mga-let-7a	gga-let-7i	8.14995	8.2895	8.49374	8.34432	8.52724	8.52504	8.31054	8.49729	7.93416	7.88649	8.15309	8.62462	8.35231	8.67543	8.43573	8.54749	8.31938	8.46503	8.14959	8.50274	8.35918
novel:OW982298.1_14797	Novel	mga-miR-1559	gga-miR-1559-5p	7.81134	8.55805	8.4519	8.24322	8.37276	8.64471	8.58761	8.75824	7.99993	7.37849	7.77054	8.18719	8.55649	8.55488	8.6601	8.5325	8.26613	8.59083	7.83404	8.57599	8.31675
novel:OW982294.1_30057	Novel	mga-miR-24	gga-miR-24-3p	8.11889	8.422	8.05855	8.24555	7.75834	7.57428	7.74533	7.85213	8.86148	8.41547	8.55184	8.6536	7.75793	8.0876	7.81728	7.66652	8.21125	7.73252	8.6206	7.83233	8.09917
novel:OW982297.1_13216	Novel	mga-miR-460a	gga-miR-460a-5p	7.64435	8.30702	8.34676	8.36799	7.77195	8.52705	7.67677	8.02081	8.36526	8.01788	8.08568	8.36905	7.66805	8.41015	8.68235	8.50511	8.16653	7.99915	8.20947	8.31641	8.17289
known:OW982291.1_831	Known	mga-miR-N5	-	8.39227	7.8854	8.09826	8.23622	7.77533	8.00201	7.44905	7.45458	7.99993	8.70937	8.23674	8.3845	8.07855	7.79495	8.17831	7.78766	8.15304	7.67024	8.33263	7.95987	8.02895
novel:OW982317.1_28126	Novel	mga-let-7i	gga-let-7i	7.93185	8.12396	8.33402	8.12695	8.37722	8.3315	8.12785	8.2902	7.77797	7.73948	7.94842	8.45205	8.20922	8.54285	8.26735	8.41642	8.1292	8.28169	7.97948	8.35896	8.18733
novel:OW982313.1_26562	Novel	mga-miR-200a-3p	gga-miR-200a-3p	8.4638	8.13871	7.47018	8.30026	8.00884	7.74295	8.8173	8.70739	7.06119	7.27382	7.8807	6.43931	7.88785	8.25173	8.22554	7.59904	8.09324	8.31912	7.16375	7.99104	7.89179
novel:OW982301.1_19303	Novel	mga-miR-15b	gga-miR-16-5p	8.04307	7.95649	8.1831	8.04922	8.21725	8.26558	8.08219	8.13809	7.89321	8.15128	8.49302	8.12416	8.40223	8.45361	8.5238	8.42131	8.05797	8.17578	8.16542	8.45024	8.21235
novel:OW982291.1_1596	Novel	mga-miR-99a	gga-miR-99a-5p	8.27784	7.68229	7.2546	8.60556	8.56096	8.39013	8.41245	8.41235	7.98701	7.90194	7.56506	7.49366	7.85889	7.84804	7.98658	7.55223	7.95507	8.44397	7.73692	7.81144	7.98685
novel:OW982306.1_22134	Novel	mga-miR-458a	gga-miR-458a-3p	7.82045	8.14115	7.67799	8.08861	8.34342	7.68289	8.09757	8.21453	8.15039	8.5754	8.10676	8.52008	8.33839	8.25419	8.09229	8.27223	7.93205	8.0846	8.33816	8.23927	8.14852
novel:OW982291.1_55	Novel	mga-miR-N23	gga-miR-29a-3p	8.20317	7.7983	8.1573	7.30681	7.25625	7.14738	7.01227	7.08485	7.26039	7.76625	7.93277	7.48651	7.0698	7.13877	7.0634	7.4884	7.86639	7.12519	7.61148	7.19009	7.44829
novel:OW982312.1_25705	Novel	mga-miR-132a-5p	gga-miR-132a-5p	7.73629	8.00022	7.77919	7.59272	7.97687	7.89396	7.97682	8.37083	7.81741	7.75414	8.01497	7.76555	7.81935	8.14441	7.96496	8.11	7.7771	8.05462	7.83802	8.00968	7.91986
novel:OW982291.1_986	Novel	mga-let-7i	gga-let-7i	7.54614	7.72201	7.73337	7.67783	7.89214	7.8688	7.54514	7.7329	7.44172	7.34659	7.59022	7.69295	7.71907	7.76766	7.782	7.76731	7.66984	7.75974	7.51787	7.75901	7.67661
novel:OW982292.1_5964	Novel	mga-miR-1451	gga-miR-1451-5p	7.59475	7.31344	8.0304	7.71186	7.64454	7.73602	7.62918	7.73515	7.37057	7.80667	7.68437	7.86252	7.61129	7.44907	7.85955	7.63036	7.66261	7.68622	7.68103	7.63757	7.66686
novel:OW982313.1_26560	Novel	mga-miR-429	gga-miR-200b-3p	7.75542	7.46546	7.39367	8.02777	7.72723	7.5859	8.37146	8.23542	7.18699	6.59287	6.87533	7.14932	7.68281	7.47461	7.95281	7.63598	7.66058	7.98	6.95113	7.68655	7.56956
novel:OW982302.1_19795	Novel	mga-miR-190a	gga-miR-190a-5p	7.21408	7.64834	8.02724	7.49838	8.57267	8.35885	8.04641	7.92317	7.59713	6.9047	7.33434	7.75964	8.48879	8.73125	8.2965	8.42781	7.59701	8.22528	7.39895	8.48608	7.92683
novel:OW982307.1_22829	Novel	mga-miR-33	gga-miR-33-5p	8.01159	7.21482	7.4467	7.61087	7.95913	7.8688	7.41087	7.41569	7.85107	7.92804	8.10676	7.62303	7.69378	7.70429	7.69129	7.44741	7.57099	7.66362	7.87723	7.63419	7.68651
novel:OW982309.1_23483	Novel	mga-miR-N424	-	7.92764	7.88249	7.59073	5.94379	5.75035	7.03316	6.18308	6.14509	8.44613	7.62446	6.98564	7.87898	6.61081	5.95062	6.10393	6.28221	7.33616	6.27792	7.7338	6.23689	6.89619
novel:OW982291.1_1948	Novel	mga-miR-1552	gga-miR-1552-5p	7.21408	7.22407	7.60776	6.97251	7.58794	7.53084	7.38245	7.31663	7.02795	6.87816	7.22934	7.7537	7.70468	7.78818	7.38253	7.48528	7.2546	7.45446	7.22229	7.59017	7.38038
novel:OW982293.1_8761	Novel	mga-miR-32	gga-miR-92-3p	7.16126	6.73487	7.23828	7.36785	6.96177	7.55075	7.04437	7.31964	7.09368	7.18641	7.34916	7.33572	7.58795	7.18076	7.57875	7.34128	7.12557	7.21913	7.24124	7.42219	7.25203
novel:OW982294.1_30993	Novel	mga-miR-204	gga-miR-204	6.96157	6.75415	7.16537	7.31569	6.34039	6.25753	6.14128	6.34758	6.09048	6.88262	6.58115	6.52546	6.05214	6.26554	6.1214	5.70861	7.0492	6.2717	6.51993	6.03692	6.46944
novel:OW982314.1_27392	Novel	mga-let-7a	gga-let-7i	6.88547	6.98386	7.05793	7.16168	7.04262	7.09412	6.96992	7.16073	6.7405	6.69268	6.9472	7.25396	7.16751	7.27585	7.13828	7.16583	7.02223	7.06685	6.90858	7.18687	7.04613
novel:OW982312.1_25708	Novel	mga-miR-132a-3p	gga-miR-132a-3p	6.92402	6.68885	7.13044	7.32011	7.21199	7.18862	7.18677	7.71241	7.29574	6.91778	7.04144	6.93521	7.13567	7.21653	7.43589	7.70982	7.01585	7.32495	7.04754	7.37448	7.19071
novel:OW982310.1_25078	Novel	mga-miR-338	gga-miR-338-3p	7.21062	6.153	7.59501	7.07019	7.00853	6.89049	6.70316	7.14042	6.7302	6.87369	6.64017	7.03649	7.02994	6.75687	7.05887	7.1813	7.0072	6.93565	6.82014	7.00674	6.94243
novel:OW982310.1_25194	Novel	mga-miR-365	gga-miR-365-3p	6.86359	7.32208	6.55955	7.25697	7.10311	7.50251	6.9889	7.1741	7.35055	6.43193	6.91967	7.59009	7.08655	6.55615	6.8907	6.83041	7.00055	7.19215	7.07306	6.84095	7.02668
novel:OW982310.1_25077	Novel	mga-miR-338	gga-miR-338-3p	7.16842	6.11373	7.56043	7.01129	6.93177	6.82661	6.65645	7.10245	6.70938	6.81895	6.59613	6.98674	7.00078	6.72174	7.01279	7.13042	6.96347	6.87932	6.7778	6.96643	6.89675
novel:OW982309.1_23108	Novel	mga-miR-1729	gga-miR-1729-5p	6.69051	6.96191	7.13044	7.01129	7.1868	7.5859	6.54546	7.10594	7.17186	7.03451	7.15709	7.39794	7.16751	5.92614	6.61032	6.81066	6.94854	7.10603	7.19035	6.62866	6.96839
novel:OW982291.1_3099	Novel	mga-miR-33	gga-miR-33-5p	7.16484	6.75415	6.7934	6.98926	7.28026	7.21879	6.77051	6.72921	7.09368	7.23949	7.49485	6.61986	7.00666	6.89571	7.02677	7.08181	6.92541	6.99969	7.11197	7.00274	7.00995
novel:OW982313.1_26564	Novel	mga-miR-200b-3p	gga-miR-200b-3p	7.11757	6.50377	6.12334	7.29787	7.03699	6.60083	7.56107	7.53195	5.52631	6.12852	6.02445	5.62655	6.29249	6.07829	6.89578	5.82147	6.76064	7.18271	5.82646	6.27201	6.51046
novel:OW982305.1_17019	Novel	mga-miR-20b	gga-miR-20a-5p	6.82789	6.37683	6.94853	6.80604	7.27549	7.21879	7.14931	7.32565	6.91429	7.01435	7.3609	7.26235	7.54416	7.20131	7.44979	7.34128	6.73982	7.24231	7.13797	7.38414	7.12606
novel:OW982296.1_11453	Novel	mga-miR-210a-3p	gga-miR-210a-3p	6.91554	6.53384	6.65277	6.76124	6.30337	6.51427	6.59585	6.43907	6.21386	7.21496	7.10567	6.26664	6.49846	6.40492	6.52096	6.88337	6.71585	6.46314	6.70028	6.57693	6.61405
novel:OW982311.1_24052	Novel	mga-miR-455	gga-miR-455-5p	6.61397	6.47307	6.68523	6.735	6.73729	6.55426	7.10216	7.63471	6.24312	6.22291	6.85471	6.98674	6.7505	7.15992	7.31198	6.8255	6.62682	7.00711	6.57687	7.01198	6.80569
novel:OW982305.1_17025	Novel	mga-miR-16-5p	gga-miR-16-5p	7.18967	6.40963	6.38282	6.41792	6.85709	7.39209	6.76501	7.07418	6.76087	7.27721	7.02308	6.31582	6.85848	6.86384	7.25769	6.81563	6.60001	7.02209	6.84424	6.94891	6.85381
novel:OW982297.1_14085	Novel	mga-miR-138	gga-miR-138-5p	6.06596	7.23783	6.15845	5.86128	7.41217	6.67526	7.60171	6.97449	5.74665	5.74381	6.10347	6.10816	7.08655	7.27585	7.04061	6.78559	6.33088	7.16591	5.92553	7.04715	6.61737
novel:OW982316.1_28615	Novel	mga-miR-N209	-	6.66545	6.95081	6.26965	5.39243	5.84356	6.07164	6.60817	5.07816	7.95642	7.47902	6.11739	5.82078	5.10653	5.12075	5.7466	6.39261	6.31959	5.90038	6.8434	5.59162	6.16375
novel:OW982301.1_19301	Novel	mga-miR-16	gga-miR-16-5p	6.60345	5.92244	6.3222	6.36757	6.37649	6.57773	5.90197	6.43907	6.56621	6.54307	6.69223	6.70847	6.90959	6.55615	6.68275	6.37926	6.30392	6.32382	6.62749	6.63194	6.47179
novel:OW982317.1_28184	Novel	mga-miR-29b	gga-miR-29a-3p	6.45922	6.47307	6.56828	5.37554	5.20535	4.24458	5.40489	4.66961	5.47789	5.92755	6.33545	6.01196	4.67589	4.91223	4.99523	5.04232	6.21903	4.88111	5.93821	4.90642	5.48619
novel:OW982291.1_4487	Novel	mga-miR-16	gga-miR-16-5p	6.14062	5.54832	6.28032	6.22402	6.06983	6.21824	5.70947	6.15187	6.15349	6.41357	6.59613	6.16294	6.52329	6.57201	6.4397	6.22367	6.04832	6.03735	6.33153	6.43966	6.21422
novel:OW982305.1_16738	Novel	mga-miR-6556-3p	gga-miR-6556-3p	6.35646	6.20997	6.56828	5.05334	5.54367	6.11507	5.81957	4.99014	8.26539	6.85113	5.84375	6.26664	5.23229	5.97469	5.17336	6.41894	6.04701	5.61711	6.80673	5.69982	6.04267
novel:OW982293.1_8922	Novel	mga-miR-N198	-	6.17655	5.98906	5.27818	6.27954	5.55946	5.81934	6.35383	7.31663	5.05133	4.95536	5.39591	5.27518	5.29128	5.2447	5.3319	5.58616	5.93083	6.26232	5.16944	5.36351	5.68153
novel:OW982291.1_1754	Novel	mga-miR-222a	gga-miR-222b-5p	6.4475	6.59215	5.25674	5.40912	5.7776	4.89467	6.05387	6.371	4.22569	4.95536	5.45189	4.38721	4.18897	5.35883	4.79195	4.51693	5.92638	5.77429	4.75504	4.71417	5.29247
novel:OW982297.1_14055	Novel	mga-miR-N385	-	6.26598	5.48817	5.87867	5.96652	5.91892	5.39504	5.36187	5.53744	5.68401	6.4012	6.28086	5.51867	5.76358	5.54718	5.81264	5.74027	5.89983	5.55332	5.97118	5.71592	5.78506
novel:OW982291.1_1618	Novel	mga-miR-155	gga-miR-155	6.25929	6.26478	5.61787	5.34116	5.70849	5.01418	5.48728	5.4631	5.52631	7.44327	7.84351	5.02215	5.66293	4.91223	5.7239	5.93529	5.87078	5.41826	6.45881	5.55859	5.82661
known:OW982303.1_21653	Known	mga-miR-N123	-	5.71165	5.68856	5.90647	5.89722	5.66537	5.52952	5.55251	4.04026	4.79885	5.47539	5.16085	5.2073	4.91973	5.57893	4.30295	5.31889	5.80097	5.19692	5.1606	5.03013	5.29715
novel:OW982295.1_11118	Novel	mga-miR-N568	-	4.90639	6.4885	5.25674	6.14651	5.07962	-0.0423642	-1.12908	5.90947	5.76694	5.74381	-1.12908	6.21572	5.81809	6.0559	6.71764	5.49009	5.69954	2.45441	4.14935	6.02043	4.58093
novel:OW982309.1_23123	Novel	mga-miR-1769	gga-miR-1769-3p	6.39966	6.09368	4.35683	5.82442	6.00213	6.01545	5.159	5.50605	4.94848	6.03554	5.11996	6.03172	5.19157	4.8615	4.65465	5.38716	5.66865	5.67066	5.53393	5.02372	5.47424
novel:OW982294.1_31057	Novel	mga-miR-7	gga-miR-7	6.02713	5.29104	5.58385	5.48979	5.99054	5.60761	5.05479	5.27724	5.74665	6.18733	6.9037	5.57362	5.73553	6.49921	5.66552	5.58616	5.59795	5.48255	6.10283	5.8716	5.76373
known:OW982291.1_3807	Known	mga-miR-N24	-	5.97911	5.54832	6.07517	4.74691	4.94187	5.39504	5.30243	4.83033	6.94133	6.01132	5.21362	5.49038	4.869	5.53104	4.99523	5.7298	5.58738	5.11742	5.91416	5.28126	5.47506
known:OW982319.1_26938	Known	mga-miR-N57	gga-miR-12292-3p	5.55669	6.35173	5.16765	5.19482	4.67831	5.49705	5.5778	4.23155	7.33704	6.20167	5.63714	5.46154	4.64606	4.83545	5.80184	6.20109	5.56773	4.99618	6.15935	5.37111	5.52359
novel:OW982291.1_4312	Novel	mga-miR-92-3p	gga-miR-92-3p	5.73111	5.74105	4.97106	5.65284	6.05877	5.65252	6.14974	5.69423	5.34922	5.80143	5.71241	5.30796	5.60209	5.4475	5.71241	5.85078	5.52402	5.88881	5.54276	5.65319	5.65219
novel:OW982291.1_2494	Novel	mga-miR-N199	-	5.39531	6.06308	4.39658	5.59566	7.32251	6.22817	5.85103	6.14509	5.34922	4.71668	5.11996	6.18075	5.74962	6.49089	6.11269	6.10706	5.36266	6.3867	5.34166	6.11506	5.80152
known:OW982307.1_22391	Known	mga-miR-N138	gga-miR-338-3p	5.53471	4.661	5.69959	5.47402	4.89287	5.18694	5.01831	5.31396	5.05133	5.00526	4.743	4.80969	5.03928	4.8615	5.13945	5.26185	5.34233	5.10302	4.90232	5.07552	5.1058
novel:OW982305.1_16663	Novel	mga-miR-222a	gga-miR-222a	6.50515	5.47274	4.64781	4.69341	4.91758	5.18694	5.51372	4.92832	4.67547	6.61447	7.2421	4.50498	4.18897	4.83545	5.52813	5.20246	5.32978	5.13664	5.75926	4.93875	5.29111
novel:OW982296.1_12530	Novel	mga-miR-1716	gga-miR-1716	5.4195	5.45713	5.66746	4.39134	4.28139	5.12455	4.84168	4.592	7.09368	6.02751	5.2006	5.65231	4.81641	3.50873	4.67846	4.90004	5.23386	4.70991	5.99353	4.47591	5.1033
novel:OW982297.1_13828	Novel	mga-miR-153	gga-miR-153-3p	5.67193	4.54769	5.16765	5.47402	5.24493	4.76435	4.48863	5.23956	4.98358	5.2035	4.87989	5.27518	5.42022	5.54718	5.84456	5.53892	5.21532	4.93437	5.08554	5.58772	5.20574
novel:OW982305.1_17021	Novel	mga-miR-18b	gga-miR-18a-5p	5.29428	4.91054	5.19045	5.34116	5.55946	5.60761	5.52677	5.74889	5.26613	5.51037	5.58802	5.34001	5.42022	5.41269	5.82336	5.74027	5.18411	5.61068	5.42613	5.59914	5.45501
novel:OW982298.1_14539	Novel	mga-miR-153	gga-miR-153-3p	5.43145	5.21885	4.71223	5.23282	5.75035	5.01418	5.67474	6.29956	5.40208	5.06921	5.2006	4.7151	5.12826	5.4646	5.60469	5.23246	5.14884	5.68471	5.09674	5.3575	5.32195
novel:OW982302.1_19508	Novel	mga-miR-211	gga-miR-204	4.95685	4.42472	5.41993	5.52084	3.98672	4.42796	4.31905	4.25692	4.33845	5.13044	4.50971	4.80969	3.58053	4.41055	3.50531	4.0622	5.08059	4.24766	4.69707	3.88965	4.47874
novel:OW982302.1_19689	Novel	mga-miR-184	gga-miR-184-3p	5.19967	5.68856	4.31595	4.94305	5.26433	5.24673	6.06286	6.04671	5.17796	4.5474	4.3772	4.04231	4.869	5.39496	5.2065	5.02529	5.03681	5.65516	4.53622	5.12393	5.08803
known:OW982305.1_16592	Known	mga-miR-N127	-	7.04557	6.4885	6.56828	-0.0801121	6.79177	7.81715	7.42487	7.50044	7.27463	7.21496	6.13117	7.57671	6.07471	7.6037	6.29317	7.45698	5.00556	7.38356	7.04937	6.85714	6.57391
novel:OW982318.1_28832	Novel	mga-miR-204	gga-miR-204	5.12809	4.32509	5.32012	5.0952	4.2428	4.32075	4.28874	4.6506	4.54055	5.05348	4.61153	4.76317	4.38227	3.95832	3.83689	3.63803	4.96712	4.37572	4.74218	3.95388	4.50973
novel:OW982291.1_53	Novel	mga-miR-29b	gga-miR-29a-3p	5.12809	5.06264	5.16765	3.91843	3.78665	3.67691	3.94445	3.5994	3.82235	4.35557	4.53066	4.1182	4.147	3.85837	3.5576	3.80704	4.8192	3.75185	4.2067	3.8425	4.15506
novel:OW982296.1_11612	Novel	mga-miR-129	gga-miR-129-5p	4.24484	5.63409	4.09217	4.91994	4.2428	4.03445	4.51506	4.86374	4.49262	4.00944	4.42274	3.9622	3.91659	3.63493	4.20798	3.59248	4.72276	4.41401	4.22175	3.838	4.29913
novel:OW982291.1_1701	Novel	mga-miR-129	-	4.32387	4.95566	4.47293	4.89645	3.78665	2.72758	3.94445	3.38605	5.05133	4.63452	4.77846	5.2073	4.22976	4.22233	4.27198	3.68217	4.66223	3.46118	4.9179	4.10156	4.28572
novel:OW982304.1_20186	Novel	mga-miR-138	gga-miR-138-5p	4.0725	5.48817	4.71223	4.21272	5.72258	5.05935	5.9317	5.23956	4.03807	4.00944	4.57166	4.38721	5.50574	5.4475	5.36162	5.37377	4.6214	5.4883	4.2516	5.42216	4.94586
novel:OW982295.1_11009	Novel	mga-miR-218	gga-miR-218-5p	4.47	4.14202	4.27389	5.19482	4.76256	4.8179	4.77765	5.91745	4.9125	3.68144	4.3772	4.7151	4.418	4.66841	4.63044	4.38959	4.52018	5.06889	4.42156	4.52661	4.63431
novel:OW982294.1_29976	Novel	mga-miR-1416	gga-miR-1416-5p	4.53787	4.51792	4.27389	4.69341	4.73502	5.05935	5.24044	5.36151	4.9125	4.13428	4.23128	4.1182	4.78938	4.98514	4.87673	4.78329	4.50577	5.09908	4.34907	4.85863	4.70314
novel:OW982302.1_19971	Novel	mga-miR-7	gga-miR-7	5.05276	4.35907	4.04293	4.42456	4.86773	4.59063	4.12684	4.28185	4.87561	5.57787	6.00213	4.1182	4.73375	5.76985	4.91732	4.91861	4.46983	4.46676	5.14345	5.08488	4.79123
novel:OW982303.1_21407	Novel	mga-miR-135a	gga-miR-135a-5p	4.5598	4.14202	4.64781	4.17418	4.20315	4.12221	4.82065	5.39618	3.37069	3.14192	3.55892	3.35707	4.26943	4.22233	4.36296	3.76661	4.38095	4.63555	3.35715	4.15533	4.13224
novel:OW982308.1_26019	Novel	mga-miR-N197	-	4.18965	4.48751	3.70588	5.13588	3.42241	4.32075	4.75565	5.83563	3.74263	2.88193	3.85307	4.50498	4.147	3.95832	3.60807	4.2499	4.37973	4.58361	3.74566	3.99082	4.17495
novel:OW982291.1_2547	Novel	mga-miR-182-5p	gga-miR-182-5p	4.32387	4.18054	4.31595	4.58005	3.98672	4.28317	3.90503	4.423	4.16582	4.63452	3.55892	4.32451	3.58053	4.09636	4.27198	4.44188	4.3501	4.14948	4.17094	4.09769	4.19205
novel:OW982320.1_27706	Novel	mga-miR-190a-5p	gga-miR-190a-5p	3.69049	4.42472	4.50964	4.35734	3.73198	2.93568	3.90503	3.24104	3.26052	2.27025	3.24078	3.35707	3.81304	4.30059	3.21095	3.49685	4.24555	3.45343	3.03215	3.70536	3.60912
novel:OW982318.1_29203	Novel	mga-miR-7	gga-miR-7	5.08336	3.79009	4.27389	3.77127	5.03515	4.52775	4.43429	3.88622	4.75889	5.46355	6.21768	4.38721	4.5527	6.03316	4.83496	4.86216	4.22965	4.47085	5.20683	5.07075	4.74452
novel:OW982317.1_28145	Novel	mga-miR-135a	gga-miR-135a-5p	4.32387	3.6323	4.88984	3.87103	4.61929	3.84109	5.03667	5.48473	3.01119	3.01778	3.74966	2.92158	3.91659	4.26199	4.17488	3.72501	4.17926	4.74545	3.17505	4.01962	4.02984
known:OW982293.1_8952	Known	mga-miR-N56	-	4.64433	4.35907	4.18589	3.28451	3.42241	4.03445	3.8645	2.89827	6.28594	4.92112	3.78496	3.69113	2.95963	2.7442	3.33598	3.59248	4.11845	3.55491	4.67079	3.15807	3.87555
known:OW982293.1_8951	Known	mga-miR-N56	-	4.62366	4.35907	4.18589	3.28451	3.42241	4.03445	3.8645	2.89827	6.28594	4.88604	3.78496	3.69113	2.95963	2.7442	3.33598	3.59248	4.11328	3.55491	4.66202	3.15807	3.87207
novel:OW982320.1_27871	Novel	mga-miR-9-5p	gga-miR-9-5p	5.26788	4.18054	3.64117	3.35512	2.48266	3.67691	3.82281	4.01074	3.14123	4.75607	5.04914	3.35707	3.37771	3.13441	3.65683	2.55413	4.11118	3.49828	4.07588	3.18077	3.71653
known:OW982303.1_21483	Known	mga-miR-N122	gga-let-7i	4.298	3.88644	4.74339	3.42244	4.28139	4.35738	4.541	4.88016	4.10336	3.83648	4.06893	4.85476	4.26943	4.41055	4.39205	4.72117	4.08757	4.51498	4.21588	4.4483	4.31668
novel:OW982294.1_31123	Novel	mga-miR-9-5p	gga-miR-9-5p	5.21358	3.57562	3.82719	3.71868	3.78665	3.11751	3.59407	4.04026	2.86824	5.10015	4.95929	3.47722	3.0535	3.29597	3.65683	2.89152	4.08377	3.63462	4.10123	3.22445	3.76102
novel:OW982301.1_19236	Novel	mga-miR-N354	-	4.21751	3.93231	4.18589	3.96433	3.98672	4.079	3.77987	4.15265	4.10336	3.55314	4.59173	4.61386	4.38227	4.05179	3.8786	4.36271	4.07501	3.99956	4.21552	4.16884	4.11473
novel:OW982291.1_4319	Novel	mga-miR-18a-5p	gga-miR-18a-5p	4.01015	3.6323	4.50964	3.96433	4.20315	4.03445	4.22614	4.23155	4.63188	4.3297	3.71348	4.25897	4.01322	3.57321	4.39205	3.99379	4.02911	4.17382	4.23351	3.99307	4.10738
novel:CALPDS010000378.1_32826	Novel	mga-miR-2131-3p	gga-miR-2131-3p	4.0725	4.18054	3.99194	3.87103	3.89015	3.61775	3.8645	3.81968	3.47305	3.79926	3.51754	3.78726	3.51604	4.09636	3.60807	4.0284	4.029	3.79802	3.64428	3.81222	3.82088
novel:OW982294.1_31378	Novel	mga-miR-2131	gga-miR-2131-3p	3.56599	4.32509	3.88422	4.21272	4.03268	3.78842	3.64281	3.85333	3.01119	3.59719	3.59914	3.58814	3.70146	3.85837	3.50531	4.1591	3.997	3.82931	3.44891	3.80606	3.77032
novel:OW982305.1_16674	Novel	mga-miR-460b	gga-miR-460b-5p	3.05052	4.42472	3.88422	4.60924	4.20315	5.60761	4.66417	4.44524	5.20795	2.95145	4.53066	4.61386	4.18897	6.60323	3.70399	4.0284	3.99217	4.73005	4.32598	4.63115	4.41984
novel:OW982312.1_25394	Novel	mga-miR-2184a	gga-miR-2184a-5p	4.64433	4.661	2.62779	4.00881	3.35164	3.55606	4.12684	4.44524	2.70957	3.31015	3.18901	2.74131	2.04202	3.37043	2.34141	3.03461	3.98548	3.86995	2.98751	2.69712	3.38501
novel:OW982302.1_19955	Novel	mga-miR-9-5p	gga-miR-9-5p	5.26788	3.88644	3.26528	3.28451	3.48987	3.20049	3.77987	3.91837	2.70957	4.83177	4.95929	3.22599	3.64227	3.21745	3.14412	3.10116	3.92603	3.59715	3.93165	3.27625	3.68277
novel:OW982291.1_1598	Novel	mga-let-7c	gga-let-7i	4.18965	3.25307	4.18589	3.82201	3.83933	3.61775	3.90503	4.70691	3.96969	3.25623	3.81942	3.69113	3.81304	4.51272	4.36296	3.99379	3.86266	4.01726	3.68411	4.17062	3.93366
novel:OW982291.1_1693	Novel	mga-miR-1768	gga-miR-1768	4.27167	3.73939	3.70588	3.28451	2.72589	1.59764	2.90909	2.35688	2.86824	3.68144	4.09729	2.74131	2.36855	1.6128	2.21686	2.11294	3.75036	2.39737	3.34707	2.07779	2.89315
novel:OW982291.1_1694	Novel	mga-miR-1768	gga-miR-1768	4.13226	3.79009	3.82719	3.21026	2.60939	1.82389	2.82711	2.4478	2.53126	3.76104	4.01048	2.53527	2.63464	1.6128	2.08054	1.82864	3.73995	2.42705	3.20951	2.03915	2.85392
known:OW982291.1_2103	Known	mga-miR-N13	-	3.22535	4.21806	3.3487	4.05197	3.48987	2.61108	3.3221	3.38605	0.984203	3.90817	3.51754	3.35707	3.37771	3.13441	3.65683	2.81428	3.71102	3.20227	2.94175	3.24581	3.27521
known:OW982291.1_2104	Known	mga-miR-N14	-	3.22535	4.18054	3.3487	4.00881	3.48987	2.61108	3.3221	3.38605	0.984203	3.87277	3.51754	3.35707	3.37771	3.13441	3.60807	2.73266	3.69085	3.20227	2.9329	3.21321	3.25981
known:OW982295.1_9582	Known	mga-miR-N68	-	3.47659	3.68684	3.50233	3.71868	4.07723	3.89192	4.1938	4.33045	4.22569	3.36213	3.71348	2.74131	3.30323	3.75097	3.99695	4.0622	3.59611	4.12335	3.51065	3.77834	3.75211
novel:OW982305.1_17016	Novel	mga-miR-92	gga-miR-92-3p	3.47659	3.88644	3.0824	3.42244	3.93924	3.35339	4.16071	3.5994	2.86824	3.41231	3.88596	3.08179	3.37771	3.57321	3.50531	3.76661	3.46697	3.76318	3.31208	3.55571	3.52448
novel:OW982307.1_22518	Novel	mga-miR-12226-3p	gga-miR-12226-3p	3.87673	4.48751	2.75556	2.6605	3.55431	3.84109	3.26096	1.78926	5.57315	4.95536	3.71348	3.08179	2.85922	3.0463	2.56225	3.59248	3.44508	3.11141	4.33095	3.01506	3.47562
novel:OW982307.1_22517	Novel	mga-miR-12226-3p	gga-miR-12226-3p	3.87673	4.45646	2.75556	2.6605	3.55431	3.84109	3.26096	1.78926	5.54992	4.95536	3.71348	3.08179	2.85922	3.0463	2.56225	3.59248	3.43731	3.11141	4.32514	3.01506	3.47223
novel:OW982291.1_454	Novel	mga-miR-135a	gga-miR-135a-5p	3.76789	3.10072	3.70588	3.13198	4.03268	2.34537	4.31905	4.6506	0.284176	2.47297	2.7629	2.00611	3.14163	3.57321	3.79393	2.64616	3.42662	3.83692	1.88154	3.28873	3.10845
novel:OW982293.1_8231	Novel	mga-miR-N204	-	2.98719	3.68684	3.70588	3.21026	4.03268	4.28317	3.82281	3.0218	3.47305	3.08118	2.61383	3.87738	4.30803	4.37482	3.79393	4.36271	3.39754	3.79011	3.26136	4.20987	3.66472
known:CALPDS010000378.1_32755	Known	mga-miR-N63	-	3.1694	3.51662	3.26528	3.42244	1.59609	1.3292	2.54884	1.78926	2.70957	2.88193	2.7629	2.00611	1.01878	2.03525	2.21686	1.66228	3.34343	1.81585	2.59013	1.73329	2.37068
novel:OW982306.1_22164	Novel	mga-miR-3523	gga-miR-3523	3.76789	2.62991	3.82719	3.13198	3.616	3.02946	3.8645	3.67662	2.86824	3.90817	4.25665	3.08179	3.37771	3.63493	3.70399	3.49685	3.33924	3.54665	3.52872	3.55337	3.49199
known:OW982296.1_11231	Known	mga-miR-N79	-	3.33115	2.93037	3.42756	3.6641	3.35164	3.20049	3.13032	3.47521	2.09076	2.47297	2.61383	3.35707	2.63464	2.85208	3.74966	3.10116	3.33829	3.28942	2.63366	3.08439	3.08644
novel:OW982301.1_19012	Novel	mga-miR-N203	-	3.80509	3.88644	3.82719	1.76123	3.83933	3.61775	5.14215	4.6506	4.63188	3.68144	3.59914	3.35707	4.5845	4.00581	4.03433	4.93695	3.31999	4.31246	3.81738	4.3904	3.96006
novel:OW982308.1_26157	Novel	mga-miR-499-5p	gga-miR-499-5p	3.56599	4.32509	2.3323	2.6605	3.27723	2.83538	6.19946	3.18927	3.01119	2.80889	2.15554	2.53527	3.81304	2.36161	2.34141	2.73266	3.22097	3.87534	2.62772	2.81218	3.13405
known:OW982300.1_17836	Known	mga-miR-N106	-	3.27922	2.93037	3.17673	3.28451	2.72589	2.61108	3.98282	3.63853	2.09076	2.0343	3.02154	2.53527	2.36855	2.36161	3.14412	2.45583	3.16771	3.23958	2.42047	2.58252	2.85257
known:OW982304.1_20540	Known	mga-miR-N124	gga-miR-12261-5p	3.11118	2.24996	3.57342	3.6641	3.27723	3.02946	3.73561	3.13558	3.14123	3.97647	3.07955	2.92158	2.2145	2.95246	3.33598	3.54546	3.14966	3.29447	3.27971	3.0121	3.18399
novel:OW982306.1_21730	Novel	mga-miR-218	gga-miR-218-5p	3.76789	2.73717	2.4876	3.35512	2.72589	3.27896	3.3221	3.81968	3.26052	2.65069	3.18901	3.22599	2.04202	3.29597	2.92276	3.28416	3.08694	3.28666	3.08155	2.88623	3.08535
novel:OW982321.1_29514	Novel	mga-miR-N388	-	3.05052	3.79009	3.70588	1.76123	2.72589	2.72758	3.26096	2.96135	4.58694	3.83648	2.53308	2.74131	1.61928	2.20764	2.66117	2.96484	3.07693	2.91895	3.42445	2.36323	2.94589
novel:OW982318.1_28940	Novel	mga-miR-9-5p	gga-miR-9-5p	3.80509	3.17891	2.75556	2.41818	1.8223	0.570382	2.82711	2.69054	2.53126	4.04168	4.04	3.08179	1.35005	2.85208	2.84072	2.81428	3.03944	1.97758	3.42368	2.46428	2.72625
novel:OW982318.1_28934	Novel	mga-miR-N372	-	3.1694	3.39086	2.75556	2.27983	3.27723	3.11751	2.74018	2.69054	3.14123	3.50771	3.29075	3.87738	2.2145	2.85208	2.56225	3.28416	2.89891	2.95637	3.45427	2.72825	3.00945
known:OW982294.1_30415	Known	mga-miR-N63	-	3.42972	3.39086	2.62779	2.12678	2.18994	1.82389	2.32818	1.92206	3.47305	2.37517	2.7629	2.29481	1.01878	2.50072	1.92998	2.11294	2.89379	2.06601	2.72648	1.89061	2.39422
novel:OW982291.1_4811	Novel	mga-miR-N206	-	2.53466	3.25307	2.75556	2.76793	3.55431	3.27896	3.26096	2.76316	3.47305	3.20021	2.96109	3.47722	3.37771	2.95246	3.21095	3.63803	2.8278	3.21435	3.27789	3.29479	3.15371
novel:OW982300.1_18099	Novel	mga-miR-N210	-	2.53466	2.73717	2.75556	2.86791	3.42241	2.93568	3.13032	2.76316	1.80704	1.58714	2.25958	3.22599	3.44853	3.90921	3.60807	3.95832	2.72382	3.06289	2.21994	3.73103	2.93442
novel:OW982291.1_2612	Novel	mga-miR-N211	-	2.77859	2.51403	2.3323	3.13198	3.02774	2.48433	2.54884	3.24104	3.14123	1.90008	2.89801	3.22599	2.36855	3.29597	2.75374	2.89152	2.68923	2.82549	2.79133	2.82744	2.78337
novel:OW982300.1_17268	Novel	mga-miR-6665-5p	gga-miR-6665-5p	2.00552	2.62991	3.42756	2.6605	3.19876	2.93568	3.06028	3.0218	2.32776	2.56456	2.15554	2.74131	3.0535	3.0463	2.66117	2.55413	2.68087	3.05413	2.44729	2.82877	2.75277
known:OW982293.1_9289	Known	mga-miR-N57	-	2.53466	3.39086	2.62779	1.27042	2.34371	2.93568	2.82711	2.04365	3.82235	2.80889	2.44755	2.00611	2.36855	2.03525	1.76185	3.10116	2.45593	2.53754	2.77123	2.3167	2.52035
novel:OW982291.1_4465	Novel	mga-miR-12214-5p	gga-miR-12214-5p	1.87165	2.24996	2.3323	3.21026	2.60939	2.19158	2.64768	2.61408	2.32776	2.47297	2.61383	2.53527	2.7513	2.62759	3.5576	2.45583	2.41604	2.51568	2.48746	2.84808	2.56681
novel:OW982291.1_3868	Novel	mga-miR-N351	-	-0.298637	3.68684	4.64781	1.27042	3.83933	3.42416	3.59407	3.0218	4.33845	3.68144	3.67636	3.08179	3.86574	3.57321	3.5576	4.19001	2.32661	3.46984	3.69451	3.79664	3.3219
novel:OW982294.1_31321	Novel	mga-miR-N473	-	1.16109	3.25307	2.3323	2.41818	2.48266	2.72758	2.44272	2.15579	3.56862	2.80889	3.07955	2.53527	2.85922	2.36161	2.45605	2.35033	2.29116	2.45219	2.99808	2.5068	2.56206
novel:OW982291.1_289	Novel	mga-miR-N405	-	2.77859	1.92648	2.3323	2.12678	2.34371	1.59764	2.64768	2.69054	1.45351	2.80889	2.15554	1.16162	1.84608	3.0463	2.92276	1.97778	2.29104	2.31989	1.89489	2.44823	2.23851
novel:OW982299.1_15899	Novel	mga-miR-1564-3p	gga-miR-1564-3p	1.72409	2.38803	2.75556	2.27983	2.34371	2.34537	2.98667	2.61408	2.32776	2.27025	2.15554	1.64479	2.50772	2.36161	1.76185	2.96484	2.28688	2.57246	2.09958	2.39901	2.33948
novel:OW982304.1_20545	Novel	mga-miR-N446	-	2.53466	3.01806	1.96027	1.53659	1.59609	2.19158	1.08204	1.08639	2.09076	1.18696	0.168085	0.429908	1.35005	0.58275	0.777949	1.47421	2.2624	1.48903	0.96893	1.04624	1.44165
known:OW982306.1_21807	Known	mga-miR-N133	-	1.87165	2.09727	2.75556	2.27983	3.27723	3.11751	2.98667	3.18927	3.01119	2.37517	2.83204	1.64479	2.7513	1.6128	3.33598	2.89152	2.25108	3.14267	2.4658	2.6479	2.62686
novel:CALPDS010000275.1_32564	Novel	mga-miR-N207	-	2.34561	2.38803	1.96027	2.27983	2.72589	2.01941	2.64768	1.78926	3.01119	2.37517	1.47999	2.00611	2.2145	2.95246	2.84072	2.89152	2.24344	2.29556	2.21811	2.7248	2.37048
novel:OW982300.1_18093	Novel	mga-miR-N403	-	0.911083	3.45511	1.96027	2.54442	1.59609	-1.12908	1.34027	-0.339254	2.32776	2.80889	1.47999	-1.12908	-1.12908	-0.0328981	1.3522	-1.12908	2.21772	0.367008	1.37189	-0.234713	0.930477
known:OW982298.1_15155	Known	mga-miR-N98	-	1.87165	2.837	2.3323	1.76123	3.11578	0.570382	2.20375	3.18927	-1.12908	0.935703	1.29648	1.16162	1.61928	2.50072	2.84072	3.28416	2.20054	2.2698	0.566181	2.56122	1.89944
novel:OW982299.1_16004	Novel	mga-miR-N208	-	2.44323	2.09727	1.45767	2.76793	2.72589	2.19158	1.74928	1.48022	2.53126	2.0343	2.35663	2.00611	1.35005	1.6128	1.76185	1.66228	2.19152	2.03674	2.23207	1.59675	2.01427
novel:OW982293.1_8063	Novel	mga-miR-187	gga-miR-187-3p	0.911083	2.62991	1.96027	3.21026	2.34371	2.61108	3.59407	3.47521	1.80704	2.88193	2.96109	1.16162	2.50772	2.7442	2.21686	2.81428	2.17788	3.00602	2.20292	2.57077	2.4894
novel:OW982295.1_10714	Novel	mga-miR-N358	-	2.34561	1.73272	2.4876	2.12678	1.59609	2.72758	2.54884	2.04365	1.80704	1.40088	1.29648	2.00611	2.63464	-0.0328981	2.56225	2.23651	2.17318	2.22904	1.62763	1.85013	1.96999
novel:OW982305.1_16571	Novel	mga-miR-N355	-	1.55968	1.92648	2.62779	2.27983	1.59609	-0.0423642	1.91718	1.78926	2.32776	2.15709	1.92182	2.29481	1.61928	0.58275	1.3522	2.11294	2.09844	1.31504	2.17537	1.41679	1.75141
novel:OW982292.1_6719	Novel	mga-miR-1641	gga-miR-1641	2.12801	2.24996	1.73075	2.27983	2.18994	0.999113	1.74928	3.0218	1.80704	0.935703	1.92182	0.429908	1.61928	1.3438	1.57152	1.66228	2.09714	1.99003	1.27362	1.54922	1.7275
known:OW982294.1_30035	Known	mga-miR-N60	-	1.87165	2.09727	2.15824	2.12678	2.34371	1.59764	2.20375	2.04365	0.984203	2.0343	1.29648	-1.12908	2.2145	0.58275	-0.19039	-0.244584	2.06349	2.04719	0.796476	0.59057	1.37443
known:OW982297.1_14159	Known	mga-miR-N93	-	-1.12908	2.93037	2.98146	3.42244	2.83368	2.34537	2.20375	2.04365	2.70957	2.15709	2.15554	3.35707	2.50772	4.26199	3.8786	2.55413	2.0513	2.35661	2.59482	3.30061	2.57583
novel:OW982302.1_19970	Novel	mga-miR-1720-3p	gga-miR-1720-3p	0.608473	2.38803	2.15824	2.96141	2.60939	1.82389	3.26096	3.13558	0.984203	-1.12908	0.542748	-1.12908	1.61928	1.83943	3.14412	0.299725	2.02904	2.70746	-0.182801	1.72564	1.56983
novel:OW982301.1_19028	Novel	mga-miR-N214	-	1.72409	1.50884	2.62779	1.76123	2.83368	2.61108	2.06757	2.25983	1.80704	1.75208	2.35663	2.00611	1.84608	2.36161	1.76185	2.23651	1.90549	2.44304	1.98046	2.05151	2.09513
novel:OW982304.1_20673	Novel	mga-miR-N430	-	2.00552	0.918673	1.12054	3.48675	1.8223	2.61108	2.64768	2.35688	0.284176	1.18696	0.839898	0.429908	1.01878	0.58275	1.92998	0.299725	1.88287	2.35948	0.685236	0.95781	1.47135
novel:OW982315.1_27162	Novel	mga-miR-7437-3p	gga-miR-7437-3p	2.24091	1.73272	0.679805	2.54442	2.93397	0.999113	1.74928	2.35688	0.984203	1.90008	2.35663	2.00611	1.01878	1.01289	1.3522	0.693998	1.79946	2.00981	1.81175	1.01947	1.66012
novel:OW982291.1_4134	Novel	mga-miR-1805-3p	gga-miR-1805-3p	1.87165	1.92648	2.87293	0.52081	2.34371	1.3292	1.74928	2.83229	1.80704	0.244906	2.04341	1.64479	2.50772	0.58275	-0.19039	0.299725	1.79797	2.06362	1.43504	0.799952	1.52414
novel:OW982297.1_13968	Novel	mga-miR-N400	-	1.16109	2.09727	0.679805	3.04922	0.997708	0.999113	2.64768	3.18927	1.80704	0.631262	0.168085	1.16162	-0.0288388	1.3438	0.373542	0.299725	1.74685	1.95844	0.942002	0.497058	1.28609
novel:OW982295.1_9982	Novel	mga-miR-383	gga-miR-383-5p	2.24091	1.73272	-1.12908	4.09386	0.569121	1.3292	3.49135	2.35688	2.09076	2.27025	1.78903	0.429908	0.588046	1.3438	0.373542	0.693998	1.7346	1.93663	1.64499	0.749847	1.51652
novel:OW982304.1_20294	Novel	mga-miR-12239-3p	gga-miR-12239-3p	1.16109	2.09727	2.3323	1.27042	2.34371	2.01941	1.74928	2.15579	3.01119	2.65069	2.04341	0.429908	2.04202	1.6128	2.66117	1.97778	1.71527	2.06705	2.0338	2.07344	1.97239
novel:OW982296.1_12571	Novel	mga-miR-N213	-	2.62063	1.92648	1.73075	0.52081	2.0178	2.72758	2.82711	2.04365	3.26052	2.0343	2.83204	3.35707	1.84608	1.3438	1.92998	2.11294	1.69967	2.40403	2.87098	1.8082	2.19572
novel:OW982299.1_15645	Novel	mga-miR-N437	-	0.911083	2.73717	2.15824	0.943761	1.32771	0.999113	1.55922	0.168247	2.32776	0.935703	2.25958	-1.12908	-0.0288388	1.83943	1.92998	0.693998	1.68756	1.01357	1.09849	1.10864	1.22707
novel:OW982312.1_25290	Novel	mga-miR-6598-5p	gga-miR-6598-5p	0.911083	1.73272	2.3323	1.76123	2.0178	1.82389	1.74928	2.15579	2.09076	2.0343	1.64277	2.00611	2.85922	1.3438	2.56225	2.35033	1.68433	1.93669	1.94349	2.2789	1.96085
known:OW982307.1_22545	Known	mga-miR-N140	-	1.37411	2.62991	1.96027	0.52081	1.32771	1.59764	0.767294	1.48022	2.32776	3.01778	1.78903	1.64479	1.61928	-0.0328981	-0.19039	0.693998	1.62128	1.29321	2.19484	0.522497	1.40796
known:OW982297.1_13745	Known	mga-miR-N89	-	1.87165	2.38803	0.679805	1.53659	-0.0433282	1.82389	2.20375	1.2967	2.70957	1.18696	2.69029	0.429908	-0.0288388	1.01289	0.373542	-1.12908	1.61902	1.32025	1.75418	0.0571289	1.18765
known:OW982321.1_29562	Known	mga-miR-N188	gga-miR-1676-5p	2.12801	0.498407	1.73075	1.95555	2.18994	2.61108	0.767294	1.78926	0.984203	-0.28435	1.78903	-1.12908	2.2145	2.36161	1.3522	2.23651	1.57818	1.83939	0.339951	2.04121	1.44968
known:OW982321.1_29561	Known	mga-miR-N188	gga-miR-1676-5p	2.12801	0.498407	1.73075	1.95555	2.18994	2.48433	0.767294	1.78926	0.284176	-0.28435	1.78903	-1.12908	2.04202	2.36161	1.3522	2.23651	1.57818	1.80771	0.164944	1.99809	1.38723
known:OW982291.1_3185	Known	mga-miR-N20	-	2.12801	2.09727	2.15824	-0.0801121	2.72589	2.19158	2.32818	2.4478	-1.12908	1.75208	2.53308	2.29481	1.84608	1.83943	1.92998	2.81428	1.57585	2.42336	1.36272	2.10744	1.86735
novel:OW982308.1_26043	Novel	mga-miR-N476	-	4.13226	0.498407	1.45767	-0.0801121	1.32771	2.34537	1.08204	-0.339254	0.284176	3.14192	3.81942	1.64479	1.35005	-1.12908	1.09346	0.299725	1.50206	1.10397	2.22258	0.40354	1.30803
novel:OW982310.1_24719	Novel	mga-miR-N205	-	4.16124	-1.12908	3.17673	-1.12908	-0.0433282	4.62108	4.43429	4.01074	4.16582	-0.28435	-0.339369	-1.12908	4.89459	-1.12908	0.373542	4.09523	1.26996	3.2557	0.603256	2.05857	1.79687
novel:OW982292.1_4898	Novel	mga-miR-216b	gga-miR-216b	0.911083	0.918673	1.12054	2.12678	2.60939	2.19158	1.08204	1.2967	3.26052	1.58714	1.78903	4.76317	1.61928	2.03525	2.21686	2.35033	1.26927	1.79493	2.84996	2.05543	1.9924
novel:OW982300.1_17830	Novel	mga-miR-N426	-	-0.298637	1.73272	1.96027	1.27042	1.8223	1.59764	0.364146	0.542936	3.47305	1.75208	1.08617	2.53527	2.04202	1.6128	1.76185	1.00332	1.16619	1.08176	2.21164	1.605	1.51615
novel:OW982292.1_6290	Novel	mga-miR-N215	-	1.72409	1.50884	1.45767	-0.0801121	2.83368	1.3292	1.08204	1.08639	-1.12908	1.40088	2.69029	1.16162	1.35005	1.83943	2.56225	2.64616	1.15262	1.58283	1.03093	2.09947	1.46646
novel:OW982314.1_27335	Novel	mga-miR-12249-3p	gga-miR-12249-3p	0.911083	1.92648	1.12054	0.52081	1.32771	0.999113	2.20375	1.2967	1.80704	1.18696	-0.339369	2.53527	2.04202	1.83943	1.76185	2.11294	1.11973	1.45682	1.29747	1.93906	1.45327
novel:OW982302.1_19947	Novel	mga-miR-N219	-	2.12801	2.09727	-1.12908	1.27042	1.59609	0.999113	1.74928	1.78926	0.284176	2.15709	2.04341	0.429908	0.588046	1.3438	-0.19039	1.00332	1.09165	1.53344	1.22865	0.686196	1.13498
novel:OW982319.1_26741	Novel	mga-miR-N224	-	0.608473	0.918673	1.73075	0.943761	0.997708	1.3292	0.364146	0.542936	2.32776	2.65069	2.15554	3.08179	-1.12908	0.58275	0.373542	0.693998	1.05041	0.808496	2.55395	0.130303	1.13579
novel:OW982292.1_4900	Novel	mga-miR-216a	gga-miR-216a	0.225068	0.918673	0.679805	1.95555	2.18994	1.59764	-1.12908	0.168247	2.86824	0.935703	1.92182	4.04231	1.35005	1.3438	2.84072	1.47421	0.944774	0.706687	2.44202	1.7522	1.46142
known:OW982301.1_19307	Known	mga-miR-N112	-	1.37411	2.09727	0.679805	-1.12908	0.569121	0.570382	1.91718	2.25983	1.80704	2.15709	1.08617	2.00611	-0.0288388	1.01289	1.3522	2.11294	0.755527	1.32913	1.7641	1.1123	1.24026
novel:OW982301.1_18740	Novel	mga-miR-N227	-	0.225068	1.73272	1.96027	-1.12908	0.997708	2.01941	1.08204	2.04365	-1.12908	-1.12908	-0.339369	-1.12908	2.63464	1.01289	-1.12908	1.25789	0.697246	1.5357	-0.93165	0.944087	0.561347
novel:OW982317.1_28004	Novel	mga-miR-205b	gga-miR-205b	1.72409	1.50884	-1.12908	0.52081	1.59609	-0.0423642	1.74928	0.168247	0.284176	2.65069	4.40015	-1.12908	2.36855	1.6128	1.76185	1.97778	0.656166	0.867813	1.55148	1.93024	1.25143
novel:OW982292.1_4902	Novel	mga-miR-N216	-	0.225068	0.918673	0.0420354	-0.0801121	2.18994	1.59764	1.08204	0.840102	2.86824	1.18696	1.64277	3.87738	2.2145	1.6128	1.92998	1.25789	0.276416	1.42743	2.39384	1.75379	1.46287
known:OW982315.1_27200	Known	mga-miR-N159	-	1.37411	-0.0970691	-1.12908	0.52081	-1.12908	-0.0423642	1.91718	2.04365	2.09076	2.0343	1.64277	0.429908	1.35005	2.03525	1.3522	1.25789	0.167194	0.697348	1.54944	1.49885	0.978206
