# Supplementary material for: Differential Hepatic Expression of miRNA in Response to Aflatoxin B1 Challenge in Domestic and Wild Turkeys
Source: Toxins (Basel). 2024 Oct 22;16(11):453. doi: 10.3390/toxins16110453 (PMC11598555; doi:10.3390/toxins16110453)
Supplement: Supplementary file 1 [file toxins-16-00453-s001.zip › Table S3 Gene targets.xlsx]

## Sheet: Sheet1
Table S3. Predicted target gene of differentially expressed turkey miRNAs (DEMs). DEMs with alignment scores ≥170 are shaded.
miRNA	Transcript	Alignment score	Energy-Kcal/Mol	Query-Aln (start-end)	Subject-Al (Start-End)	Alignment-Length	Subject-Identity	Query-Identity	Gene ID	Gene
mga-miR-125b-5p	XM_010706794.3	179	-27.78	45342	1630 1651	18	0.8889	0.8889	FOSL2	PREDICTED: FOS like 2, AP-1 transcription factor subunit (FOSL2)
mga-miR-125b-5p	XM_003208219.4	173	-28.89	45343	2228 2249	20	0.85	0.9	GPR26	PREDICTED: G protein-coupled receptor 26 (GPR26)
mga-miR-125b-5p	XM_003202607.4	172	-26.29	45343	349 370	19	0.7895	0.8421	NECAP1	PREDICTED: NECAP endocytosis associated 1 (NECAP1)
mga-miR-125b-5p	XM_003206777.4	171	-26.47	45342	123 144	18	0.8333	0.8333	PPP2R5E	PREDICTED: protein phosphatase 2 regulatory subunit B'epsilon (PPP2R5E), transcript variant X1
mga-miR-125b-5p	XM_010707573.3	171	-28.1	45342	1039 1060	18	0.8333	0.8333	LOC100551043	PREDICTED: ubiquitin carboxyl-terminal hydrolase 45-like (LOC100551043), transcript variant X1
mga-miR-125b-5p	XM_010707574.3	171	-28.1	45342	1019 1040	18	0.8333	0.8333	LOC100551043	PREDICTED: ubiquitin carboxyl-terminal hydrolase 45-like (LOC100551043), transcript variant X2
mga-miR-125b-5p	XM_010712030.3	171	-26.47	45342	124 145	18	0.8333	0.8333	PPP2R5E	PREDICTED: protein phosphatase 2 regulatory subunit B'epsilon (PPP2R5E), transcript variant X2
mga-miR-125b-5p	XM_010715509.3	171	-29.3	45342	1033 1054	18	0.8333	0.8333	LOC100547638	PREDICTED: neuronal PAS domain-containing protein 2 (LOC100547638), transcript variant X1
mga-miR-125b-5p	XM_010715510.3	171	-29.3	45342	1033 1054	18	0.8333	0.8333	LOC100547638	PREDICTED: neuronal PAS domain-containing protein 2 (LOC100547638), transcript variant X3
mga-miR-125b-5p	XM_010715511.3	171	-29.3	45342	1033 1054	18	0.8333	0.8333	LOC100547638	PREDICTED: neuronal PAS domain-containing protein 2 (LOC100547638), transcript variant X4
mga-miR-125b-5p	XM_003209329.3	170	-29.76	45342	3516 3538	19	0.7895	0.8947	SEMA7A	PREDICTED: semaphorin 7A (John Milton Hagen blood group) (SEMA7A), transcript variant X7
mga-miR-125b-5p	XM_010717193.3	170	-29.76	45342	3843 3865	19	0.7895	0.8947	SEMA7A	PREDICTED: semaphorin 7A (John Milton Hagen blood group) (SEMA7A), transcript variant X1
mga-miR-125b-5p	XM_010717195.3	170	-29.76	45342	3216 3238	19	0.7895	0.8947	SEMA7A	PREDICTED: semaphorin 7A (John Milton Hagen blood group) (SEMA7A), transcript variant X4
mga-miR-125b-5p	XM_010717196.3	170	-29.76	45342	2881 2903	19	0.7895	0.8947	SEMA7A	PREDICTED: semaphorin 7A (John Milton Hagen blood group) (SEMA7A), transcript variant X6
mga-miR-125b-5p	XM_003205183.4	168	-30.24	45343	5124 5145	19	0.7368	0.8421	VIRMA	PREDICTED: vir like m6A methyltransferase associated (VIRMA)
mga-miR-125b-5p	XM_003207630.2	168	-28.75	45343	684 705	19	0.7368	0.8421	LOC100539204	PREDICTED: sterol 26-hydroxylase, mitochondrial (LOC100539204), partial mRNA
mga-miR-125b-5p	XM_010709936.2	168	-25.15	45343	1153 1174	19	0.7368	0.8421	QRFPR	PREDICTED: pyroglutamylated RFamide peptide receptor (QRFPR)
mga-miR-125b-5p	XM_010722442.3	168	-23.09	45343	5182 5203	19	0.7895	0.7895	ZNFX1	PREDICTED: zinc finger NFX1-type containing 1 (ZNFX1)
mga-miR-125b-5p	XM_003205453.4	167	-31.69	45342	1741 1762	18	0.7778	0.8333	RBPMS	PREDICTED: RNA binding protein processing factor (RBPMS), transcript variant X2
mga-miR-125b-5p	XM_003210968.4	167	-27.06	45338	45311	14	0.9286	0.9286	CMKLR1	PREDICTED: chemerin chemokine-like receptor 1 (CMKLR1), transcript variant X5
mga-miR-125b-5p	XM_010706957.2	167	-22.82	45343	485 507	20	0.8	0.8	LOC100542574	PREDICTED: HEAT repeat-containing protein 5B (LOC100542574)
mga-miR-125b-5p	XM_010709612.3	167	-31.69	45342	1624 1645	18	0.7778	0.8333	RBPMS	PREDICTED: RNA binding protein processing factor (RBPMS), transcript variant X1
mga-miR-125b-5p	XM_010709613.2	167	-31.69	45342	1741 1762	18	0.7778	0.8333	RBPMS	PREDICTED: RNA binding protein processing factor (RBPMS), transcript variant X3
mga-miR-125b-5p	XM_010718733.2	167	-29.27	45338	2821 2842	14	0.9286	0.9286	RYBP	PREDICTED: RING1 and YY1 binding protein (RYBP)
mga-miR-125b-5p	XM_010719071.2	167	-27.37	45338	944 965	14	0.9286	0.9286	LSM11	PREDICTED: LSM11, U7 small nuclear RNA associated (LSM11)
mga-miR-125b-5p	XM_010719075.3	167	-27.76	45342	3078 3099	18	0.7778	0.8333	SLC25A48	PREDICTED: solute carrier family 25 member 48 (SLC25A48), transcript variant X1
mga-miR-125b-5p	XM_010719076.3	167	-27.76	45342	2940 2961	18	0.7778	0.8333	SLC25A48	PREDICTED: solute carrier family 25 member 48 (SLC25A48), transcript variant X3
mga-miR-125b-5p	XM_010719077.2	167	-27.76	45342	3828 3849	18	0.7778	0.8333	SLC25A48	PREDICTED: solute carrier family 25 member 48 (SLC25A48), transcript variant X6
mga-miR-125b-5p	XM_010721464.2	167	-26.66	45342	3431 3452	18	0.7778	0.8333	LOC100545752	PREDICTED: ATP-binding cassette sub-family A member 10 (LOC100545752)
mga-miR-125b-5p	XM_010722195.2	167	-25.9	45343	141 163	20	0.75	0.85	TLCD1	PREDICTED: TLC domain containing 1 (TLCD1), partial mRNA
mga-miR-125b-5p	XM_010722350.2	167	-24.3	45342	1965 1986	18	0.7222	0.8889	CHODL	PREDICTED: chondrolectin (CHODL), partial mRNA
mga-miR-125b-5p	XM_010714265.3	166	-25.6	45342	1748 1770	19	0.7895	0.8421	HERC4	PREDICTED: HECT and RLD domain containing E3 ubiquitin protein ligase 4 (HERC4), transcript variant X1
mga-miR-125b-5p	XM_010714266.3	166	-25.6	45342	1698 1720	19	0.7895	0.8421	HERC4	PREDICTED: HECT and RLD domain containing E3 ubiquitin protein ligase 4 (HERC4), transcript variant X2
mga-miR-125b-5p	XM_010714267.3	166	-25.6	45342	1746 1768	19	0.7895	0.8421	HERC4	PREDICTED: HECT and RLD domain containing E3 ubiquitin protein ligase 4 (HERC4), transcript variant X3
mga-miR-125b-5p	XM_010714280.3	166	-23.71	45343	1790 1810	19	0.7895	0.8421	TET1	PREDICTED: tet methylcytosine dioxygenase 1 (TET1)
mga-miR-125b-5p	XM_010715344.3	166	-23.6	45341	744 765	17	0.8235	0.8235	ARHGEF9	PREDICTED: Cdc42 guanine nucleotide exchange factor 9 (ARHGEF9), transcript variant X3
mga-miR-125b-5p	XM_010715346.3	166	-23.6	45341	744 765	17	0.8235	0.8235	ARHGEF9	PREDICTED: Cdc42 guanine nucleotide exchange factor 9 (ARHGEF9), transcript variant X1
mga-miR-125b-5p	XM_010720443.3	166	-33.89	45341	4180 4201	17	0.7647	0.8824	AIFM3	PREDICTED: apoptosis inducing factor mitochondria associated 3 (AIFM3), transcript variant X1
mga-miR-125b-5p	XM_010708979.3	165	-27.01	45343	1896 1915	19	0.7895	0.8421	YTHDF3	PREDICTED: YTH N6-methyladenosine RNA binding protein 3 (YTHDF3)
mga-miR-125b-5p	XM_010722327.3	165	-27.02	45343	347 366	19	0.7895	0.8421	ARHGAP40	PREDICTED: Rho GTPase activating protein 40 (ARHGAP40)
mga-miR-125b-5p	XM_010723492.3	165	-33.09	45340	283 304	16	0.875	1	LOC104914326	PREDICTED: adhesion G protein-coupled receptor B2-like (LOC104914326)
mga-miR-125b-5p	XM_010723822.3	165	-34.25	45342	489 512	20	0.8	0.85	LOC104914392	PREDICTED: myotubularin-related protein 11-like (LOC104914392)
mga-miR-125b-5p	XM_010724567.2	165	-24.09	45342	2595 2615	18	0.8333	0.8333	UBE2Z	PREDICTED: ubiquitin conjugating enzyme E2 Z (UBE2Z)
mga-miR-125b-5p	XM_003202897.4	164	-26.77	45340	7901 7924	18	0.8333	0.8333	SLC5A3	PREDICTED: solute carrier family 5 member 3 (SLC5A3)
mga-miR-125b-5p	XM_003203173.4	164	-23.33	45343	20 41	19	0.7368	0.7895	C1H2orf49	PREDICTED: chromosome 1 C2orf49 homolog (C1H2orf49)
mga-miR-125b-5p	XM_003211297.4	164	-20.06	45343	916 937	19	0.7368	0.7895	CACFD1	PREDICTED: calcium channel flower domain containing 1 (CACFD1)
mga-miR-125b-5p	XM_003212275.4	164	-23.39	45343	657 678	19	0.7368	0.7895	SRM	PREDICTED: spermidine synthase (SRM)
mga-miR-125b-5p	XM_003212913.4	164	-21.93	45343	132 153	19	0.7368	0.7895	IKBKE	PREDICTED: inhibitor of nuclear factor kappa B kinase subunit epsilon (IKBKE), transcript variant X2
mga-miR-125b-5p	XM_010707200.3	164	-24.12	45343	2906 2927	19	0.7368	0.7895	LOC104909720	PREDICTED: uncharacterized serine/threonine-protein kinase SBK3 (LOC104909720)
mga-miR-125b-5p	XM_010717729.3	164	-15.37	45343	702 723	19	0.7368	0.7895	LOC104912912	PREDICTED: cytoplasmic dynein 1 light intermediate chain 2-like (LOC104912912)
mga-miR-125b-5p	XM_010719522.3	164	-25.29	45343	24 45	19	0.6842	0.8421	RAB26	PREDICTED: RAB26, member RAS oncogene family (RAB26)
mga-miR-125b-5p	XM_010719999.2	164	-27.36	45343	2152 2173	19	0.7895	0.8947	CHFR	PREDICTED: checkpoint with forkhead and ring finger domains (CHFR)
mga-miR-125b-5p	XM_010720172.2	164	-24.78	45342	2558 2577	18	0.8333	0.8333	TMEM45A	PREDICTED: transmembrane protein 45A (TMEM45A), transcript variant X1
mga-miR-125b-5p	XM_010720179.3	164	-24.78	45342	2701 2720	18	0.8333	0.8333	TMEM45A	PREDICTED: transmembrane protein 45A (TMEM45A), transcript variant X2
mga-miR-125b-5p	XM_010720185.3	164	-24.78	45342	2560 2579	18	0.8333	0.8333	TMEM45A	PREDICTED: transmembrane protein 45A (TMEM45A), transcript variant X3
mga-miR-125b-5p	XM_010723107.2	164	-21.8	45343	2045 2066	19	0.7368	0.7895	ERLIN2	PREDICTED: ER lipid raft associated 2 (ERLIN2)
mga-miR-125b-5p	XM_010723481.3	164	-28.06	45343	985 1006	19	0.7368	0.7895	DCDC2B	PREDICTED: doublecortin domain containing 2B (DCDC2B), transcript variant X1
mga-miR-125b-5p	XM_010723482.3	164	-28.06	45343	1151 1172	19	0.7368	0.7895	DCDC2B	PREDICTED: doublecortin domain containing 2B (DCDC2B), transcript variant X2
mga-miR-125b-5p	XM_010723679.3	164	-34.92	45372	472 493	18	0.8889	0.8889	NLRX1	PREDICTED: NLR family member X1 (NLRX1), transcript variant X1
mga-miR-125b-5p	XM_010724521.1	164	-23.88	45343	51 72	19	0.7368	0.7895	MRC2	PREDICTED: mannose receptor C type 2 (MRC2), partial mRNA
mga-miR-125b-5p	XM_003204581.4	163	-24.45	45338	3617 3638	14	0.8571	0.9286	OTOF	PREDICTED: otoferlin (OTOF), transcript variant X2
mga-miR-125b-5p	XM_003205666.3	163	-25.42	45342	866 887	18	0.7222	0.8333	BMP15	PREDICTED: bone morphogenetic protein 15 (BMP15)
mga-miR-125b-5p	XM_010707556.2	163	-24.29	45342	777 798	18	0.7778	0.7778	PREP	PREDICTED: prolyl endopeptidase (PREP)
mga-miR-125b-5p	XM_010708059.3	163	-24.45	45338	3617 3638	14	0.8571	0.9286	OTOF	PREDICTED: otoferlin (OTOF), transcript variant X3
mga-miR-125b-5p	XM_010710680.3	163	-27.84	45342	3803 3824	18	0.7222	0.8333	TCP11L1	PREDICTED: t-complex 11 like 1 (TCP11L1), transcript variant X1
mga-miR-125b-5p	XM_010710681.3	163	-27.84	45342	3633 3654	18	0.7222	0.8333	TCP11L1	PREDICTED: t-complex 11 like 1 (TCP11L1), transcript variant X3
mga-miR-125b-5p	XM_010710682.3	163	-27.84	45342	3633 3654	18	0.7222	0.8333	TCP11L1	PREDICTED: t-complex 11 like 1 (TCP11L1), transcript variant X4
mga-miR-125b-5p	XM_010711234.3	163	-21.85	45343	2072 2095	21	0.7143	0.8095	SH3BP1	PREDICTED: SH3 domain binding protein 1 (SH3BP1)
mga-miR-125b-5p	XM_010712377.3	163	-24.51	45343	671 693	20	0.75	0.8	KMT2C	PREDICTED: lysine methyltransferase 2C (KMT2C), transcript variant X2
mga-miR-125b-5p	XM_010712378.3	163	-24.51	45343	671 693	20	0.75	0.8	KMT2C	PREDICTED: lysine methyltransferase 2C (KMT2C), transcript variant X3
mga-miR-125b-5p	XM_010712379.3	163	-24.51	45343	671 693	20	0.75	0.8	KMT2C	PREDICTED: lysine methyltransferase 2C (KMT2C), transcript variant X4
mga-miR-125b-5p	XM_010712380.3	163	-24.51	45343	671 693	20	0.75	0.8	KMT2C	PREDICTED: lysine methyltransferase 2C (KMT2C), transcript variant X5
mga-miR-125b-5p	XM_010712381.3	163	-24.51	45343	671 693	20	0.75	0.8	KMT2C	PREDICTED: lysine methyltransferase 2C (KMT2C), transcript variant X6
mga-miR-125b-5p	XM_010712382.3	163	-24.51	45343	671 693	20	0.75	0.8	KMT2C	PREDICTED: lysine methyltransferase 2C (KMT2C), transcript variant X8
mga-miR-125b-5p	XM_010712383.3	163	-24.51	45343	671 693	20	0.75	0.8	KMT2C	PREDICTED: lysine methyltransferase 2C (KMT2C), transcript variant X9
mga-miR-125b-5p	XM_010715723.3	163	-25.17	45343	32 54	20	0.7	0.85	LOC100550448	PREDICTED: dimethylaniline monooxygenase [N-oxide-forming] 3-like (LOC100550448)
mga-miR-125b-5p	XM_010720419.3	163	-25.92	45342	1240 1261	18	0.7222	0.8333	LIF	PREDICTED: LIF interleukin 6 family cytokine (LIF)
mga-miR-125b-5p	XM_010720983.3	163	-18.65	45343	218 240	20	0.75	0.8	BRD3	PREDICTED: bromodomain containing 3 (BRD3)
mga-miR-125b-5p	XM_003207134.4	162	-20.64	45341	4409 4430	17	0.7059	0.8824	GSDME	PREDICTED: gasdermin E (GSDME), transcript variant X1
mga-miR-125b-5p	XM_003207697.4	162	-24.25	45341	1067 1088	17	0.7647	0.8235	LOC100549829	PREDICTED: TGF-beta receptor type-2-like (LOC100549829), transcript variant X1
mga-miR-125b-5p	XM_003212026.4	162	-27.73	45339	5415 5435	15	0.8667	0.9333	COL9A3	PREDICTED: collagen type IX alpha 3 chain (COL9A3)
mga-miR-125b-5p	XM_010706200.3	162	-24.54	45342	12 34	19	0.7895	0.7895	LOC100550836	PREDICTED: glutamate carboxypeptidase 2-like (LOC100550836)
mga-miR-125b-5p	XM_010708074.3	162	-26.22	45339	52 72	15	0.8667	0.9333	LOC104910023	PREDICTED: uncharacterized LOC104910023 (LOC104910023), transcript variant X2
mga-miR-125b-5p	XM_010708322.2	162	-27.13	45343	1199 1223	22	0.7727	0.7727	DTNBP1	PREDICTED: dystrobrevin binding protein 1 (DTNBP1)
mga-miR-125b-5p	XM_010708989.3	162	-21.19	45343	566 586	19	0.7895	0.7895	LOC104910350	PREDICTED: centrosome and spindle pole-associated protein 1-like (LOC104910350), transcript variant X1
mga-miR-125b-5p	XM_010708991.3	162	-21.19	45343	569 589	19	0.7895	0.7895	LOC104910350	PREDICTED: centrosome and spindle pole-associated protein 1-like (LOC104910350), transcript variant X2
mga-miR-125b-5p	XM_010712776.2	162	-20.64	45341	1735 1756	17	0.7059	0.8824	GSDME	PREDICTED: gasdermin E (GSDME), transcript variant X7
mga-miR-125b-5p	XM_010712777.3	162	-20.64	45341	4424 4445	17	0.7059	0.8824	GSDME	PREDICTED: gasdermin E (GSDME), transcript variant X6
mga-miR-125b-5p	XM_010713608.3	162	-27	45343	32 56	22	0.7727	0.7727	LOC100540439	PREDICTED: C-X-C chemokine receptor type 1-like (LOC100540439), transcript variant X2
mga-miR-125b-5p	XM_010719388.3	162	-27.41	45342	2969 2992	20	0.7	0.85	FAM234A	PREDICTED: family with sequence similarity 234 member A (FAM234A), transcript variant X1
mga-miR-125b-5p	XM_010719389.3	162	-27.41	45342	3046 3069	20	0.7	0.85	FAM234A	PREDICTED: family with sequence similarity 234 member A (FAM234A), transcript variant X2
mga-miR-125b-5p	XM_010720351.3	162	-25.53	45343	3827 3847	19	0.7368	0.8421	GRK3	PREDICTED: G protein-coupled receptor kinase 3 (GRK3)
mga-miR-125b-5p	XM_010721019.3	162	-26.73	45341	27 48	17	0.7647	0.8235	NACC2	PREDICTED: NACC family member 2 (NACC2), transcript variant X3
mga-miR-125b-5p	XM_010721261.2	162	-32.08	45343	2063 2088	23	0.6957	0.8261	SEPTIN9	PREDICTED: septin 9 (SEPTIN9), transcript variant X1
mga-miR-125b-5p	XM_010721262.3	162	-32.08	45343	2424 2449	23	0.6957	0.8261	SEPTIN9	PREDICTED: septin 9 (SEPTIN9), transcript variant X2
mga-miR-125b-5p	XM_010721263.2	162	-32.08	45343	1991 2016	23	0.6957	0.8261	SEPTIN9	PREDICTED: septin 9 (SEPTIN9), transcript variant X4
mga-miR-125b-5p	XM_010721265.3	162	-32.08	45343	1433 1458	23	0.6957	0.8261	SEPTIN9	PREDICTED: septin 9 (SEPTIN9), transcript variant X5
mga-miR-125b-5p	XM_010721572.3	162	-29.46	45343	6110 6134	22	0.7273	0.8182	DGKE	PREDICTED: diacylglycerol kinase epsilon (DGKE)
mga-miR-125b-5p	XM_010721862.2	162	-24.77	45343	520 540	19	0.7895	0.7895	ARL6	PREDICTED: ADP ribosylation factor like GTPase 6 (ARL6), transcript variant X1
mga-miR-125b-5p	XM_010721868.3	162	-24.77	45343	1557 1577	19	0.7895	0.7895	ARL6	PREDICTED: ADP ribosylation factor like GTPase 6 (ARL6), transcript variant X2
mga-miR-125b-5p	XM_010723970.3	162	-22.48	45342	660 682	19	0.7895	0.7895	PRUNE1	PREDICTED: prune exopolyphosphatase 1 (PRUNE1), transcript variant X3
mga-miR-125b-5p	XM_010724494.3	162	-30.61	45343	3212 3236	22	0.8182	0.8636	LOC100538974	PREDICTED: periodic tryptophan protein 2 homolog (LOC100538974)
mga-miR-125b-5p	XM_003206422.4	161	-26.73	45342	1900 1924	21	0.7619	0.8095	CHRM4	PREDICTED: cholinergic receptor muscarinic 4 (CHRM4)
mga-miR-125b-5p	XM_003207493.4	161	-29.5	45336	255 276	12	0.9167	1	NDUFB3	PREDICTED: NADH:ubiquinone oxidoreductase subunit B3 (NDUFB3), transcript variant X1
mga-miR-125b-5p	XM_003208006.3	161	-25.39	45343	4427 4448	20	0.8	0.8	MAPK8	PREDICTED: mitogen-activated protein kinase 8 (MAPK8), transcript variant X2
mga-miR-125b-5p	XM_003208007.4	161	-25.39	45343	4426 4447	20	0.8	0.8	MAPK8	PREDICTED: mitogen-activated protein kinase 8 (MAPK8), transcript variant X1
mga-miR-125b-5p	XM_003211258.4	161	-24.6	45341	2333 2357	20	0.75	0.8	TOR1B	PREDICTED: torsin family 1 member B (TOR1B)
mga-miR-125b-5p	XM_003212625.3	161	-22.41	45340	92 113	16	0.8125	0.8125	LYPLA2	PREDICTED: lysophospholipase 2 (LYPLA2)
mga-miR-125b-5p	XM_010707921.3	161	-26.72	45342	3781 3806	22	0.7273	0.8182	ADAM17	PREDICTED: ADAM metallopeptidase domain 17 (ADAM17)
mga-miR-125b-5p	XM_010707975.3	161	-28.6	45343	2378 2400	21	0.7619	0.8095	LOC100542834	PREDICTED: ras-like GTP-binding protein rhoA (LOC100542834)
mga-miR-125b-5p	XM_010711326.3	161	-30.96	45343	234 253	19	0.7368	0.8421	INO80	PREDICTED: INO80 complex ATPase subunit (INO80), transcript variant X1
mga-miR-125b-5p	XM_010711328.3	161	-30.96	45343	234 253	19	0.7368	0.8421	INO80	PREDICTED: INO80 complex ATPase subunit (INO80), transcript variant X2
mga-miR-125b-5p	XM_010713033.3	161	-26.19	45340	3767 3788	16	0.8125	0.8125	ANLN	PREDICTED: anillin actin binding protein (ANLN), transcript variant X1
mga-miR-125b-5p	XM_010713034.3	161	-26.19	45340	3713 3734	16	0.8125	0.8125	ANLN	PREDICTED: anillin actin binding protein (ANLN), transcript variant X2
mga-miR-125b-5p	XM_010713433.3	161	-29.5	45336	304 325	12	0.9167	1	NDUFB3	PREDICTED: NADH:ubiquinone oxidoreductase subunit B3 (NDUFB3), transcript variant X2
mga-miR-125b-5p	XM_010713434.3	161	-29.5	45336	211 232	12	0.9167	1	NDUFB3	PREDICTED: NADH:ubiquinone oxidoreductase subunit B3 (NDUFB3), transcript variant X3
mga-miR-125b-5p	XM_010713435.3	161	-29.5	45336	365 386	12	0.9167	1	NDUFB3	PREDICTED: NADH:ubiquinone oxidoreductase subunit B3 (NDUFB3), transcript variant X4
mga-miR-125b-5p	XM_010713946.3	161	-22.91	45343	982 1001	19	0.7895	0.7895	WDSUB1	PREDICTED: WD repeat, sterile alpha motif and U-box domain containing 1 (WDSUB1), transcript variant X1
mga-miR-125b-5p	XM_010714829.3	161	-26.98	45343	6899 6918	19	0.7895	0.7895	MKI67	PREDICTED: marker of proliferation Ki-67 (MKI67)
mga-miR-125b-5p	XM_010715021.2	161	-30.01	45343	5945 5970	23	0.7826	0.7826	DRP2	PREDICTED: dystrophin related protein 2 (DRP2), transcript variant X2
mga-miR-125b-5p	XM_010715023.3	161	-30.01	45343	5446 5471	23	0.7826	0.7826	DRP2	PREDICTED: dystrophin related protein 2 (DRP2), transcript variant X3
mga-miR-125b-5p	XM_010715514.3	161	-25.26	45340	301 322	16	0.8125	0.8125	NRK	PREDICTED: Nik related kinase (NRK), transcript variant X1
mga-miR-125b-5p	XM_010717484.3	161	-26.57	45340	297 318	16	0.75	0.875	AEN	PREDICTED: apoptosis enhancing nuclease (AEN)
mga-miR-125b-5p	XM_010718572.3	161	-26.78	45341	643 666	19	0.7895	0.7895	CCDC51	PREDICTED: coiled-coil domain containing 51 (CCDC51)
mga-miR-125b-5p	XM_010723272.3	161	-21.62	45342	1947 1967	18	0.7778	0.8333	SCMH1	PREDICTED: Scm polycomb group protein homolog 1 (SCMH1), transcript variant X1
mga-miR-125b-5p	XM_010723273.3	161	-21.62	45342	1961 1981	18	0.7778	0.8333	SCMH1	PREDICTED: Scm polycomb group protein homolog 1 (SCMH1), transcript variant X2
mga-miR-125b-5p	XM_003203853.4	160	-22.52	45340	1680 1702	17	0.8235	0.8235	PTPN14	PREDICTED: protein tyrosine phosphatase non-receptor type 14 (PTPN14)
mga-miR-125b-5p	XM_003204112.4	160	-20.58	45343	2651 2672	19	0.6842	0.7895	ZC3H12D	PREDICTED: zinc finger CCCH-type containing 12D (ZC3H12D), transcript variant X1
mga-miR-125b-5p	XM_003212957.4	160	-20.82	45343	1050 1068	19	0.7368	0.8421	GUCA1B	PREDICTED: guanylate cyclase activator 1B (GUCA1B)
mga-miR-125b-5p	XM_010707162.3	160	-20.58	45343	2661 2682	19	0.6842	0.7895	ZC3H12D	PREDICTED: zinc finger CCCH-type containing 12D (ZC3H12D), transcript variant X2
mga-miR-125b-5p	XM_010707163.3	160	-20.58	45343	3922 3943	19	0.6842	0.7895	ZC3H12D	PREDICTED: zinc finger CCCH-type containing 12D (ZC3H12D), transcript variant X3
mga-miR-125b-5p	XM_010708503.3	160	-20.1	45343	4303 4324	19	0.7368	0.7368	TRIO	PREDICTED: trio Rho guanine nucleotide exchange factor (TRIO)
mga-miR-125b-5p	XM_010709524.2	160	-16.77	45343	54 75	19	0.6842	0.7895	OTUD4	PREDICTED: OTU deubiquitinase 4 (OTUD4), transcript variant X1
mga-miR-125b-5p	XM_010709525.2	160	-16.77	45343	54 75	19	0.6842	0.7895	OTUD4	PREDICTED: OTU deubiquitinase 4 (OTUD4), transcript variant X2
mga-miR-125b-5p	XM_010709528.2	160	-16.77	45343	54 75	19	0.6842	0.7895	OTUD4	PREDICTED: OTU deubiquitinase 4 (OTUD4), transcript variant X3
mga-miR-125b-5p	XM_010710377.3	160	-21.01	45343	2019 2040	19	0.6842	0.7895	FBXL5	PREDICTED: F-box and leucine rich repeat protein 5 (FBXL5), transcript variant X2
mga-miR-125b-5p	XM_010711893.1	160	-22.33	45343	2011 2032	19	0.7368	0.7368	ATG2B	PREDICTED: autophagy related 2B (ATG2B)
mga-miR-125b-5p	XM_010712152.3	160	-24.87	45343	730 751	19	0.6842	0.7895	ATL1	PREDICTED: atlastin GTPase 1 (ATL1)
mga-miR-125b-5p	XM_010712822.3	160	-24.07	45343	87 108	19	0.6842	0.7895	HACL1	PREDICTED: 2-hydroxyacyl-CoA lyase 1 (HACL1), transcript variant X1
mga-miR-125b-5p	XM_010714492.2	160	-26.21	45343	397 418	19	0.7368	0.7368	LOC104911963	PREDICTED: FYVE, RhoGEF and PH domain-containing protein 4-like (LOC104911963), transcript variant X1
mga-miR-125b-5p	XM_010714506.3	160	-26.21	45343	145 166	19	0.7368	0.7368	LOC104911963	PREDICTED: FYVE, RhoGEF and PH domain-containing protein 4-like (LOC104911963), transcript variant X2
mga-miR-125b-5p	XM_010714513.3	160	-26.21	45343	346 367	19	0.7368	0.7368	LOC104911963	PREDICTED: FYVE, RhoGEF and PH domain-containing protein 4-like (LOC104911963), transcript variant X3
mga-miR-125b-5p	XM_010715030.3	160	-27.82	45342	54 73	18	0.7778	0.8333	LOC100541401	PREDICTED: glycine receptor alpha 4 (pseudogene) (LOC100541401)
mga-miR-125b-5p	XM_010715460.3	160	-20.89	45343	4348 4369	19	0.6842	0.7895	ZBTB33	PREDICTED: zinc finger and BTB domain containing 33 (ZBTB33)
mga-miR-125b-5p	XM_010716740.3	160	-27.54	45343	2034 2055	19	0.7368	0.7368	IL1RAP	PREDICTED: interleukin 1 receptor accessory protein (IL1RAP), transcript variant X2
mga-miR-125b-5p	XM_010716829.3	160	-28.49	45343	521 542	19	0.6842	0.7895	CLCN2	PREDICTED: chloride voltage-gated channel 2 (CLCN2), transcript variant X2
mga-miR-125b-5p	XM_010716830.3	160	-28.49	45343	226 247	19	0.6842	0.7895	CLCN2	PREDICTED: chloride voltage-gated channel 2 (CLCN2), transcript variant X3
mga-miR-125b-5p	XM_010717614.3	160	-21.28	45339	891 912	15	0.8	0.8667	CORO2B	PREDICTED: coronin 2B (CORO2B), transcript variant X5
mga-miR-125b-5p	XM_010717615.3	160	-21.28	45339	1025 1046	15	0.8	0.8667	CORO2B	PREDICTED: coronin 2B (CORO2B), transcript variant X2
mga-miR-125b-5p	XM_010717888.3	160	-24.08	45343	5236 5257	19	0.7368	0.7368	LOC100550505	PREDICTED: rho guanine nucleotide exchange factor 40-like (LOC100550505), transcript variant X1
mga-miR-125b-5p	XM_010717889.3	160	-24.08	45343	4795 4816	19	0.7368	0.7368	LOC100550505	PREDICTED: rho guanine nucleotide exchange factor 40-like (LOC100550505), transcript variant X4
mga-miR-125b-5p	XM_010720204.3	160	-24.21	45343	247 268	19	0.6842	0.7895	SELPLG	PREDICTED: selectin P ligand (SELPLG)
mga-miR-125b-5p	XM_010720222.2	160	-28.16	45343	3541 3561	20	0.8	0.8	UBE3B	PREDICTED: ubiquitin protein ligase E3B (UBE3B), transcript variant X1
mga-miR-125b-5p	XM_010720223.2	160	-28.16	45343	3448 3468	20	0.8	0.8	UBE3B	PREDICTED: ubiquitin protein ligase E3B (UBE3B), transcript variant X3
mga-miR-125b-5p	XM_010720800.3	160	-19.66	45343	2086 2107	19	0.7368	0.7368	TNFSF15	PREDICTED: TNF superfamily member 15 (TNFSF15)
mga-miR-125b-5p	XM_010721489.2	160	-22.62	45343	1811 1832	19	0.6842	0.7895	DNAI2	PREDICTED: dynein axonemal intermediate chain 2 (DNAI2)
mga-miR-125b-5p	XM_010721568.3	160	-22.24	45339	3813 3834	15	0.8	0.8667	COPRS	PREDICTED: coordinator of PRMT5 and differentiation stimulator (COPRS), transcript variant X6
mga-miR-125b-5p	XM_010721920.2	160	-24.88	45343	2490 2511	19	0.6842	0.7895	LOC100550714	PREDICTED: calcium-binding protein 8 (LOC100550714)
mga-miR-125b-5p	XM_010721993.3	160	-25.68	45343	2816 2837	19	0.6316	0.8421	CUEDC1	PREDICTED: CUE domain containing 1 (CUEDC1), transcript variant X3
mga-miR-125b-5p	XM_010721995.3	160	-25.68	45343	1790 1811	19	0.6316	0.8421	CUEDC1	PREDICTED: CUE domain containing 1 (CUEDC1), transcript variant X4
mga-miR-125b-5p	XM_010722274.2	160	-16.86	45343	452 473	19	0.7368	0.7368	LOC100542342	PREDICTED: myosin-7B (LOC100542342), transcript variant X1
mga-miR-125b-5p	XM_010722275.2	160	-16.86	45343	405 426	19	0.7368	0.7368	LOC100542342	PREDICTED: myosin-7B (LOC100542342), transcript variant X2
mga-miR-125b-5p	XM_010723079.3	160	-20.38	45343	2590 2611	19	0.7368	0.7368	GFPT1	PREDICTED: glutamine--fructose-6-phosphate transaminase 1 (GFPT1), transcript variant X1
mga-miR-125b-5p	XM_003202331.4	159	-29.44	45342	382 405	21	0.8095	0.8095	LOC100549708	PREDICTED: cytoglobin-1-like (LOC100549708)
mga-miR-125b-5p	XM_003202863.3	159	-19.46	45343	1994 2016	20	0.75	0.75	NRIP1	PREDICTED: nuclear receptor interacting protein 1 (NRIP1), transcript variant X5
mga-miR-125b-5p	XM_003206160.4	159	-17.02	45338	2126 2147	14	0.8571	0.8571	DISP2	PREDICTED: dispatched RND transporter family member 2 (DISP2)
mga-miR-125b-5p	XM_003206491.4	159	-15.15	45338	2787 2808	14	0.8571	0.8571	ZFYVE1	PREDICTED: zinc finger FYVE-type containing 1 (ZFYVE1), transcript variant X1
mga-miR-125b-5p	XM_003208443.4	159	-20.73	45343	4011 4033	20	0.7	0.8	CAPN6	PREDICTED: calpain 6 (CAPN6), transcript variant X1
mga-miR-125b-5p	XM_003208804.3	159	-24.06	45341	880 899	17	0.7647	0.8824	LOC100547944	PREDICTED: riboflavin-binding protein (LOC100547944)
mga-miR-125b-5p	XM_003209595.4	159	-24.13	45342	662 683	18	0.7222	0.7778	GLCE	PREDICTED: glucuronic acid epimerase (GLCE), transcript variant X1
mga-miR-125b-5p	XM_003211893.4	159	-26.17	45342	4247 4268	18	0.7222	0.7778	RALGAPB	PREDICTED: Ral GTPase activating protein non-catalytic beta subunit (RALGAPB), transcript variant X2
mga-miR-125b-5p	XM_003212535.4	159	-23.55	45342	321 342	18	0.7222	0.7778	LOC100550412	PREDICTED: CCN family member 2-like (LOC100550412), partial mRNA
mga-miR-125b-5p	XM_010708045.3	159	-26.02	45342	2905 2924	18	0.7778	0.8889	LOC104910021	PREDICTED: uncharacterized LOC104910021 (LOC104910021), transcript variant X1
mga-miR-125b-5p	XM_010708414.2	159	-19.33	45338	1853 1874	14	0.8571	0.8571	IRF4	PREDICTED: interferon regulatory factor 4 (IRF4), transcript variant X1
mga-miR-125b-5p	XM_010708805.3	159	-26.05	45343	241 265	22	0.7273	0.7273	RASSF9	PREDICTED: Ras association domain family member 9 (RASSF9)
mga-miR-125b-5p	XM_010710091.2	159	-26.7	45343	863 885	20	0.7	0.8	SPATA5	PREDICTED: spermatogenesis associated 5 (SPATA5), partial mRNA
mga-miR-125b-5p	XM_010710468.3	159	-23.86	45343	410 432	20	0.75	0.75	ADD1	PREDICTED: adducin 1 (ADD1), transcript variant X1
mga-miR-125b-5p	XM_010710469.3	159	-23.86	45343	410 432	20	0.75	0.75	ADD1	PREDICTED: adducin 1 (ADD1), transcript variant X2
mga-miR-125b-5p	XM_010710470.3	159	-23.86	45343	410 432	20	0.75	0.75	ADD1	PREDICTED: adducin 1 (ADD1), transcript variant X3
mga-miR-125b-5p	XM_010710471.3	159	-23.86	45343	410 432	20	0.75	0.75	ADD1	PREDICTED: adducin 1 (ADD1), transcript variant X4
mga-miR-125b-5p	XM_010710472.3	159	-23.86	45343	410 432	20	0.75	0.75	ADD1	PREDICTED: adducin 1 (ADD1), transcript variant X5
mga-miR-125b-5p	XM_010710473.3	159	-23.86	45343	409 431	20	0.75	0.75	ADD1	PREDICTED: adducin 1 (ADD1), transcript variant X6
mga-miR-125b-5p	XM_010710474.3	159	-23.86	45343	409 431	20	0.75	0.75	ADD1	PREDICTED: adducin 1 (ADD1), transcript variant X7
mga-miR-125b-5p	XM_010710475.3	159	-23.86	45343	411 433	20	0.75	0.75	ADD1	PREDICTED: adducin 1 (ADD1), transcript variant X9
mga-miR-125b-5p	XM_010710476.3	159	-23.86	45343	408 430	20	0.75	0.75	ADD10	PREDICTED: adducin 1 (ADD1), transcript variant X10
mga-miR-125b-5p	XM_010710477.3	159	-23.86	45343	409 431	20	0.75	0.75	ADD13	PREDICTED: adducin 1 (ADD1), transcript variant X13
mga-miR-125b-5p	XM_010710478.3	159	-23.86	45343	409 431	20	0.75	0.75	ADD14	PREDICTED: adducin 1 (ADD1), transcript variant X14
mga-miR-125b-5p	XM_010710479.3	159	-23.86	45343	409 431	20	0.75	0.75	ADD15	PREDICTED: adducin 1 (ADD1), transcript variant X15
mga-miR-125b-5p	XM_010711391.3	159	-23.1	45338	399 420	14	0.8571	0.8571	TP53I11	PREDICTED: tumor protein p53 inducible protein 11 (TP53I11)
mga-miR-125b-5p	XM_010711490.3	159	-15.15	45338	2651 2672	14	0.8571	0.8571	ZFYVE1	PREDICTED: zinc finger FYVE-type containing 1 (ZFYVE1), transcript variant X2
mga-miR-125b-5p	XM_010712543.3	159	-17.58	45343	4289 4312	21	0.7143	0.7619	COL28A1	PREDICTED: collagen type XXVIII alpha 1 chain (COL28A1), transcript variant X1
mga-miR-125b-5p	XM_010712977.3	159	-18.83	45343	1124 1146	20	0.7	0.8	LOC104911559	PREDICTED: uncharacterized LOC104911559 (LOC104911559)
mga-miR-125b-5p	XM_010713436.2	159	-24.69	45342	3147 3168	18	0.7222	0.7778	FAM126B	PREDICTED: family with sequence similarity 126 member B (FAM126B), transcript variant X1
mga-miR-125b-5p	XM_010713437.2	159	-24.69	45342	3179 3200	18	0.7222	0.7778	FAM126B	PREDICTED: family with sequence similarity 126 member B (FAM126B), transcript variant X2
mga-miR-125b-5p	XM_010713439.2	159	-24.69	45342	2979 3000	18	0.7222	0.7778	FAM126B	PREDICTED: family with sequence similarity 126 member B (FAM126B), transcript variant X4
mga-miR-125b-5p	XM_010713501.2	159	-28.47	45343	9615 9640	23	0.6957	0.7391	INO80D	PREDICTED: INO80 complex subunit D (INO80D), transcript variant X1
mga-miR-125b-5p	XM_010713502.2	159	-28.47	45343	9180 9205	23	0.6957	0.7391	INO80D	PREDICTED: INO80 complex subunit D (INO80D), transcript variant X3
mga-miR-125b-5p	XM_010713503.3	159	-28.47	45343	9778 9803	23	0.6957	0.7391	INO80D	PREDICTED: INO80 complex subunit D (INO80D), transcript variant X2
mga-miR-125b-5p	XM_010713504.3	159	-28.47	45343	9709 9734	23	0.6957	0.7391	INO80D	PREDICTED: INO80 complex subunit D (INO80D), transcript variant X4
mga-miR-125b-5p	XM_010713651.2	159	-19.14	45342	426 447	18	0.7222	0.7778	AEBP2	PREDICTED: AE binding protein 2 (AEBP2), transcript variant X1
mga-miR-125b-5p	XM_010713658.2	159	-19.14	45342	426 447	18	0.7222	0.7778	AEBP2	PREDICTED: AE binding protein 2 (AEBP2), transcript variant X2
mga-miR-125b-5p	XM_010715369.3	159	-20.73	45343	3642 3664	20	0.7	0.8	CAPN6	PREDICTED: calpain 6 (CAPN6), transcript variant X5
mga-miR-125b-5p	XM_010715370.2	159	-20.73	45343	3507 3529	20	0.7	0.8	CAPN6	PREDICTED: calpain 6 (CAPN6), transcript variant X4
mga-miR-125b-5p	XM_010715372.3	159	-20.73	45343	3592 3614	20	0.7	0.8	CAPN6	PREDICTED: calpain 6 (CAPN6), transcript variant X3
mga-miR-125b-5p	XM_010716401.3	159	-23.36	45343	1578 1595	19	0.7895	0.7895	LOC104912546	PREDICTED: putative glycerol kinase 5 (LOC104912546)
mga-miR-125b-5p	XM_010717126.3	159	-26.25	45343	45313	21	0.7143	0.7619	PKM	PREDICTED: pyruvate kinase M1/2 (PKM), transcript variant X2
mga-miR-125b-5p	XM_010717462.2	159	-22.2	45343	6589 6613	22	0.7273	0.7273	CEMIP	PREDICTED: cell migration inducing hyaluronidase 1 (CEMIP), transcript variant X1
mga-miR-125b-5p	XM_010717463.3	159	-22.2	45343	6586 6610	22	0.7273	0.7273	CEMIP	PREDICTED: cell migration inducing hyaluronidase 1 (CEMIP), transcript variant X2
mga-miR-125b-5p	XM_010717722.3	159	-28.38	45343	952 974	20	0.75	0.75	LOC104912907	PREDICTED: cadherin-11-like (LOC104912907), transcript variant X1
mga-miR-125b-5p	XM_010717723.3	159	-28.38	45343	915 937	20	0.75	0.75	LOC104912907	PREDICTED: cadherin-11-like (LOC104912907), transcript variant X2
mga-miR-125b-5p	XM_010718726.3	159	-19.43	45338	1455 1476	14	0.8571	0.8571	GDAP2	PREDICTED: ganglioside induced differentiation associated protein 2 (GDAP2), transcript variant X1
mga-miR-125b-5p	XM_010718742.3	159	-19.43	45338	1227 1248	14	0.8571	0.8571	GDAP2	PREDICTED: ganglioside induced differentiation associated protein 2 (GDAP2), transcript variant X3
mga-miR-125b-5p	XM_010721047.3	159	-18.6	45338	2176 2197	14	0.8571	0.8571	RABGAP1	PREDICTED: RAB GTPase activating protein 1 (RABGAP1), transcript variant X1
mga-miR-125b-5p	XM_010721416.3	159	-20.5	45343	1193 1215	20	0.7	0.8	PRPSAP1	PREDICTED: phosphoribosyl pyrophosphate synthetase associated protein 1 (PRPSAP1), transcript variant X1
mga-miR-125b-5p	XM_010721417.3	159	-20.5	45343	1265 1287	20	0.7	0.8	PRPSAP1	PREDICTED: phosphoribosyl pyrophosphate synthetase associated protein 1 (PRPSAP1), transcript variant X3
mga-miR-125b-5p	XM_010721418.3	159	-20.5	45343	1255 1277	20	0.7	0.8	PRPSAP1	PREDICTED: phosphoribosyl pyrophosphate synthetase associated protein 1 (PRPSAP1), transcript variant X4
mga-miR-125b-5p	XM_010721548.3	159	-21.6	45338	5994 6015	14	0.8571	0.8571	ZNF207	PREDICTED: zinc finger protein 207 (ZNF207), transcript variant X3
mga-miR-125b-5p	XM_010721550.3	159	-21.6	45338	5946 5967	14	0.8571	0.8571	ZNF207	PREDICTED: zinc finger protein 207 (ZNF207), transcript variant X5
mga-miR-125b-5p	XM_010721552.3	159	-21.6	45338	5901 5922	14	0.8571	0.8571	ZNF207	PREDICTED: zinc finger protein 207 (ZNF207), transcript variant X7
mga-miR-125b-5p	XM_010722077.3	159	-19.79	45341	4230 4249	17	0.8235	0.8235	NLE1	PREDICTED: notchless homolog 1 (NLE1), partial mRNA
mga-miR-125b-5p	XM_010722228.3	159	-26.17	45342	4257 4278	18	0.7222	0.7778	RALGAPB	PREDICTED: Ral GTPase activating protein non-catalytic beta subunit (RALGAPB), transcript variant X1
mga-miR-125b-5p	XM_010722276.2	159	-19.46	45343	2061 2083	20	0.75	0.75	NRIP1	PREDICTED: nuclear receptor interacting protein 1 (NRIP1), transcript variant X1
mga-miR-125b-5p	XM_010722284.3	159	-19.46	45343	2437 2459	20	0.75	0.75	NRIP1	PREDICTED: nuclear receptor interacting protein 1 (NRIP1), transcript variant X3
mga-miR-125b-5p	XM_010722586.3	159	-19.58	45342	426 447	18	0.6667	0.8333	TNNC2	PREDICTED: troponin C2, fast skeletal type (TNNC2)
mga-miR-125b-5p	XM_010723861.3	159	-22.42	45338	2765 2786	14	0.8571	0.8571	MEF2D	PREDICTED: myocyte enhancer factor 2D (MEF2D), transcript variant X1
mga-miR-125b-5p	XM_010723862.3	159	-22.42	45338	2762 2783	14	0.8571	0.8571	MEF2D	PREDICTED: myocyte enhancer factor 2D (MEF2D), transcript variant X2
mga-miR-125b-5p	XM_010723863.3	159	-22.42	45338	2743 2764	14	0.8571	0.8571	MEF2D	PREDICTED: myocyte enhancer factor 2D (MEF2D), transcript variant X3
mga-miR-125b-5p	XM_010723864.3	159	-22.42	45338	2741 2762	14	0.8571	0.8571	MEF2D	PREDICTED: myocyte enhancer factor 2D (MEF2D), transcript variant X4
mga-miR-125b-5p	XM_010724134.2	159	-21.22	45343	634 656	20	0.75	0.75	DCLRE1B	PREDICTED: DNA cross-link repair 1B (DCLRE1B), partial mRNA
mga-miR-125b-5p	XM_010724386.2	159	-20.75	45342	597 618	18	0.7222	0.7778	TCP11	PREDICTED: t-complex 11 (TCP11)
mga-miR-125b-5p	XM_003202552.4	158	-25.99	45339	438 458	15	0.8667	0.8667	PTHLH	PREDICTED: parathyroid hormone like hormone (PTHLH), transcript variant X2
mga-miR-125b-5p	XM_003207782.4	158	-20.89	45341	20 41	17	0.7647	0.7647	TSPAN14	PREDICTED: tetraspanin 14 (TSPAN14), transcript variant X1
mga-miR-125b-5p	XM_003207915.4	158	-26.93	45343	267 291	22	0.7273	0.7727	ASCC1	PREDICTED: activating signal cointegrator 1 complex subunit 1 (ASCC1), transcript variant X2
mga-miR-125b-5p	XM_003207950.4	158	-22.16	45337	1216 1237	13	0.8462	0.9231	LOC100539048	PREDICTED: dual specificity protein phosphatase 13-like (LOC100539048)
mga-miR-125b-5p	XM_003209080.4	158	-19.28	45341	3918 3939	17	0.7647	0.7647	GRK7	PREDICTED: G protein-coupled receptor kinase 7 (GRK7), transcript variant X1
mga-miR-125b-5p	XM_003210353.2	158	-26.81	45343	171 191	19	0.6842	0.8421	HIGD2A	PREDICTED: HIG1 hypoxia inducible domain family member 2A (HIGD2A)
mga-miR-125b-5p	XM_003210975.4	158	-25.38	45343	1485 1505	19	0.7368	0.7895	ALKBH2	PREDICTED: alkB homolog 2, alpha-ketoglutarate dependent dioxygenase (ALKBH2), transcript variant X4
mga-miR-125b-5p	XM_003211895.4	158	-20.08	45343	5748 5768	19	0.6842	0.8421	GDF5	PREDICTED: growth differentiation factor 5 (GDF5)
mga-miR-125b-5p	XM_003212064.4	158	-26.8	45343	1795 1818	21	0.6667	0.8571	GMEB2	PREDICTED: glucocorticoid modulatory element binding protein 2 (GMEB2), transcript variant X1
mga-miR-125b-5p	XM_003213932.4	158	-24.12	45337	699 720	13	0.8462	0.9231	CSF3	PREDICTED: colony stimulating factor 3 (CSF3)
mga-miR-125b-5p	XM_003214158.4	158	-17.58	45341	1643 1664	17	0.7647	0.7647	MMP9	PREDICTED: matrix metallopeptidase 9 (MMP9)
mga-miR-125b-5p	XM_010706888.3	158	-17.54	45343	2887 2910	21	0.7619	0.7619	DLK2	PREDICTED: delta like non-canonical Notch ligand 2 (DLK2)
mga-miR-125b-5p	XM_010707262.3	158	-28.7	45342	7300 7325	22	0.7273	0.7273	HIVEP2	PREDICTED: HIVEP zinc finger 2 (HIVEP2), transcript variant X5
mga-miR-125b-5p	XM_010707263.3	158	-28.7	45342	7310 7335	22	0.7273	0.7273	HIVEP2	PREDICTED: HIVEP zinc finger 2 (HIVEP2), transcript variant X1
mga-miR-125b-5p	XM_010707264.3	158	-28.7	45342	7339 7364	22	0.7273	0.7273	HIVEP2	PREDICTED: HIVEP zinc finger 2 (HIVEP2), transcript variant X2
mga-miR-125b-5p	XM_010707265.3	158	-28.7	45342	7421 7446	22	0.7273	0.7273	HIVEP2	PREDICTED: HIVEP zinc finger 2 (HIVEP2), transcript variant X3
mga-miR-125b-5p	XM_010707266.3	158	-28.7	45342	7238 7263	22	0.7273	0.7273	HIVEP2	PREDICTED: HIVEP zinc finger 2 (HIVEP2), transcript variant X4
mga-miR-125b-5p	XM_010710445.3	158	-22.05	45339	330 350	15	0.8667	0.8667	LOC104910853	PREDICTED: uncharacterized protein PB18E9.04c-like (LOC104910853), transcript variant X1
mga-miR-125b-5p	XM_010710447.3	158	-22.05	45339	330 350	15	0.8667	0.8667	LOC104910853	PREDICTED: uncharacterized protein PB18E9.04c-like (LOC104910853), transcript variant X2
mga-miR-125b-5p	XM_010711151.3	158	-20.18	45341	4543 4564	17	0.7059	0.8235	PHRF1	PREDICTED: PHD and ring finger domains 1 (PHRF1)
mga-miR-125b-5p	XM_010714112.3	158	-20.89	45341	26 47	17	0.7647	0.7647	TSPAN14	PREDICTED: tetraspanin 14 (TSPAN14), transcript variant X2
mga-miR-125b-5p	XM_010714317.3	158	-26.93	45343	269 293	22	0.7273	0.7727	ASCC1	PREDICTED: activating signal cointegrator 1 complex subunit 1 (ASCC1), transcript variant X1
mga-miR-125b-5p	XM_010714379.3	158	-23.61	45342	1660 1682	19	0.7368	0.7895	NDST2	PREDICTED: N-deacetylase and N-sulfotransferase 2 (NDST2), transcript variant X1
mga-miR-125b-5p	XM_010714380.3	158	-23.61	45342	1569 1591	19	0.7368	0.7895	NDST2	PREDICTED: N-deacetylase and N-sulfotransferase 2 (NDST2), transcript variant X2
mga-miR-125b-5p	XM_010714381.3	158	-23.61	45342	1749 1771	19	0.7368	0.7895	NDST2	PREDICTED: N-deacetylase and N-sulfotransferase 2 (NDST2), transcript variant X3
mga-miR-125b-5p	XM_010714485.3	158	-25.85	45342	1050 1072	19	0.7895	0.8947	CXCL12	PREDICTED: C-X-C motif chemokine ligand 12 (CXCL12)
mga-miR-125b-5p	XM_010716217.3	158	-21.8	45341	5057 5078	17	0.7647	0.7647	KDM4A	PREDICTED: lysine demethylase 4A (KDM4A)
mga-miR-125b-5p	XM_010716323.2	158	-22.16	45338	1126 1148	15	0.8667	0.8667	LOC100546305	PREDICTED: E3 ubiquitin-protein ligase HECTD3-like (LOC100546305)
mga-miR-125b-5p	XM_010716658.2	158	-23.66	45338	445 467	15	0.8667	0.8667	LOC104912630	PREDICTED: collagen alpha-3(IV) chain-like (LOC104912630)
mga-miR-125b-5p	XM_010717870.3	158	-18.91	45341	1976 1997	17	0.7059	0.8235	RIPOR1	PREDICTED: RHO family interacting cell polarization regulator 1 (RIPOR1), transcript variant X4
mga-miR-125b-5p	XM_010717872.3	158	-18.91	45341	1868 1889	17	0.7059	0.8235	RIPOR1	PREDICTED: RHO family interacting cell polarization regulator 1 (RIPOR1), transcript variant X5
mga-miR-125b-5p	XM_010717873.3	158	-18.91	45341	1864 1885	17	0.7059	0.8235	RIPOR1	PREDICTED: RHO family interacting cell polarization regulator 1 (RIPOR1), transcript variant X6
mga-miR-125b-5p	XM_010718293.3	158	-31.24	45343	457 482	23	0.6957	0.7826	HEMK1	PREDICTED: HemK methyltransferase family member 1 (HEMK1), transcript variant X4
mga-miR-125b-5p	XM_010719001.2	158	-21.65	45343	393 413	19	0.7368	0.7895	SIMC1	PREDICTED: SUMO interacting motifs containing 1 (SIMC1)
mga-miR-125b-5p	XM_010719145.1	158	-21.94	45342	1118 1140	19	0.7368	0.7895	NDST1	PREDICTED: N-deacetylase and N-sulfotransferase 1 (NDST1)
mga-miR-125b-5p	XM_010719305.3	158	-28.58	45343	923 943	19	0.6842	0.8421	CAPN15	PREDICTED: calpain 15 (CAPN15), transcript variant X1
mga-miR-125b-5p	XM_010719306.3	158	-28.58	45343	1510 1530	19	0.6842	0.8421	CAPN15	PREDICTED: calpain 15 (CAPN15), transcript variant X2
mga-miR-125b-5p	XM_010719395.3	158	-23.8	45341	4221 4242	17	0.7647	0.7647	NPRL3	PREDICTED: NPR3 like, GATOR1 complex subunit (NPRL3), transcript variant X1
mga-miR-125b-5p	XM_010719994.3	158	-25.38	45343	554 578	22	0.7273	0.7727	GOLGA3	PREDICTED: golgin A3 (GOLGA3), transcript variant X1
mga-miR-125b-5p	XM_010719995.3	158	-25.38	45343	554 578	22	0.7273	0.7727	GOLGA3	PREDICTED: golgin A3 (GOLGA3), transcript variant X3
mga-miR-125b-5p	XM_010720465.3	158	-20.96	45343	3161 3185	22	0.7273	0.7727	CIT	PREDICTED: citron rho-interacting serine/threonine kinase (CIT)
mga-miR-125b-5p	XM_010721995.3	158	-21.37	45341	63 84	17	0.7059	0.8235	CUEDC1	PREDICTED: CUE domain containing 1 (CUEDC1), transcript variant X4
mga-miR-125b-5p	XM_010722304.3	158	-20.83	45343	161 181	19	0.7368	0.7895	LOC100550818	PREDICTED: potassium channel subfamily K member 9-like (LOC100550818)
mga-miR-125b-5p	XM_010722364.2	158	-26.8	45343	1586 1609	21	0.6667	0.8571	GMEB2	PREDICTED: glucocorticoid modulatory element binding protein 2 (GMEB2), transcript variant X2
mga-miR-125b-5p	XM_010722397.2	158	-22.4	45341	1550 1571	17	0.7647	0.7647	LOC100550004	PREDICTED: myelin transcription factor 1-like (LOC100550004)
mga-miR-125b-5p	XM_010722465.3	158	-20.84	45343	521 541	19	0.6842	0.8421	TP53RK	PREDICTED: TP53 regulating kinase (TP53RK)
mga-miR-125b-5p	XM_010722612.2	158	-26.31	45343	910 933	21	0.7143	0.8095	DNMT3B	PREDICTED: DNA methyltransferase 3 beta (DNMT3B)
mga-miR-125b-5p	XM_010724492.3	158	-25.26	45342	224 246	19	0.7368	0.7895	ITGB3	PREDICTED: integrin subunit beta 3 (ITGB3)
mga-miR-125b-5p	XM_003202305.4	157	-26.7	45342	3294 3318	21	0.7143	0.8095	SGSM3	PREDICTED: small G protein signaling modulator 3 (SGSM3), transcript variant X1
mga-miR-125b-5p	XM_003204027.4	157	-26.95	45343	9160 9182	21	0.7619	0.7619	SIPA1L2	PREDICTED: signal induced proliferation associated 1 like 2 (SIPA1L2), transcript variant X1
mga-miR-125b-5p	XM_003206931.4	157	-25.47	45336	617 638	12	0.9167	0.9167	WDR48	PREDICTED: WD repeat domain 48 (WDR48)
mga-miR-125b-5p	XM_003207784.4	157	-23.1	45336	990 1011	12	0.9167	0.9167	MAT1A	PREDICTED: methionine adenosyltransferase 1A (MAT1A)
mga-miR-125b-5p	XM_003208611.4	157	-26.36	45341	1881 1905	20	0.8	0.85	HSD17B7	PREDICTED: hydroxysteroid 17-beta dehydrogenase 7 (HSD17B7)
mga-miR-125b-5p	XM_003209126.4	157	-25.46	45343	2109 2130	20	0.75	0.8	UTS2B	PREDICTED: urotensin 2B (UTS2B), transcript variant X1
mga-miR-125b-5p	XM_003209846.4	157	-18.3	45340	1189 1210	16	0.75	0.8125	SDR42E1	PREDICTED: short chain dehydrogenase/reductase family 42E, member 1 (SDR42E1), transcript variant X2
mga-miR-125b-5p	XM_003212767.4	157	-24.56	45336	5343 5364	12	0.9167	0.9167	PLEKHO1	PREDICTED: pleckstrin homology domain containing O1 (PLEKHO1), transcript variant X1
mga-miR-125b-5p	XM_003213151.4	157	-25.49	45342	142 165	20	0.75	0.8	LSM7	PREDICTED: LSM7 homolog, U6 small nuclear RNA and mRNA degradation associated (LSM7)
mga-miR-125b-5p	XM_010706621.2	157	-23.39	45340	2296 2317	16	0.75	0.8125	APMAP	PREDICTED: adipocyte plasma membrane associated protein (APMAP), partial mRNA
mga-miR-125b-5p	XM_010706788.3	157	-23.7	45342	2542 2562	18	0.7222	0.8333	TTC7A	PREDICTED: tetratricopeptide repeat domain 7A (TTC7A), transcript variant X1
mga-miR-125b-5p	XM_010706789.3	157	-23.7	45342	2361 2381	18	0.7222	0.8333	TTC7A	PREDICTED: tetratricopeptide repeat domain 7A (TTC7A), transcript variant X2
mga-miR-125b-5p	XM_010707008.3	157	-26.95	45343	9106 9128	21	0.7619	0.7619	SIPA1L2	PREDICTED: signal induced proliferation associated 1 like 2 (SIPA1L2), transcript variant X2
mga-miR-125b-5p	XM_010707010.3	157	-26.95	45343	8974 8996	21	0.7619	0.7619	SIPA1L2	PREDICTED: signal induced proliferation associated 1 like 2 (SIPA1L2), transcript variant X3
mga-miR-125b-5p	XM_010708149.3	157	-30.28	45343	86 107	20	0.7	0.85	LOC104910040	PREDICTED: 24-hydroxycholesterol 7-alpha-hydroxylase-like (LOC104910040), transcript variant X2
mga-miR-125b-5p	XM_010708978.3	157	-18.89	45342	1338 1358	18	0.7778	0.7778	TTPA	PREDICTED: alpha tocopherol transfer protein (TTPA)
mga-miR-125b-5p	XM_010710214.3	157	-25.25	45343	75 94	19	0.7368	0.7895	SERHL2	PREDICTED: serine hydrolase like 2 (SERHL2), transcript variant X1
mga-miR-125b-5p	XM_010711251.2	157	-25.04	45336	2376 2397	12	0.9167	0.9167	SLC1A2	PREDICTED: solute carrier family 1 member 2 (SLC1A2), transcript variant X1
mga-miR-125b-5p	XM_010711252.3	157	-25.04	45336	2277 2298	12	0.9167	0.9167	SLC1A2	PREDICTED: solute carrier family 1 member 2 (SLC1A2), transcript variant X2
mga-miR-125b-5p	XM_010711326.3	157	-24.62	45341	7158 7180	18	0.7778	0.7778	INO80	PREDICTED: INO80 complex ATPase subunit (INO80), transcript variant X1
mga-miR-125b-5p	XM_010711327.3	157	-24.62	45341	5442 5464	18	0.7778	0.7778	INO80	PREDICTED: INO80 complex ATPase subunit (INO80), transcript variant X3
mga-miR-125b-5p	XM_010711328.3	157	-24.62	45341	6500 6522	18	0.7778	0.7778	INO80	PREDICTED: INO80 complex ATPase subunit (INO80), transcript variant X2
mga-miR-125b-5p	XM_010711391.3	157	-28.09	45343	1031 1050	19	0.6842	0.8421	TP53I11	PREDICTED: tumor protein p53 inducible protein 11 (TP53I11)
mga-miR-125b-5p	XM_010711759.1	157	-22.67	45343	451 470	19	0.6842	0.8421	NPC2	PREDICTED: NPC intracellular cholesterol transporter 2 (NPC2), partial mRNA
mga-miR-125b-5p	XM_010711897.3	157	-25.05	45343	2704 2723	19	0.6842	0.8421	BCL11B	PREDICTED: BAF chromatin remodeling complex subunit BCL11B (BCL11B), transcript variant X1
mga-miR-125b-5p	XM_010711898.3	157	-25.05	45343	2700 2719	19	0.6842	0.8421	BCL11B	PREDICTED: BAF chromatin remodeling complex subunit BCL11B (BCL11B), transcript variant X2
mga-miR-125b-5p	XM_010711899.3	157	-25.05	45343	2487 2506	19	0.6842	0.8421	BCL11B	PREDICTED: BAF chromatin remodeling complex subunit BCL11B (BCL11B), transcript variant X3
mga-miR-125b-5p	XM_010711900.3	157	-25.05	45343	2484 2503	19	0.6842	0.8421	BCL11B	PREDICTED: BAF chromatin remodeling complex subunit BCL11B (BCL11B), transcript variant X4
mga-miR-125b-5p	XM_010712205.3	157	-26.14	45343	2750 2769	19	0.7368	0.7895	LOC100545886	PREDICTED: uncharacterized LOC100545886 (LOC100545886), transcript variant X1
mga-miR-125b-5p	XM_010712208.3	157	-26.14	45343	2763 2782	19	0.7368	0.7895	LOC100545886	PREDICTED: uncharacterized LOC100545886 (LOC100545886), transcript variant X2
mga-miR-125b-5p	XM_010712769.3	157	-19.7	45343	626 645	19	0.7368	0.7895	TRA2A	PREDICTED: transformer 2 alpha homolog (TRA2A)
mga-miR-125b-5p	XM_010713407.3	157	-24.61	45342	1781 1806	22	0.7273	0.7727	RFTN2	PREDICTED: raftlin family member 2 (RFTN2), transcript variant X1
mga-miR-125b-5p	XM_010714382.3	157	-21.58	45340	7593 7614	16	0.75	0.8125	LOC100542902	PREDICTED: neurotrypsin-like (LOC100542902), transcript variant X1
mga-miR-125b-5p	XM_010714383.3	157	-21.58	45340	8678 8699	16	0.75	0.8125	LOC100542902	PREDICTED: neurotrypsin-like (LOC100542902), transcript variant X3
mga-miR-125b-5p	XM_010714384.3	157	-21.58	45340	7678 7699	16	0.75	0.8125	LOC100542902	PREDICTED: neurotrypsin-like (LOC100542902), transcript variant X2
mga-miR-125b-5p	XM_010714385.3	157	-21.58	45340	7574 7595	16	0.75	0.8125	LOC100542902	PREDICTED: neurotrypsin-like (LOC100542902), transcript variant X4
mga-miR-125b-5p	XM_010714484.2	157	-20.98	45342	3360 3380	18	0.7778	0.7778	ERCC6	PREDICTED: ERCC excision repair 6, chromatin remodeling factor (ERCC6)
mga-miR-125b-5p	XM_010714675.3	157	-20.39	45342	3585 3605	18	0.7778	0.7778	COL17A1	PREDICTED: collagen type XVII alpha 1 chain (COL17A1)
mga-miR-125b-5p	XM_010714854.3	157	-22.13	45343	1063 1084	20	0.7	0.85	LOC104912067	PREDICTED: erythroid differentiation-related factor 1-like (LOC104912067), transcript variant X1
mga-miR-125b-5p	XM_010714855.3	157	-22.13	45343	961 982	20	0.7	0.85	LOC104912067	PREDICTED: erythroid differentiation-related factor 1-like (LOC104912067), transcript variant X2
mga-miR-125b-5p	XM_010716022.2	157	-23.07	45342	2330 2350	18	0.7222	0.8333	LOC104912413	PREDICTED: interleukin-23 receptor-like (LOC104912413)
mga-miR-125b-5p	XM_010716187.3	157	-19.42	45341	3681 3703	18	0.7778	0.7778	ZSWIM5	PREDICTED: zinc finger SWIM-type containing 5 (ZSWIM5)
mga-miR-125b-5p	XM_010716732.3	157	-25.46	45343	1603 1624	20	0.75	0.8	UTS2B	PREDICTED: urotensin 2B (UTS2B), transcript variant X2
mga-miR-125b-5p	XM_010717908.3	157	-30.4	45343	2624 2643	19	0.6842	0.8421	MLKL	PREDICTED: mixed lineage kinase domain like pseudokinase (MLKL)
mga-miR-125b-5p	XM_010718085.3	157	-18.3	45340	1160 1181	16	0.75	0.8125	SDR42E1	PREDICTED: short chain dehydrogenase/reductase family 42E, member 1 (SDR42E1), transcript variant X1
mga-miR-125b-5p	XM_010718086.3	157	-18.3	45340	1136 1157	16	0.75	0.8125	SDR42E1	PREDICTED: short chain dehydrogenase/reductase family 42E, member 1 (SDR42E1), transcript variant X3
mga-miR-125b-5p	XM_010718087.3	157	-18.3	45340	1064 1085	16	0.75	0.8125	SDR42E1	PREDICTED: short chain dehydrogenase/reductase family 42E, member 1 (SDR42E1), transcript variant X4
mga-miR-125b-5p	XM_010718088.3	157	-18.3	45340	1051 1072	16	0.75	0.8125	SDR42E1	PREDICTED: short chain dehydrogenase/reductase family 42E, member 1 (SDR42E1), transcript variant X5
mga-miR-125b-5p	XM_010718324.3	157	-23.51	45343	86 105	19	0.7368	0.7895	RAD54L2	PREDICTED: RAD54 like 2 (RAD54L2), transcript variant X1
mga-miR-125b-5p	XM_010718732.3	157	-20.44	45342	1080 1100	18	0.7778	0.7778	GPR27	PREDICTED: G protein-coupled receptor 27 (GPR27)
mga-miR-125b-5p	XM_010720662.3	157	-24.54	45343	358 383	23	0.7391	0.7826	CCDC189	PREDICTED: coiled-coil domain containing 189 (CCDC189), transcript variant X1
mga-miR-125b-5p	XM_010720663.3	157	-24.54	45343	358 383	23	0.7391	0.7826	CCDC189	PREDICTED: coiled-coil domain containing 189 (CCDC189), transcript variant X2
mga-miR-125b-5p	XM_010720664.3	157	-24.54	45343	358 383	23	0.7391	0.7826	CCDC189	PREDICTED: coiled-coil domain containing 189 (CCDC189), transcript variant X4
mga-miR-125b-5p	XM_010721742.3	157	-24.27	45343	626 648	21	0.7619	0.7619	NIPSNAP2	PREDICTED: nipsnap homolog 2 (NIPSNAP2)
mga-miR-125b-5p	XM_010721898.2	157	-23.35	45336	3150 3171	12	0.9167	0.9167	IGSF3	PREDICTED: immunoglobulin superfamily member 3 (IGSF3), transcript variant X1
mga-miR-125b-5p	XM_010722020.2	157	-23.19	45341	3647 3669	18	0.7778	0.7778	MYO19	PREDICTED: myosin XIX (MYO19), transcript variant X1
mga-miR-125b-5p	XM_010722077.3	157	-21.97	45336	1598 1619	12	0.9167	0.9167	NLE1	PREDICTED: notchless homolog 1 (NLE1), partial mRNA
mga-miR-125b-5p	XM_010722385.3	157	-25.43	45338	2394 2417	16	0.875	0.875	ZNF512B	PREDICTED: zinc finger protein 512B (ZNF512B), transcript variant X1
mga-miR-125b-5p	XM_010722386.3	157	-25.43	45338	2395 2418	16	0.875	0.875	ZNF512B	PREDICTED: zinc finger protein 512B (ZNF512B), transcript variant X2
mga-miR-125b-5p	XM_010722387.3	157	-25.43	45338	2394 2417	16	0.875	0.875	ZNF512B	PREDICTED: zinc finger protein 512B (ZNF512B), transcript variant X3
mga-miR-125b-5p	XM_010722388.3	157	-25.43	45338	2397 2420	16	0.875	0.875	ZNF512B	PREDICTED: zinc finger protein 512B (ZNF512B), transcript variant X4
mga-miR-125b-5p	XM_010722389.3	157	-25.43	45338	2394 2417	16	0.875	0.875	ZNF512B	PREDICTED: zinc finger protein 512B (ZNF512B), transcript variant X5
mga-miR-125b-5p	XM_010722390.3	157	-25.43	45338	2397 2420	16	0.875	0.875	ZNF512B	PREDICTED: zinc finger protein 512B (ZNF512B), transcript variant X7
mga-miR-125b-5p	XM_010722627.3	157	-22.44	45336	1238 1259	12	0.9167	0.9167	LOC104914090	PREDICTED: neurofilament heavy polypeptide-like (LOC104914090)
mga-miR-125b-5p	XM_010722805.3	157	-19.25	45341	2566 2588	18	0.7778	0.7778	VWA1	PREDICTED: von Willebrand factor A domain containing 1 (VWA1), transcript variant X1
mga-miR-125b-5p	XM_010722806.3	157	-19.25	45341	2561 2583	18	0.7778	0.7778	VWA1	PREDICTED: von Willebrand factor A domain containing 1 (VWA1), transcript variant X2
mga-miR-125b-5p	XM_010722981.3	157	-19.79	45341	1260 1282	18	0.7778	0.7778	NECAP2	PREDICTED: NECAP endocytosis associated 2 (NECAP2)
mga-miR-125b-5p	XM_010723399.3	157	-19.54	45336	45304	12	0.9167	0.9167	CHAF1B	PREDICTED: chromatin assembly factor 1 subunit B (CHAF1B), transcript variant X1
mga-miR-125b-5p	XM_010723563.3	157	-25.29	45341	1854 1877	19	0.7368	0.7895	TIRAP	PREDICTED: TIR domain containing adaptor protein (TIRAP), transcript variant X1
mga-miR-125b-5p	XM_010723565.1	157	-25.29	45341	1341 1364	19	0.7368	0.7895	TIRAP	PREDICTED: TIR domain containing adaptor protein (TIRAP), transcript variant X2
mga-miR-125b-5p	XM_010723566.1	157	-25.29	45341	1338 1361	19	0.7368	0.7895	TIRAP	PREDICTED: TIR domain containing adaptor protein (TIRAP), transcript variant X3
mga-miR-125b-5p	XM_010723567.1	157	-25.29	45341	1076 1099	19	0.7368	0.7895	TIRAP	PREDICTED: TIR domain containing adaptor protein (TIRAP), transcript variant X4
mga-miR-125b-5p	XM_010723568.1	157	-25.29	45341	1073 1096	19	0.7368	0.7895	TIRAP	PREDICTED: TIR domain containing adaptor protein (TIRAP), transcript variant X5
mga-miR-125b-5p	XM_010723569.1	157	-25.29	45341	1209 1232	19	0.7368	0.7895	TIRAP	PREDICTED: TIR domain containing adaptor protein (TIRAP), transcript variant X7
mga-miR-125b-5p	XM_010723829.3	157	-24.56	45336	5339 5360	12	0.9167	0.9167	PLEKHO1	PREDICTED: pleckstrin homology domain containing O1 (PLEKHO1), transcript variant X2
mga-miR-125b-5p	XM_010724191.3	157	-21.02	45336	829 850	12	0.9167	0.9167	AGPAT3	PREDICTED: 1-acylglycerol-3-phosphate O-acyltransferase 3 (AGPAT3)
mga-miR-125b-5p	XM_003201791.4	156	-25.43	45343	3046 3067	19	0.6842	0.7368	GCC1	PREDICTED: GRIP and coiled-coil domain containing 1 (GCC1)
mga-miR-125b-5p	XM_003201977.4	156	-20.35	45343	2309 2328	19	0.7895	0.7895	MET	PREDICTED: MET proto-oncogene, receptor tyrosine kinase (MET)
mga-miR-125b-5p	XM_003202255.4	156	-20.36	45343	1762 1783	19	0.6842	0.7368	MGAT3	PREDICTED: beta-1,4-mannosyl-glycoprotein 4-beta-N-acetylglucosaminyltransferase (MGAT3), transcript variant X2
mga-miR-125b-5p	XM_003203063.4	156	-24.04	45343	3559 3578	19	0.7895	0.7895	PPEF1	PREDICTED: protein phosphatase with EF-hand domain 1 (PPEF1), transcript variant X1
mga-miR-125b-5p	XM_003203206.4	156	-20.03	45343	1053 1074	19	0.6842	0.7368	GRTP1	PREDICTED: growth hormone regulated TBC protein 1 (GRTP1), transcript variant X2
mga-miR-125b-5p	XM_003205668.3	156	-24.94	45339	1391 1412	15	0.8	0.8	SCARB2	PREDICTED: scavenger receptor class B member 2 (SCARB2), transcript variant X1
mga-miR-125b-5p	XM_003206885.4	156	-20.48	45343	322 343	21	0.7619	0.7619	JMJD4	PREDICTED: jumonji domain containing 4 (JMJD4)
mga-miR-125b-5p	XM_003208827.4	156	-19.77	45342	1898 1917	18	0.7778	0.7778	LOC100538588	PREDICTED: cytochrome P450 4B1-like (LOC100538588)
mga-miR-125b-5p	XM_003210329.4	156	-18.47	45343	1892 1913	19	0.6842	0.7368	N4BP3	PREDICTED: NEDD4 binding protein 3 (N4BP3)
mga-miR-125b-5p	XM_003211198.4	156	-23.02	45339	638 659	15	0.8	0.8	LOC100551074	PREDICTED: discoidin domain-containing receptor 2-like (LOC100551074), transcript variant X1
mga-miR-125b-5p	XM_003211413.4	156	-23.76	45342	285 304	18	0.7778	0.7778	RAB40B	PREDICTED: RAB40B, member RAS oncogene family (RAB40B)
mga-miR-125b-5p	XM_003212515.4	156	-20.06	45343	937 958	19	0.6842	0.7368	EPB413	PREDICTED: erythrocyte membrane protein band 4.1 (EPB41), transcript variant X13
mga-miR-125b-5p	XM_003212960.4	156	-26.96	45372	1431 1452	18	0.8333	0.8333	CTTNBP2NL	PREDICTED: CTTNBP2 N-terminal like (CTTNBP2NL), transcript variant X1
mga-miR-125b-5p	XM_003213111.3	156	-20.39	45343	489 510	19	0.6842	0.7368	LOC100543030	PREDICTED: keratin, type I cytoskeletal 19-like (LOC100543030)
mga-miR-125b-5p	XM_003213376.4	156	-20.73	45342	1059 1078	18	0.7778	0.7778	CCL19	PREDICTED: C-C motif chemokine ligand 19 (CCL19), transcript variant X2
mga-miR-125b-5p	XM_010706196.2	156	-21.27	45343	1542 1563	19	0.7368	0.8421	PCF11	PREDICTED: PCF11 cleavage and polyadenylation factor subunit (PCF11), transcript variant X1
mga-miR-125b-5p	XM_010706484.3	156	-17.79	45372	810 831	18	0.8333	0.8333	MSH6	PREDICTED: mutS homolog 6 (MSH6)
mga-miR-125b-5p	XM_010706652.3	156	-23.29	45343	130 151	19	0.6316	0.7895	MCM8	PREDICTED: minichromosome maintenance 8 homologous recombination repair factor (MCM8), transcript variant X1
mga-miR-125b-5p	XM_010707027.2	156	-27.07	45340	117 140	18	0.7778	0.7778	COG2	PREDICTED: component of oligomeric golgi complex 2 (COG2)
mga-miR-125b-5p	XM_010707437.3	156	-25.12	45343	1124 1145	19	0.6842	0.7368	RFX6	PREDICTED: regulatory factor X6 (RFX6)
mga-miR-125b-5p	XM_010708663.3	156	-19.77	45343	3898 3919	19	0.6842	0.7368	FBH1	PREDICTED: F-box DNA helicase 1 (FBH1), transcript variant X1
mga-miR-125b-5p	XM_010708717.3	156	-19.77	45343	4860 4881	19	0.6842	0.7368	FBH1	PREDICTED: F-box DNA helicase 1 (FBH1), transcript variant X2
mga-miR-125b-5p	XM_010708891.3	156	-24.08	45343	700 721	19	0.6842	0.7368	TRAPPC8	PREDICTED: trafficking protein particle complex 8 (TRAPPC8)
mga-miR-125b-5p	XM_010709152.3	156	-24.03	45343	1776 1797	19	0.6842	0.8947	C3H8orf37	PREDICTED: chromosome 3 C8orf37 homolog (C3H8orf37), transcript variant X2
mga-miR-125b-5p	XM_010709342.3	156	-24.97	45343	1926 1947	19	0.7368	0.8421	MAFA	PREDICTED: MAF bZIP transcription factor A (MAFA)
mga-miR-125b-5p	XM_010709494.3	156	-23.96	45343	263 281	19	0.7368	0.7895	GAS2L3	PREDICTED: growth arrest specific 2 like 3 (GAS2L3), transcript variant X1
mga-miR-125b-5p	XM_010710578.3	156	-26.9	45343	352 373	19	0.6842	0.7368	UBOX5	PREDICTED: U-box domain containing 5 (UBOX5)
mga-miR-125b-5p	XM_010710821.3	156	-20.36	45343	1041 1062	19	0.6842	0.7368	MGAT3	PREDICTED: beta-1,4-mannosyl-glycoprotein 4-beta-N-acetylglucosaminyltransferase (MGAT3), transcript variant X3
mga-miR-125b-5p	XM_010710830.2	156	-20.36	45343	1024 1045	19	0.6842	0.7368	MGAT3	PREDICTED: beta-1,4-mannosyl-glycoprotein 4-beta-N-acetylglucosaminyltransferase (MGAT3), transcript variant X4
mga-miR-125b-5p	XM_010711042.3	156	-21.17	45339	1670 1691	15	0.8	0.8	TRPM5	PREDICTED: transient receptor potential cation channel subfamily M member 5 (TRPM5)
mga-miR-125b-5p	XM_010712196.2	156	-25.36	45340	125 147	17	0.7647	0.8235	LOC100546350	PREDICTED: tripartite motif-containing protein 15-like (LOC100546350), transcript variant X3
mga-miR-125b-5p	XM_010712543.3	156	-25.02	45336	1341 1363	13	0.9231	0.9231	COL28A1	PREDICTED: collagen type XXVIII alpha 1 chain (COL28A1), transcript variant X1
mga-miR-125b-5p	XM_010713027.2	156	-25.11	45340	1764 1786	17	0.7647	0.8235	GPR141	PREDICTED: G protein-coupled receptor 141 (GPR141), transcript variant X1
mga-miR-125b-5p	XM_010713107.2	156	-21.87	45342	1472 1493	19	0.7895	0.7895	HECW1	PREDICTED: HECT, C2 and WW domain containing E3 ubiquitin protein ligase 1 (HECW1), transcript variant X1
mga-miR-125b-5p	XM_010713108.2	156	-21.87	45342	1469 1490	19	0.7895	0.7895	HECW1	PREDICTED: HECT, C2 and WW domain containing E3 ubiquitin protein ligase 1 (HECW1), transcript variant X2
mga-miR-125b-5p	XM_010713630.3	156	-25.15	45343	556 577	19	0.6842	0.7368	LOC104911683	PREDICTED: non-homologous end-joining factor 1-like (LOC104911683), transcript variant X3
mga-miR-125b-5p	XM_010713962.3	156	-25.11	45336	45 67	13	0.9231	0.9231	LOC104911816	PREDICTED: glycerol-3-phosphate dehydrogenase, mitochondrial-like (LOC104911816), transcript variant X5
mga-miR-125b-5p	XM_010714206.2	156	-18.66	45343	144 165	19	0.6842	0.7368	RNLS	PREDICTED: renalase, FAD dependent amine oxidase (RNLS)
mga-miR-125b-5p	XM_010715107.3	156	-15.11	45339	833 854	15	0.8	0.8	LOC100550910	PREDICTED: relaxin receptor 1-like (LOC100550910)
mga-miR-125b-5p	XM_010715514.3	156	-22.15	45343	4691 4712	19	0.6842	0.7368	NRK	PREDICTED: Nik related kinase (NRK), transcript variant X1
mga-miR-125b-5p	XM_010717312.2	156	-25.36	45336	974 996	13	0.9231	0.9231	LOC104912787	PREDICTED: talin-2-like (LOC104912787)
mga-miR-125b-5p	XM_010717861.2	156	-23.09	45341	391 415	20	0.75	0.8	LOC104912978	PREDICTED: enhancer of mRNA-decapping protein 4-like (LOC104912978)
mga-miR-125b-5p	XM_010718227.3	156	-21.8	45343	7272 7293	19	0.6842	0.7368	TAT	PREDICTED: tyrosine aminotransferase (TAT)
mga-miR-125b-5p	XM_010718511.2	156	-23.49	45341	1242 1265	19	0.7895	0.7895	FLNB	PREDICTED: filamin B (FLNB), transcript variant X1
mga-miR-125b-5p	XM_010718512.2	156	-23.49	45341	1242 1265	19	0.7895	0.7895	FLNB	PREDICTED: filamin B (FLNB), transcript variant X2
mga-miR-125b-5p	XM_010718513.2	156	-23.49	45341	1242 1265	19	0.7895	0.7895	FLNB	PREDICTED: filamin B (FLNB), transcript variant X3
mga-miR-125b-5p	XM_010718514.2	156	-23.49	45341	1242 1265	19	0.7895	0.7895	FLNB	PREDICTED: filamin B (FLNB), transcript variant X4
mga-miR-125b-5p	XM_010718515.2	156	-23.49	45341	1242 1265	19	0.7895	0.7895	FLNB	PREDICTED: filamin B (FLNB), transcript variant X5
mga-miR-125b-5p	XM_010718917.3	156	-22.24	45343	3718 3739	19	0.6842	0.7368	HTR4	PREDICTED: 5-hydroxytryptamine receptor 4 (HTR4), transcript variant X1
mga-miR-125b-5p	XM_010718921.3	156	-22.24	45343	3592 3613	19	0.6842	0.7368	HTR4	PREDICTED: 5-hydroxytryptamine receptor 4 (HTR4), transcript variant X4
mga-miR-125b-5p	XM_010719108.3	156	-23.05	45337	1023 1043	13	0.9231	0.9231	MAPK9	PREDICTED: mitogen-activated protein kinase 9 (MAPK9), transcript variant X2
mga-miR-125b-5p	XM_010720753.3	156	-21.58	45343	1130 1151	19	0.6842	0.7368	STPG3	PREDICTED: sperm-tail PG-rich repeat containing 3 (STPG3)
mga-miR-125b-5p	XM_010720764.2	156	-23.02	45339	640 661	15	0.8	0.8	LOC100551074	PREDICTED: discoidin domain-containing receptor 2-like (LOC100551074), transcript variant X2
mga-miR-125b-5p	XM_010720809.3	156	-19.62	45343	5644 5665	19	0.6842	0.7368	TNC4	PREDICTED: tenascin C (TNC), transcript variant X14
mga-miR-125b-5p	XM_010720812.3	156	-19.62	45343	6467 6488	19	0.6842	0.7368	TNC	PREDICTED: tenascin C (TNC), transcript variant X4
mga-miR-125b-5p	XM_010720904.3	156	-23.69	45343	4993 5014	19	0.6316	0.7895	LAMC3	PREDICTED: laminin subunit gamma 3 (LAMC3), transcript variant X1
mga-miR-125b-5p	XM_010721230.3	156	-23.15	45343	3330 3348	19	0.7368	0.7895	PIK3R5	PREDICTED: phosphoinositide-3-kinase regulatory subunit 5 (PIK3R5), transcript variant X1
mga-miR-125b-5p	XM_010721232.3	156	-23.15	45343	3328 3346	19	0.7368	0.7895	PIK3R5	PREDICTED: phosphoinositide-3-kinase regulatory subunit 5 (PIK3R5), transcript variant X2
mga-miR-125b-5p	XM_010721233.3	156	-23.15	45343	3328 3346	19	0.7368	0.7895	PIK3R5	PREDICTED: phosphoinositide-3-kinase regulatory subunit 5 (PIK3R5), transcript variant X3
mga-miR-125b-5p	XM_010723396.3	156	-20.06	45343	938 959	19	0.6842	0.7368	EPB412	PREDICTED: erythrocyte membrane protein band 4.1 (EPB41), transcript variant X12
mga-miR-125b-5p	XM_010723400.3	156	-20.06	45343	937 958	19	0.6842	0.7368	EPB415	PREDICTED: erythrocyte membrane protein band 4.1 (EPB41), transcript variant X15
mga-miR-125b-5p	XM_010723401.3	156	-20.06	45343	937 958	19	0.6842	0.7368	EPB416	PREDICTED: erythrocyte membrane protein band 4.1 (EPB41), transcript variant X16
mga-miR-125b-5p	XM_010723402.3	156	-20.06	45343	938 959	19	0.6842	0.7368	EPB417	PREDICTED: erythrocyte membrane protein band 4.1 (EPB41), transcript variant X17
mga-miR-125b-5p	XM_010723854.3	156	-25.11	45343	3352 3373	19	0.7368	0.8421	ZBTB21	PREDICTED: zinc finger and BTB domain containing 21 (ZBTB21), transcript variant X1
mga-miR-125b-5p	XM_010723859.3	156	-25.11	45343	3267 3288	19	0.7368	0.8421	ZBTB21	PREDICTED: zinc finger and BTB domain containing 21 (ZBTB21), transcript variant X2
mga-miR-125b-5p	XM_010723866.3	156	-25.11	45343	4334 4355	19	0.7368	0.8421	ZBTB21	PREDICTED: zinc finger and BTB domain containing 21 (ZBTB21), transcript variant X4
mga-miR-125b-5p	XM_010723871.3	156	-25.11	45343	4106 4127	19	0.7368	0.8421	ZBTB21	PREDICTED: zinc finger and BTB domain containing 21 (ZBTB21), transcript variant X7
mga-miR-125b-5p	XM_010723888.3	156	-25.11	45343	3352 3373	19	0.7368	0.8421	ZBTB21	PREDICTED: zinc finger and BTB domain containing 21 (ZBTB21), transcript variant X9
mga-miR-125b-5p	XM_010724196.2	156	-27.22	45343	3039 3060	19	0.7368	0.8421	SLC26A9	PREDICTED: solute carrier family 26 member 9 (SLC26A9), transcript variant X1
mga-miR-125b-5p	XM_003201880.4	155	-17.67	45343	3778 3801	21	0.6667	0.7619	CD36	PREDICTED: CD36 molecule (CD36), transcript variant X1
mga-miR-125b-5p	XM_003202077.4	155	-17.41	45339	1400 1422	16	0.8125	0.8125	LOC100548118	PREDICTED: cathepsin E-A-like (LOC100548118)
mga-miR-125b-5p	XM_003203334.4	155	-18.8	45339	246 268	16	0.8125	0.8125	ESD	PREDICTED: esterase D (ESD)
mga-miR-125b-5p	XM_003205614.4	155	-19.59	45371	4247 4268	17	0.8235	0.8824	REST	PREDICTED: RE1 silencing transcription factor (REST)
mga-miR-125b-5p	XM_003205670.4	155	-17.26	45343	1943 1965	20	0.7	0.75	RUFY3	PREDICTED: RUN and FYVE domain containing 3 (RUFY3), transcript variant X4
mga-miR-125b-5p	XM_003207997.3	155	-23.62	45334	555 576	10	1	1	SEC24C	PREDICTED: SEC24 homolog C, COPII coat complex component (SEC24C), transcript variant X4
mga-miR-125b-5p	XM_003207998.3	155	-23.62	45334	639 660	10	1	1	SEC24C	PREDICTED: SEC24 homolog C, COPII coat complex component (SEC24C), transcript variant X2
mga-miR-125b-5p	XM_003208072.4	155	-17.54	45343	851 874	21	0.7143	0.7143	POLL	PREDICTED: DNA polymerase lambda (POLL), transcript variant X1
mga-miR-125b-5p	XM_003210737.4	155	-23.1	45341	4287 4306	17	0.7647	0.8235	METTL22	PREDICTED: methyltransferase like 22 (METTL22), transcript variant X1
mga-miR-125b-5p	XM_003214098.4	155	-21.46	45343	3586 3608	20	0.7	0.75	STARD3	PREDICTED: StAR related lipid transfer domain containing 3 (STARD3)
mga-miR-125b-5p	XM_003214250.4	155	-21	45343	1669 1691	20	0.7	0.75	ASB10	PREDICTED: ankyrin repeat and SOCS box containing 10 (ASB10), transcript variant X1
mga-miR-125b-5p	XM_010706411.3	155	-19.78	45343	274 296	20	0.7	0.75	PPP2R5D	PREDICTED: protein phosphatase 2 regulatory subunit B'delta (PPP2R5D)
mga-miR-125b-5p	XM_010707559.3	155	-19.42	45340	6278 6298	16	0.8125	0.8125	LIN28B	PREDICTED: lin-28 homolog B (LIN28B), transcript variant X1
mga-miR-125b-5p	XM_010707560.3	155	-19.42	45340	6275 6295	16	0.8125	0.8125	LIN28B	PREDICTED: lin-28 homolog B (LIN28B), transcript variant X2
mga-miR-125b-5p	XM_010707561.3	155	-19.42	45340	4697 4717	16	0.8125	0.8125	LIN28B	PREDICTED: lin-28 homolog B (LIN28B), transcript variant X3
mga-miR-125b-5p	XM_010707562.3	155	-19.42	45340	4694 4714	16	0.8125	0.8125	LIN28B	PREDICTED: lin-28 homolog B (LIN28B), transcript variant X4
mga-miR-125b-5p	XM_010707776.3	155	-21	45343	3412 3434	20	0.7	0.75	ASB10	PREDICTED: ankyrin repeat and SOCS box containing 10 (ASB10), transcript variant X2
mga-miR-125b-5p	XM_010708125.1	155	-19.07	45343	980 1003	21	0.6667	0.7619	SNX17	PREDICTED: sorting nexin 17 (SNX17), partial mRNA
mga-miR-125b-5p	XM_010708188.3	155	-23.5	45343	437 459	20	0.7	0.75	ANKRD66	PREDICTED: ankyrin repeat domain 66 (ANKRD66)
mga-miR-125b-5p	XM_010709652.3	155	-17.26	45343	1950 1972	20	0.7	0.75	RUFY3	PREDICTED: RUN and FYVE domain containing 3 (RUFY3), transcript variant X3
mga-miR-125b-5p	XM_010709655.3	155	-17.26	45343	1237 1259	20	0.7	0.75	RUFY3	PREDICTED: RUN and FYVE domain containing 3 (RUFY3), transcript variant X8
mga-miR-125b-5p	XM_010709656.3	155	-17.26	45343	1183 1205	20	0.7	0.75	RUFY3	PREDICTED: RUN and FYVE domain containing 3 (RUFY3), transcript variant X9
mga-miR-125b-5p	XM_010709809.2	155	-19.89	45341	141 165	20	0.8	0.8	ETNPPL	PREDICTED: ethanolamine-phosphate phospho-lyase (ETNPPL), transcript variant X1
mga-miR-125b-5p	XM_010709810.3	155	-19.89	45341	333 357	20	0.8	0.8	ETNPPL	PREDICTED: ethanolamine-phosphate phospho-lyase (ETNPPL), transcript variant X2
mga-miR-125b-5p	XM_010709811.3	155	-19.89	45341	359 383	20	0.8	0.8	ETNPPL	PREDICTED: ethanolamine-phosphate phospho-lyase (ETNPPL), transcript variant X3
mga-miR-125b-5p	XM_010710322.3	155	-21.65	45340	1632 1652	16	0.75	0.875	SEL1L3	PREDICTED: SEL1L family member 3 (SEL1L3)
mga-miR-125b-5p	XM_010712889.1	155	-22.04	45342	1552 1573	18	0.7222	0.7222	TGFBR2	PREDICTED: transforming growth factor beta receptor 2 (TGFBR2), transcript variant X1
mga-miR-125b-5p	XM_010712891.3	155	-22.04	45342	1565 1586	18	0.7222	0.7222	TGFBR2	PREDICTED: transforming growth factor beta receptor 2 (TGFBR2), transcript variant X6
mga-miR-125b-5p	XM_010713543.2	155	-23.43	45343	1735 1757	20	0.7	0.75	SESTD1	PREDICTED: SEC14 and spectrin domain containing 1 (SESTD1), transcript variant X1
mga-miR-125b-5p	XM_010713544.2	155	-23.43	45343	1726 1748	20	0.7	0.75	SESTD1	PREDICTED: SEC14 and spectrin domain containing 1 (SESTD1), transcript variant X2
mga-miR-125b-5p	XM_010713659.3	155	-17.99	45338	828 849	14	0.7857	0.8571	SLC4A3	PREDICTED: solute carrier family 4 member 3 (SLC4A3), transcript variant X1
mga-miR-125b-5p	XM_010713660.3	155	-17.99	45338	768 789	14	0.7857	0.8571	SLC4A3	PREDICTED: solute carrier family 4 member 3 (SLC4A3), transcript variant X2
mga-miR-125b-5p	XM_010714386.2	155	-23.62	45334	639 660	10	1	1	SEC24C	PREDICTED: SEC24 homolog C, COPII coat complex component (SEC24C), transcript variant X1
mga-miR-125b-5p	XM_010714387.2	155	-23.62	45334	555 576	10	1	1	SEC24C	PREDICTED: SEC24 homolog C, COPII coat complex component (SEC24C), transcript variant X3
mga-miR-125b-5p	XM_010714469.3	155	-20.53	45342	1624 1645	18	0.6667	0.7778	ARHGAP22	PREDICTED: Rho GTPase activating protein 22 (ARHGAP22), transcript variant X4
mga-miR-125b-5p	XM_010714624.2	155	-17.54	45343	744 767	21	0.7143	0.7143	POLL	PREDICTED: DNA polymerase lambda (POLL), transcript variant X2
mga-miR-125b-5p	XM_010715210.3	155	-22.58	45343	1204 1227	21	0.7143	0.7143	CD40LG	PREDICTED: CD40 ligand (CD40LG)
mga-miR-125b-5p	XM_010716158.3	155	-19.03	45343	3095 3117	20	0.65	0.8	LOC100550655	PREDICTED: vitamin D3 hydroxylase-associated protein-like (LOC100550655)
mga-miR-125b-5p	XM_010716498.3	155	-23.91	45343	940 963	21	0.6667	0.7619	TRPM2	PREDICTED: transient receptor potential cation channel subfamily M member 2 (TRPM2), transcript variant X1
mga-miR-125b-5p	XM_010716737.3	155	-18.83	45343	206 228	20	0.7	0.75	TMEM207	PREDICTED: transmembrane protein 207 (TMEM207)
mga-miR-125b-5p	XM_010717750.2	155	-22.77	45334	395 416	10	1	1	WDR88	PREDICTED: WD repeat domain 88 (WDR88)
mga-miR-125b-5p	XM_010718757.3	155	-18.76	45342	2697 2718	18	0.6667	0.7778	LRRN1	PREDICTED: leucine rich repeat neuronal 1 (LRRN1)
mga-miR-125b-5p	XM_010719066.3	155	-18.81	45342	400 421	18	0.7222	0.7222	RNF44	PREDICTED: ring finger protein 44 (RNF44), partial mRNA
mga-miR-125b-5p	XM_010719309.3	155	-23.73	45343	2385 2408	21	0.7143	0.7143	SEC14L5	PREDICTED: SEC14 like lipid binding 5 (SEC14L5), transcript variant X1
mga-miR-125b-5p	XM_010719310.3	155	-23.73	45343	2519 2542	21	0.7143	0.7143	SEC14L5	PREDICTED: SEC14 like lipid binding 5 (SEC14L5), transcript variant X3
mga-miR-125b-5p	XM_010719312.3	155	-23.73	45343	2449 2472	21	0.7143	0.7143	SEC14L5	PREDICTED: SEC14 like lipid binding 5 (SEC14L5), transcript variant X4
mga-miR-125b-5p	XM_010719409.3	155	-23.1	45341	4200 4219	17	0.7647	0.8235	METTL22	PREDICTED: methyltransferase like 22 (METTL22), transcript variant X2
mga-miR-125b-5p	XM_010719410.3	155	-23.1	45341	4174 4193	17	0.7647	0.8235	METTL22	PREDICTED: methyltransferase like 22 (METTL22), transcript variant X3
mga-miR-125b-5p	XM_010719958.2	155	-28.35	45343	2288 2310	20	0.7	0.75	YDJC	PREDICTED: YdjC chitooligosaccharide deacetylase homolog (YDJC), transcript variant X1
mga-miR-125b-5p	XM_010719959.3	155	-28.35	45343	1966 1988	20	0.7	0.75	YDJC	PREDICTED: YdjC chitooligosaccharide deacetylase homolog (YDJC), transcript variant X2
mga-miR-125b-5p	XM_010719960.3	155	-28.35	45343	1930 1952	20	0.7	0.75	YDJC	PREDICTED: YdjC chitooligosaccharide deacetylase homolog (YDJC), transcript variant X3
mga-miR-125b-5p	XM_010720236.3	155	-24.85	45342	299 320	18	0.7222	0.7222	EIF2B1	PREDICTED: eukaryotic translation initiation factor 2B subunit alpha (EIF2B1), partial mRNA
mga-miR-125b-5p	XM_010720560.2	155	-22.83	45343	1234 1257	21	0.6667	0.7619	LOC100547611	PREDICTED: T-box transcription factor TBX3-like (LOC100547611)
mga-miR-125b-5p	XM_010720647.1	155	-26.48	45342	562 583	18	0.6667	0.7778	LOC100539989	PREDICTED: tapasin (LOC100539989), partial mRNA
mga-miR-125b-5p	XM_010720681.3	155	-21.61	45340	2322 2345	18	0.7778	0.8333	TRAF2	PREDICTED: TNF receptor associated factor 2 (TRAF2), transcript variant X1
mga-miR-125b-5p	XM_010720682.3	155	-21.61	45340	2158 2181	18	0.7778	0.8333	TRAF2	PREDICTED: TNF receptor associated factor 2 (TRAF2), transcript variant X2
mga-miR-125b-5p	XM_010720798.3	155	-18.8	45338	715 736	14	0.7857	0.8571	SLC31A2	PREDICTED: solute carrier family 31 member 2 (SLC31A2)
mga-miR-125b-5p	XM_010721580.3	155	-21.5	45342	1598 1619	18	0.6667	0.7778	PCTP	PREDICTED: phosphatidylcholine transfer protein (PCTP), transcript variant X4
mga-miR-125b-5p	XM_010721860.3	155	-18.44	45343	5213 5235	20	0.7	0.75	LPO	PREDICTED: lactoperoxidase (LPO)
mga-miR-125b-5p	XM_010722054.3	155	-17.67	45343	948 971	21	0.7143	0.7143	RAD51C	PREDICTED: RAD51 paralog C (RAD51C), transcript variant X3
mga-miR-125b-5p	XM_010722668.3	155	-26.88	45372	1025 1048	20	0.8	0.85	LOC104914102	PREDICTED: BPI fold-containing family B member 3-like (LOC104914102)
mga-miR-125b-5p	XM_010723158.3	155	-25.36	45343	949 972	21	0.6667	0.7619	LOC100538523	PREDICTED: tetraspanin-15-like (LOC100538523), transcript variant X1
mga-miR-125b-5p	XM_010723159.3	155	-25.36	45343	957 980	21	0.6667	0.7619	LOC100538523	PREDICTED: tetraspanin-15-like (LOC100538523), transcript variant X2
mga-miR-125b-5p	XM_010723276.3	155	-20.88	45343	1587 1611	22	0.6818	0.7273	HIVEP3	PREDICTED: HIVEP zinc finger 3 (HIVEP3), transcript variant X1
mga-miR-125b-5p	XM_010723277.3	155	-20.88	45343	1492 1516	22	0.6818	0.7273	HIVEP3	PREDICTED: HIVEP zinc finger 3 (HIVEP3), transcript variant X2
mga-miR-125b-5p	XM_010723627.3	155	-20.89	45343	484 506	20	0.7	0.75	NCAPD3	PREDICTED: non-SMC condensin II complex subunit D3 (NCAPD3), transcript variant X1
mga-miR-125b-5p	XM_010723813.3	155	-18.14	45343	2479 2502	21	0.7143	0.7143	PHLDB1	PREDICTED: pleckstrin homology like domain family B member 1 (PHLDB1)
mga-miR-125b-5p	XM_010723901.2	155	-26.26	45343	221 245	22	0.6818	0.7273	LOC104914419	PREDICTED: beta-keratin-related protein-like (LOC104914419)
mga-miR-125b-5p	XM_010723937.3	155	-22.24	45340	953 973	16	0.8125	0.8125	ASH1L	PREDICTED: ASH1 like histone lysine methyltransferase (ASH1L), transcript variant X1
mga-miR-125b-5p	XM_010724067.3	155	-23.09	45339	1225 1247	16	0.8125	0.8125	LOC104914454	PREDICTED: importin-9-like (LOC104914454)
mga-miR-125b-5p	XM_010724159.3	155	-20.63	45343	2512 2535	21	0.6667	0.7619	LAMB3	PREDICTED: laminin subunit beta 3 (LAMB3)
mga-miR-125b-5p	XM_010724373.3	155	-26.13	45343	222 246	22	0.6364	0.7727	DENND2C	PREDICTED: DENN domain containing 2C (DENND2C), transcript variant X2
mga-miR-125b-5p	XM_010724374.3	155	-26.13	45343	222 246	22	0.6364	0.7727	DENND2C	PREDICTED: DENN domain containing 2C (DENND2C), transcript variant X3
mga-miR-125b-5p	XM_003203205.4	154	-21.65	45337	1974 1995	13	0.8462	0.8462	PCID2	PREDICTED: PCI domain containing 2 (PCID2)
mga-miR-125b-5p	XM_003204698.4	154	-20.11	45342	6298 6320	19	0.6842	0.7895	ADNP2	PREDICTED: ADNP homeobox 2 (ADNP2), transcript variant X1
mga-miR-125b-5p	XM_003206174.4	154	-22.72	45343	358 378	19	0.6842	0.7895	LOC100548954	PREDICTED: aldehyde dehydrogenase family 3 member B1 (LOC100548954)
mga-miR-125b-5p	XM_003206482.4	154	-19.02	45342	986 1009	20	0.7	0.75	TYRO3	PREDICTED: TYRO3 protein tyrosine kinase (TYRO3)
mga-miR-125b-5p	XM_003208001.4	154	-19.58	45342	3123 3145	19	0.7368	0.7368	HIF1AN	PREDICTED: hypoxia inducible factor 1 subunit alpha inhibitor (HIF1AN)
mga-miR-125b-5p	XM_003208408.4	154	-21.8	45343	2103 2123	19	0.6842	0.7895	ASB12	PREDICTED: ankyrin repeat and SOCS box containing 12 (ASB12), transcript variant X1
mga-miR-125b-5p	XM_003209341.2	154	-24.39	45341	1687 1706	17	0.8235	0.8235	CD276	PREDICTED: CD276 molecule (CD276)
mga-miR-125b-5p	XM_010706779.3	154	-24.2	45342	1212 1234	19	0.6842	0.7895	EPAS1	PREDICTED: endothelial PAS domain protein 1 (EPAS1), transcript variant X1
mga-miR-125b-5p	XM_010706896.2	154	-20.6	45342	240 262	19	0.7368	0.7368	SMO	PREDICTED: smoothened, frizzled class receptor (SMO)
mga-miR-125b-5p	XM_010706987.3	154	-19.95	45340	2320 2339	16	0.8125	0.8125	HEATR1	PREDICTED: HEAT repeat containing 1 (HEATR1), transcript variant X1
mga-miR-125b-5p	XM_010706988.3	154	-19.95	45340	2292 2311	16	0.8125	0.8125	HEATR1	PREDICTED: HEAT repeat containing 1 (HEATR1), transcript variant X2
mga-miR-125b-5p	XM_010706989.3	154	-19.95	45340	2320 2339	16	0.8125	0.8125	HEATR1	PREDICTED: HEAT repeat containing 1 (HEATR1), transcript variant X3
mga-miR-125b-5p	XM_010707486.3	154	-22.56	45343	2141 2165	22	0.7273	0.7273	SLC22A16	PREDICTED: solute carrier family 22 member 16 (SLC22A16), transcript variant X1
mga-miR-125b-5p	XM_010707638.2	154	-24.92	45343	1631 1658	25	0.68	0.72	RNGTT	PREDICTED: RNA guanylyltransferase and 5'-phosphatase (RNGTT)
mga-miR-125b-5p	XM_010707978.2	154	-21.43	45343	6185 6205	19	0.6842	0.7895	APOB	PREDICTED: apolipoprotein B (APOB)
mga-miR-125b-5p	XM_010708000.3	154	-18.68	45337	1148 1169	13	0.8462	0.8462	FRS2	PREDICTED: fibroblast growth factor receptor substrate 2 (FRS2)
mga-miR-125b-5p	XM_010708367.3	154	-22.88	45343	486 511	23	0.6957	0.7391	LOC104910109	PREDICTED: uncharacterized LOC104910109 (LOC104910109), transcript variant X2
mga-miR-125b-5p	XM_010708827.3	154	-17.7	45343	7070 7090	19	0.7368	0.7368	MIB1	PREDICTED: mindbomb E3 ubiquitin protein ligase 1 (MIB1), transcript variant X1
mga-miR-125b-5p	XM_010708828.3	154	-17.7	45343	7063 7083	19	0.7368	0.7368	MIB1	PREDICTED: mindbomb E3 ubiquitin protein ligase 1 (MIB1), transcript variant X2
mga-miR-125b-5p	XM_010708938.3	154	-17.4	45338	2655 2677	15	0.8	0.8667	LOC100550231	PREDICTED: transmembrane protein 68 (LOC100550231), transcript variant X2
mga-miR-125b-5p	XM_010709020.2	154	-23.69	45343	2903 2923	19	0.7895	0.8421	DNAJC5B	PREDICTED: DnaJ heat shock protein family (Hsp40) member C5 beta (DNAJC5B)
mga-miR-125b-5p	XM_010709116.3	154	-18.03	45343	1001 1021	19	0.7368	0.7368	LOC100541400	PREDICTED: Y+L amino acid transporter 2-like (LOC100541400)
mga-miR-125b-5p	XM_010709501.3	154	-24.21	45371	1433 1456	19	0.8421	0.8421	ELF2	PREDICTED: E74 like ETS transcription factor 2 (ELF2), transcript variant X2
mga-miR-125b-5p	XM_010710340.3	154	-20.53	45341	2290 2311	17	0.7059	0.7647	WBP2NL	PREDICTED: WBP2 N-terminal like (WBP2NL)
mga-miR-125b-5p	XM_010710657.2	154	-23.66	45343	42 62	19	0.7368	0.7368	RPIA	PREDICTED: ribose 5-phosphate isomerase A (RPIA)
mga-miR-125b-5p	XM_010710793.3	154	-22.73	45343	291 311	19	0.6842	0.7895	LOC100549110	PREDICTED: aldehyde dehydrogenase family 3 member B1-like (LOC100549110), transcript variant X2
mga-miR-125b-5p	XM_010711288.3	154	-30.45	45343	2005 2033	26	0.6923	0.6923	CARD10	PREDICTED: caspase recruitment domain family member 10 (CARD10), transcript variant X1
mga-miR-125b-5p	XM_010711311.3	154	-21.34	45342	2353 2376	20	0.7	0.75	LOC104911092	PREDICTED: MAX gene-associated protein-like (LOC104911092)
mga-miR-125b-5p	XM_010711873.3	154	-21.13	45343	1648 1672	22	0.6818	0.7727	PAPOLA	PREDICTED: poly(A) polymerase alpha (PAPOLA), transcript variant X1
mga-miR-125b-5p	XM_010712281.3	154	-19.51	45343	652 672	19	0.7368	0.7368	SNAP47	PREDICTED: synaptosome associated protein 47 (SNAP47), transcript variant X1
mga-miR-125b-5p	XM_010712283.3	154	-19.51	45343	652 672	19	0.7368	0.7368	SNAP47	PREDICTED: synaptosome associated protein 47 (SNAP47), transcript variant X4
mga-miR-125b-5p	XM_010712538.3	154	-18.92	45343	251 271	19	0.6842	0.7895	LOC100543828	PREDICTED: adseverin-like (LOC100543828)
mga-miR-125b-5p	XM_010712928.2	154	-21.79	45338	689 711	15	0.8	0.8667	LOC100539092	PREDICTED: prostatic acid phosphatase-like (LOC100539092)
mga-miR-125b-5p	XM_010714591.3	154	-24.41	45341	2099 2120	17	0.6471	0.8235	ABCC2	PREDICTED: ATP binding cassette subfamily C member 2 (ABCC2)
mga-miR-125b-5p	XM_010714713.2	154	-17.58	45342	2678 2700	19	0.7368	0.7368	NOC3L	PREDICTED: NOC3 like DNA replication regulator (NOC3L)
mga-miR-125b-5p	XM_010714829.3	154	-22.2	45343	7211 7235	22	0.7273	0.7273	MKI67	PREDICTED: marker of proliferation Ki-67 (MKI67)
mga-miR-125b-5p	XM_010715215.1	154	-22.42	45370	1356 1377	16	0.8125	0.9375	FGF13	PREDICTED: fibroblast growth factor 13 (FGF13), transcript variant X1
mga-miR-125b-5p	XM_010715216.2	154	-22.42	45370	1350 1371	16	0.8125	0.9375	FGF13	PREDICTED: fibroblast growth factor 13 (FGF13), transcript variant X2
mga-miR-125b-5p	XM_010715261.3	154	-20.96	45343	5000 5020	19	0.7368	0.7368	LOC100541004	PREDICTED: bromodomain and WD repeat-containing protein 3 (LOC100541004)
mga-miR-125b-5p	XM_010715336.3	154	-21.8	45343	3183 3203	19	0.6842	0.7895	ASB12	PREDICTED: ankyrin repeat and SOCS box containing 12 (ASB12), transcript variant X2
mga-miR-125b-5p	XM_010715337.3	154	-21.8	45343	2102 2122	19	0.6842	0.7895	ASB12	PREDICTED: ankyrin repeat and SOCS box containing 12 (ASB12), transcript variant X3
mga-miR-125b-5p	XM_010715404.3	154	-20.81	45341	3796 3817	17	0.7059	0.7647	THOC2	PREDICTED: THO complex 2 (THOC2)
mga-miR-125b-5p	XM_010715529.3	154	-16.79	45343	8183 8203	19	0.7368	0.7368	TPR	PREDICTED: translocated promoter region, nuclear basket protein (TPR), transcript variant X1
mga-miR-125b-5p	XM_010715531.3	154	-16.79	45343	8180 8200	19	0.7368	0.7368	TPR	PREDICTED: translocated promoter region, nuclear basket protein (TPR), transcript variant X2
mga-miR-125b-5p	XM_010715532.3	154	-16.79	45343	8177 8197	19	0.7368	0.7368	TPR	PREDICTED: translocated promoter region, nuclear basket protein (TPR), transcript variant X3
mga-miR-125b-5p	XM_010717067.3	154	-23.18	45343	1200 1224	22	0.6818	0.7727	EIF2A	PREDICTED: eukaryotic translation initiation factor 2A (EIF2A)
mga-miR-125b-5p	XM_010717108.3	154	-20.58	45342	4103 4125	19	0.7368	0.7368	SHF	PREDICTED: Src homology 2 domain containing F (SHF), transcript variant X1
mga-miR-125b-5p	XM_010717109.3	154	-20.58	45342	3962 3984	19	0.7368	0.7368	SHF	PREDICTED: Src homology 2 domain containing F (SHF), transcript variant X3
mga-miR-125b-5p	XM_010717165.2	154	-26.36	45343	1081 1105	22	0.7273	0.7273	HCN4	PREDICTED: hyperpolarization activated cyclic nucleotide gated potassium channel 4 (HCN4)
mga-miR-125b-5p	XM_010717842.3	154	-23.63	45343	1721 1741	19	0.7368	0.7368	KIFC3	PREDICTED: kinesin family member C3 (KIFC3), transcript variant X1
mga-miR-125b-5p	XM_010718054.2	154	-18.58	45343	1880 1900	19	0.7368	0.7368	LOC100543166	PREDICTED: nuclear pore complex protein Nup93 (LOC100543166)
mga-miR-125b-5p	XM_010718173.2	154	-18.14	45343	5818 5838	19	0.6842	0.7895	MAN1A2	PREDICTED: mannosidase alpha class 1A member 2 (MAN1A2), transcript variant X1
mga-miR-125b-5p	XM_010718523.2	154	-21.77	45343	4361 4381	19	0.6316	0.8421	CELSR3	PREDICTED: cadherin EGF LAG seven-pass G-type receptor 3 (CELSR3), partial mRNA
mga-miR-125b-5p	XM_010718536.2	154	-21.28	45338	2515 2537	15	0.8	0.8667	ABTB1	PREDICTED: ankyrin repeat and BTB domain containing 1 (ABTB1), transcript variant X1
mga-miR-125b-5p	XM_010718918.3	154	-23.44	45343	8102 8122	19	0.6842	0.7895	HTR4	PREDICTED: 5-hydroxytryptamine receptor 4 (HTR4), transcript variant X2
mga-miR-125b-5p	XM_010719084.3	154	-19.39	45341	5903 5924	17	0.7059	0.7647	LOC100542185	PREDICTED: neuropeptide Y receptor type 6-like (LOC100542185), transcript variant X1
mga-miR-125b-5p	XM_010719499.2	154	-19.71	45343	2356 2376	19	0.6842	0.7895	COG7	PREDICTED: component of oligomeric golgi complex 7 (COG7), transcript variant X1
mga-miR-125b-5p	XM_010719857.2	154	-22.37	45342	1873 1895	19	0.7368	0.7368	LMTK2	PREDICTED: lemur tyrosine kinase 2 (LMTK2), partial mRNA
mga-miR-125b-5p	XM_010720016.2	154	-20.9	45343	6041 6061	19	0.7368	0.7368	EP400	PREDICTED: E1A binding protein p400 (EP400), transcript variant X1
mga-miR-125b-5p	XM_010720017.2	154	-20.9	45343	6029 6049	19	0.7368	0.7368	EP400	PREDICTED: E1A binding protein p400 (EP400), transcript variant X2
mga-miR-125b-5p	XM_010720018.2	154	-20.9	45343	6041 6061	19	0.7368	0.7368	EP400	PREDICTED: E1A binding protein p400 (EP400), transcript variant X3
mga-miR-125b-5p	XM_010720019.2	154	-20.9	45343	6041 6061	19	0.7368	0.7368	EP400	PREDICTED: E1A binding protein p400 (EP400), transcript variant X4
mga-miR-125b-5p	XM_010720021.2	154	-20.9	45343	5933 5953	19	0.7368	0.7368	EP400	PREDICTED: E1A binding protein p400 (EP400), transcript variant X5
mga-miR-125b-5p	XM_010720022.2	154	-20.9	45343	5804 5824	19	0.7368	0.7368	EP400	PREDICTED: E1A binding protein p400 (EP400), transcript variant X6
mga-miR-125b-5p	XM_010720023.2	154	-20.9	45343	5804 5824	19	0.7368	0.7368	EP400	PREDICTED: E1A binding protein p400 (EP400), transcript variant X7
mga-miR-125b-5p	XM_010720133.3	154	-22.85	45339	1143 1163	15	0.8	0.8667	WDR66	PREDICTED: WD repeat domain 66 (WDR66), transcript variant X1
mga-miR-125b-5p	XM_010720467.3	154	-21.24	45342	1460 1482	19	0.6842	0.7895	GCN1	PREDICTED: GCN1 activator of EIF2AK4 (GCN1)
mga-miR-125b-5p	XM_010720766.2	154	-19.67	45342	4625 4648	20	0.65	0.8	LOC104913658	PREDICTED: ectonucleoside triphosphate diphosphohydrolase 2-like (LOC104913658)
mga-miR-125b-5p	XM_010720799.3	154	-23.2	45339	45532	15	0.8	0.8667	STXBP1	PREDICTED: syntaxin binding protein 1 (STXBP1)
mga-miR-125b-5p	XM_010721048.3	154	-19.25	45341	1745 1766	17	0.7059	0.7647	STRBP	PREDICTED: spermatid perinuclear RNA binding protein (STRBP), transcript variant X1
mga-miR-125b-5p	XM_010721049.3	154	-19.25	45341	1745 1766	17	0.7059	0.7647	STRBP	PREDICTED: spermatid perinuclear RNA binding protein (STRBP), transcript variant X3
mga-miR-125b-5p	XM_010721050.3	154	-19.25	45341	1742 1763	17	0.7059	0.7647	STRBP	PREDICTED: spermatid perinuclear RNA binding protein (STRBP), transcript variant X4
mga-miR-125b-5p	XM_010721051.3	154	-19.25	45341	1682 1703	17	0.7059	0.7647	STRBP	PREDICTED: spermatid perinuclear RNA binding protein (STRBP), transcript variant X5
mga-miR-125b-5p	XM_010721052.3	154	-19.25	45341	1681 1702	17	0.7059	0.7647	STRBP	PREDICTED: spermatid perinuclear RNA binding protein (STRBP), transcript variant X6
mga-miR-125b-5p	XM_010721053.3	154	-19.25	45341	1680 1701	17	0.7059	0.7647	STRBP	PREDICTED: spermatid perinuclear RNA binding protein (STRBP), transcript variant X7
mga-miR-125b-5p	XM_010721054.3	154	-19.25	45341	1678 1699	17	0.7059	0.7647	STRBP	PREDICTED: spermatid perinuclear RNA binding protein (STRBP), transcript variant X8
mga-miR-125b-5p	XM_010721055.2	154	-19.25	45341	1745 1766	17	0.7059	0.7647	STRBP0	PREDICTED: spermatid perinuclear RNA binding protein (STRBP), transcript variant X10
mga-miR-125b-5p	XM_010721057.2	154	-19.25	45341	1745 1766	17	0.7059	0.7647	STRBP2	PREDICTED: spermatid perinuclear RNA binding protein (STRBP), transcript variant X12
mga-miR-125b-5p	XM_010721058.2	154	-19.25	45341	1745 1766	17	0.7059	0.7647	STRBP4	PREDICTED: spermatid perinuclear RNA binding protein (STRBP), transcript variant X14
mga-miR-125b-5p	XM_010721059.3	154	-19.25	45341	1408 1429	17	0.7059	0.7647	STRBP6	PREDICTED: spermatid perinuclear RNA binding protein (STRBP), transcript variant X16
mga-miR-125b-5p	XM_010721280.3	154	-20.31	45342	1153 1175	19	0.6842	0.7895	MXRA7	PREDICTED: matrix remodeling associated 7 (MXRA7)
mga-miR-125b-5p	XM_010721390.3	154	-21.63	45343	9326 9349	21	0.7143	0.7619	EVPL	PREDICTED: envoplakin (EVPL), transcript variant X1
mga-miR-125b-5p	XM_010721395.3	154	-21.63	45343	8836 8859	21	0.7143	0.7619	EVPL	PREDICTED: envoplakin (EVPL), transcript variant X2
mga-miR-125b-5p	XM_010721486.3	154	-23.03	45337	796 817	13	0.8462	0.8462	BTBD17	PREDICTED: BTB domain containing 17 (BTBD17)
mga-miR-125b-5p	XM_010721813.3	154	-26.32	45343	621 641	19	0.6316	0.8421	CLIP2	PREDICTED: CAP-Gly domain containing linker protein 2 (CLIP2), transcript variant X1
mga-miR-125b-5p	XM_010721814.3	154	-26.32	45343	652 672	19	0.6316	0.8421	CLIP2	PREDICTED: CAP-Gly domain containing linker protein 2 (CLIP2), transcript variant X2
mga-miR-125b-5p	XM_010721920.2	154	-26.73	45343	2396 2419	21	0.7143	0.7619	LOC100550714	PREDICTED: calcium-binding protein 8 (LOC100550714)
mga-miR-125b-5p	XM_010722402.2	154	-20.63	45342	1455 1478	20	0.7	0.75	LOC104914027	PREDICTED: potassium voltage-gated channel subfamily KQT member 2-like (LOC104914027)
mga-miR-125b-5p	XM_010722926.3	154	-21.25	45343	221 241	19	0.7368	0.7368	LOC104914176	PREDICTED: HMG box-containing protein 1-like (LOC104914176)
mga-miR-125b-5p	XM_010722992.3	154	-22.28	45341	2908 2929	17	0.7059	0.7647	ZBTB17	PREDICTED: zinc finger and BTB domain containing 17 (ZBTB17), transcript variant X1
mga-miR-125b-5p	XM_010723740.3	154	-26.62	45342	1147 1169	19	0.7368	0.7368	FXYD6	PREDICTED: FXYD domain containing ion transport regulator 6 (FXYD6), transcript variant X1
mga-miR-125b-5p	XM_010724185.3	154	-18.77	45343	3091 3111	19	0.7368	0.7368	DYRK3	PREDICTED: dual specificity tyrosine phosphorylation regulated kinase 3 (DYRK3), transcript variant X1
mga-miR-125b-5p	XM_010724186.3	154	-18.77	45343	3078 3098	19	0.7368	0.7368	DYRK3	PREDICTED: dual specificity tyrosine phosphorylation regulated kinase 3 (DYRK3), transcript variant X3
mga-miR-125b-5p	XM_003202337.3	153	-19.48	45341	1353 1375	18	0.7222	0.7778	TTC26	PREDICTED: tetratricopeptide repeat domain 26 (TTC26), transcript variant X1
mga-miR-125b-5p	XM_003202376.4	153	-20.35	45341	44 66	18	0.6667	0.8333	HSP90B1	PREDICTED: heat shock protein 90 beta family member 1 (HSP90B1)
mga-miR-125b-5p	XM_003202433.4	153	-24.04	45372	1653 1672	18	0.8333	0.8889	SINHCAF	PREDICTED: SIN3-HDAC complex associated factor (SINHCAF)
mga-miR-125b-5p	XM_003202907.4	153	-27.88	45343	5890 5911	20	0.8	0.85	TIAM1	PREDICTED: TIAM Rac1 associated GEF 1 (TIAM1), transcript variant X1
mga-miR-125b-5p	XM_003203056.3	153	-24.82	45341	509 533	20	0.7	0.75	RS1	PREDICTED: retinoschisin 1 (RS1), transcript variant X2
mga-miR-125b-5p	XM_003204572.4	153	-19	45342	2099 2124	22	0.7273	0.7273	LOC100549612	PREDICTED: interferon-induced very large GTPase 1 (LOC100549612), transcript variant X1
mga-miR-125b-5p	XM_003206787.4	153	-18.75	45343	3786 3805	19	0.7368	0.7368	PPM1A	PREDICTED: protein phosphatase, Mg2+/Mn2+ dependent 1A (PPM1A), transcript variant X2
mga-miR-125b-5p	XM_003206818.4	153	-22.34	45370	1443 1465	17	0.8824	0.8824	SOCS4	PREDICTED: suppressor of cytokine signaling 4 (SOCS4)
mga-miR-125b-5p	XM_003211219.4	153	-23.63	45336	2105 2126	12	0.8333	0.9167	SLC27A4	PREDICTED: solute carrier family 27 member 4 (SLC27A4)
mga-miR-125b-5p	XM_003211315.2	153	-18.44	45343	958 977	19	0.7368	0.7368	LOC100543693	PREDICTED: surfeit locus protein 1 (LOC100543693), partial mRNA
mga-miR-125b-5p	XM_003212026.4	153	-21.15	45342	5361 5381	18	0.6667	0.8333	COL9A3	PREDICTED: collagen type IX alpha 3 chain (COL9A3)
mga-miR-125b-5p	XM_003212085.4	153	-21.03	45342	77 100	20	0.75	0.75	DUSP15	PREDICTED: dual specificity phosphatase 15 (DUSP15), transcript variant X1
mga-miR-125b-5p	XM_003212166.4	153	-27.65	45343	812 837	23	0.7391	0.7391	SNAI1	PREDICTED: snail family transcriptional repressor 1 (SNAI1)
mga-miR-125b-5p	XM_003212432.4	153	-22.01	45340	117 138	16	0.75	0.75	STAR	PREDICTED: steroidogenic acute regulatory protein (STAR)
mga-miR-125b-5p	XM_003212515.4	153	-20.54	45343	321 340	19	0.7368	0.7368	EPB413	PREDICTED: erythrocyte membrane protein band 4.1 (EPB41), transcript variant X13
mga-miR-125b-5p	XM_003212620.4	153	-25.94	45343	705 727	21	0.6667	0.8095	HPCAL4	PREDICTED: hippocalcin like 4 (HPCAL4)
mga-miR-125b-5p	XM_003212935.3	153	-24.09	45341	1512 1536	20	0.7	0.75	AVPR1B	PREDICTED: arginine vasopressin receptor 1B (AVPR1B)
mga-miR-125b-5p	XM_010706200.3	153	-23.02	45341	62 84	18	0.7222	0.7778	LOC100550836	PREDICTED: glutamate carboxypeptidase 2-like (LOC100550836)
mga-miR-125b-5p	XM_010706245.3	153	-21.78	45341	1135 1153	17	0.8235	0.8235	LOC100547253	PREDICTED: hemoglobin subunit rho (LOC100547253)
mga-miR-125b-5p	XM_010706783.3	153	-18.68	45341	633 655	18	0.7222	0.7778	RHOQ	PREDICTED: ras homolog family member Q (RHOQ), partial mRNA
mga-miR-125b-5p	XM_010707502.3	153	-25.58	45341	1065 1087	18	0.7778	0.8889	LOC104909839	PREDICTED: tubulin epsilon chain-like (LOC104909839)
mga-miR-125b-5p	XM_010708033.2	153	-19	45342	1750 1775	22	0.7273	0.7273	LOC100549612	PREDICTED: interferon-induced very large GTPase 1 (LOC100549612), transcript variant X2
mga-miR-125b-5p	XM_010708921.3	153	-21.35	45343	2060 2085	23	0.7391	0.7391	RB1CC1	PREDICTED: RB1 inducible coiled-coil 1 (RB1CC1), transcript variant X1
mga-miR-125b-5p	XM_010708922.3	153	-21.35	45343	2060 2085	23	0.7391	0.7391	RB1CC1	PREDICTED: RB1 inducible coiled-coil 1 (RB1CC1), transcript variant X2
mga-miR-125b-5p	XM_010708923.3	153	-21.35	45343	1587 1612	23	0.7391	0.7391	RB1CC1	PREDICTED: RB1 inducible coiled-coil 1 (RB1CC1), transcript variant X3
mga-miR-125b-5p	XM_010709124.3	153	-19.62	45343	2402 2423	20	0.75	0.75	LOC104909281	PREDICTED: meckelin-like (LOC104909281)
mga-miR-125b-5p	XM_010709391.1	153	-21.36	45342	703 723	18	0.7222	0.7778	COL22A1	PREDICTED: collagen type XXII alpha 1 chain (COL22A1)
mga-miR-125b-5p	XM_010709836.3	153	-26.93	45342	1726 1752	23	0.6957	0.7391	SRP72	PREDICTED: signal recognition particle 72 (SRP72)
mga-miR-125b-5p	XM_010710109.2	153	-19.48	45341	1353 1375	18	0.7222	0.7778	TTC26	PREDICTED: tetratricopeptide repeat domain 26 (TTC26), transcript variant X2
mga-miR-125b-5p	XM_010710443.2	153	-21.29	45343	4019 4041	21	0.7143	0.7619	LETM1	PREDICTED: leucine zipper and EF-hand containing transmembrane protein 1 (LETM1)
mga-miR-125b-5p	XM_010711391.3	153	-26.93	45336	1049 1070	12	0.8333	0.9167	TP53I11	PREDICTED: tumor protein p53 inducible protein 11 (TP53I11)
mga-miR-125b-5p	XM_010711786.3	153	-20.11	45342	1736 1756	18	0.7222	0.7778	NRXN3	PREDICTED: neurexin 3 (NRXN3), transcript variant X8
mga-miR-125b-5p	XM_010711787.3	153	-20.11	45342	1726 1746	18	0.7222	0.7778	NRXN3	PREDICTED: neurexin 3 (NRXN3), transcript variant X9
mga-miR-125b-5p	XM_010712067.3	153	-18.75	45343	3678 3697	19	0.7368	0.7368	PPM1A	PREDICTED: protein phosphatase, Mg2+/Mn2+ dependent 1A (PPM1A), transcript variant X3
mga-miR-125b-5p	XM_010713319.3	153	-21.97	45341	796 818	18	0.7222	0.7778	ADCK2	PREDICTED: aarF domain containing kinase 2 (ADCK2)
mga-miR-125b-5p	XM_010713584.3	153	-19.79	45338	7229 7249	14	0.8571	0.8571	NBEAL1	PREDICTED: neurobeachin like 1 (NBEAL1)
mga-miR-125b-5p	XM_010715109.3	153	-20.17	45338	8112 8132	14	0.8571	0.8571	LOC100550755	PREDICTED: probable G-protein coupled receptor 83 (LOC100550755), transcript variant X1
mga-miR-125b-5p	XM_010715111.3	153	-20.17	45338	8109 8129	14	0.8571	0.8571	LOC100550755	PREDICTED: probable G-protein coupled receptor 83 (LOC100550755), transcript variant X2
mga-miR-125b-5p	XM_010715577.1	153	-16.44	45341	913 935	18	0.7222	0.7778	RPL5	PREDICTED: ribosomal protein L5 (RPL5)
mga-miR-125b-5p	XM_010716067.3	153	-19.6	45343	371 390	19	0.7368	0.7368	LOC104912430	PREDICTED: E3 ubiquitin-protein ligase RNF170-like (LOC104912430)
mga-miR-125b-5p	XM_010716120.2	153	-19.56	45343	2657 2676	19	0.7368	0.7368	CC2D1B	PREDICTED: coiled-coil and C2 domain containing 1B (CC2D1B)
mga-miR-125b-5p	XM_010716130.3	153	-26.42	45342	2693 2717	21	0.7143	0.7619	NRDC	PREDICTED: nardilysin convertase (NRDC)
mga-miR-125b-5p	XM_010716166.3	153	-22.89	45343	1062 1081	19	0.6842	0.7895	TSPAN1	PREDICTED: tetraspanin 1 (TSPAN1)
mga-miR-125b-5p	XM_010716212.2	153	-20.06	45340	1592 1613	16	0.75	0.75	B4GALT2	PREDICTED: beta-1,4-galactosyltransferase 2 (B4GALT2)
mga-miR-125b-5p	XM_010716487.3	153	-18.2	45341	879 901	18	0.7222	0.7778	LOC100548556	PREDICTED: beta-galactoside alpha-2,6-sialyltransferase 1-like (LOC100548556), transcript variant X2
mga-miR-125b-5p	XM_010716781.3	153	-22.17	45343	1246 1265	19	0.7368	0.7368	RUBCN	PREDICTED: rubicon autophagy regulator (RUBCN), transcript variant X3
mga-miR-125b-5p	XM_010716782.3	153	-22.17	45343	1166 1185	19	0.7368	0.7368	RUBCN	PREDICTED: rubicon autophagy regulator (RUBCN), transcript variant X1
mga-miR-125b-5p	XM_010717125.3	153	-23.88	45337	45310	15	0.8	0.8667	PKM	PREDICTED: pyruvate kinase M1/2 (PKM), transcript variant X1
mga-miR-125b-5p	XM_010717152.3	153	-22.73	45342	1858 1878	18	0.7222	0.7778	ZNF609	PREDICTED: zinc finger protein 609 (ZNF609), transcript variant X1
mga-miR-125b-5p	XM_010717153.3	153	-22.73	45342	1858 1878	18	0.7222	0.7778	ZNF609	PREDICTED: zinc finger protein 609 (ZNF609), transcript variant X2
mga-miR-125b-5p	XM_010718355.3	153	-18.5	45343	534 553	19	0.7368	0.7368	GMPPB	PREDICTED: GDP-mannose pyrophosphorylase B (GMPPB), partial mRNA
mga-miR-125b-5p	XM_010718572.3	153	-21.86	45340	1429 1450	16	0.75	0.75	CCDC51	PREDICTED: coiled-coil domain containing 51 (CCDC51)
mga-miR-125b-5p	XM_010719542.3	153	-18.17	45343	1798 1817	19	0.7368	0.7368	LMF1	PREDICTED: lipase maturation factor 1 (LMF1)
mga-miR-125b-5p	XM_010719892.3	153	-22.76	45343	3908 3929	20	0.75	0.75	LOC104913510	PREDICTED: uncharacterized LOC104913510 (LOC104913510), transcript variant X1
mga-miR-125b-5p	XM_010720717.3	153	-19.1	45340	865 886	16	0.75	0.75	LOC104913653	PREDICTED: cysteine-rich tail protein 1-like (LOC104913653)
mga-miR-125b-5p	XM_010720747.3	153	-21.73	45337	894 916	14	0.8571	0.8571	FKBP15	PREDICTED: FKBP prolyl isomerase 15 (FKBP15), transcript variant X1
mga-miR-125b-5p	XM_010720748.3	153	-21.73	45337	891 913	14	0.8571	0.8571	FKBP15	PREDICTED: FKBP prolyl isomerase 15 (FKBP15), transcript variant X2
mga-miR-125b-5p	XM_010720749.3	153	-21.73	45337	894 916	14	0.8571	0.8571	FKBP15	PREDICTED: FKBP prolyl isomerase 15 (FKBP15), transcript variant X3
mga-miR-125b-5p	XM_010720750.3	153	-21.73	45337	894 916	14	0.8571	0.8571	FKBP15	PREDICTED: FKBP prolyl isomerase 15 (FKBP15), transcript variant X4
mga-miR-125b-5p	XM_010720866.3	153	-19.54	45343	1703 1728	23	0.7391	0.7391	NUP188	PREDICTED: nucleoporin 188 (NUP188)
mga-miR-125b-5p	XM_010721452.3	153	-18.43	45341	172 194	18	0.7222	0.7778	LOC104913792	PREDICTED: Na(+)/H(+) exchange regulatory cofactor NHE-RF3-like (LOC104913792)
mga-miR-125b-5p	XM_010721998.3	153	-25.27	45343	3619 3638	19	0.7368	0.7368	HNF1B	PREDICTED: HNF1 homeobox B (HNF1B), transcript variant X1
mga-miR-125b-5p	XM_010721999.3	153	-25.27	45343	3536 3555	19	0.7368	0.7368	HNF1B	PREDICTED: HNF1 homeobox B (HNF1B), transcript variant X2
mga-miR-125b-5p	XM_010722217.3	153	-22.2	45341	1293 1316	19	0.6842	0.7895	DLGAP4	PREDICTED: DLG associated protein 4 (DLGAP4), transcript variant X3
mga-miR-125b-5p	XM_010722715.3	153	-23.16	45343	2640 2661	20	0.7	0.8	ARHGEF16	PREDICTED: Rho guanine nucleotide exchange factor 16 (ARHGEF16), transcript variant X1
mga-miR-125b-5p	XM_010722716.3	153	-23.16	45343	2606 2627	20	0.7	0.8	ARHGEF16	PREDICTED: Rho guanine nucleotide exchange factor 16 (ARHGEF16), transcript variant X2
mga-miR-125b-5p	XM_010722814.3	153	-27.88	45343	6069 6090	20	0.8	0.85	TIAM1	PREDICTED: TIAM Rac1 associated GEF 1 (TIAM1), transcript variant X2
mga-miR-125b-5p	XM_010722819.3	153	-27.88	45343	5948 5969	20	0.8	0.85	TIAM1	PREDICTED: TIAM Rac1 associated GEF 1 (TIAM1), transcript variant X3
mga-miR-125b-5p	XM_010722825.3	153	-27.88	45343	5816 5837	20	0.8	0.85	TIAM1	PREDICTED: TIAM Rac1 associated GEF 1 (TIAM1), transcript variant X4
mga-miR-125b-5p	XM_010723133.2	153	-25.56	45338	448 468	14	0.8571	0.8571	ADAM9	PREDICTED: ADAM metallopeptidase domain 9 (ADAM9)
mga-miR-125b-5p	XM_010723255.3	153	-23.82	45343	1591 1610	19	0.6842	0.7895	LOC104914262	PREDICTED: nucleolar pre-ribosomal-associated protein 1-like (LOC104914262), partial mRNA
mga-miR-125b-5p	XM_010723396.3	153	-20.54	45343	322 341	19	0.7368	0.7368	EPB412	PREDICTED: erythrocyte membrane protein band 4.1 (EPB41), transcript variant X12
mga-miR-125b-5p	XM_010723400.3	153	-20.54	45343	321 340	19	0.7368	0.7368	EPB415	PREDICTED: erythrocyte membrane protein band 4.1 (EPB41), transcript variant X15
mga-miR-125b-5p	XM_010723401.3	153	-20.54	45343	321 340	19	0.7368	0.7368	EPB416	PREDICTED: erythrocyte membrane protein band 4.1 (EPB41), transcript variant X16
mga-miR-125b-5p	XM_010723402.3	153	-20.54	45343	322 341	19	0.7368	0.7368	EPB417	PREDICTED: erythrocyte membrane protein band 4.1 (EPB41), transcript variant X17
mga-miR-125b-5p	XM_010723523.3	153	-19.44	45340	723 744	16	0.75	0.75	PPIE	PREDICTED: peptidylprolyl isomerase E (PPIE)
mga-miR-125b-5p	XM_010723922.3	153	-20	45343	450 469	19	0.6842	0.7895	MCL1	PREDICTED: MCL1 apoptosis regulator, BCL2 family member (MCL1)
mga-miR-125b-5p	XM_003201999.4	152	-19.17	45343	4013 4034	19	0.6842	0.6842	PNPLA8	PREDICTED: patatin like phospholipase domain containing 8 (PNPLA8), transcript variant X1
mga-miR-125b-5p	XM_003202316.4	152	-18.17	45343	128 149	19	0.6842	0.6842	TNFRSF13C	PREDICTED: TNF receptor superfamily member 13C (TNFRSF13C), transcript variant X1
mga-miR-125b-5p	XM_003203866.4	152	-20.71	45343	33 54	19	0.6316	0.7368	RD3	PREDICTED: retinal degeneration 3, GUCY2D regulator (RD3), transcript variant X2
mga-miR-125b-5p	XM_003204420.4	152	-15.52	45343	3831 3852	19	0.6842	0.6842	PHF3	PREDICTED: PHD finger protein 3 (PHF3), transcript variant X1
mga-miR-125b-5p	XM_003204586.4	152	-15.68	45343	4433 4454	19	0.6842	0.6842	FZD3	PREDICTED: frizzled class receptor 3 (FZD3)
mga-miR-125b-5p	XM_003205720.4	152	-22.66	45343	2212 2233	19	0.7368	0.7895	SEC24D	PREDICTED: SEC24 homolog D, COPII coat complex component (SEC24D), transcript variant X1
mga-miR-125b-5p	XM_003206049.4	152	-20.94	45343	1588 1609	19	0.6842	0.8421	SMOX	PREDICTED: spermine oxidase (SMOX)
mga-miR-125b-5p	XM_003206183.4	152	-21.76	45343	1661 1682	19	0.5789	0.7895	LRRC10B	PREDICTED: leucine rich repeat containing 10B (LRRC10B)
mga-miR-125b-5p	XM_003206331.4	152	-27.1	45343	3538 3561	22	0.7273	0.7727	LOC100548287	PREDICTED: USP6 N-terminal-like protein (LOC100548287), transcript variant X3
mga-miR-125b-5p	XM_003206429.4	152	-15.85	45343	713 734	19	0.6842	0.6842	NUSAP1	PREDICTED: nucleolar and spindle associated protein 1 (NUSAP1)
mga-miR-125b-5p	XM_003207438.4	152	-19.03	45343	4646 4667	19	0.6842	0.6842	SLC39A10	PREDICTED: solute carrier family 39 member 10 (SLC39A10), transcript variant X1
mga-miR-125b-5p	XM_003208022.4	152	-22.72	45339	1249 1270	15	0.7333	0.8	FAS	PREDICTED: Fas cell surface death receptor (FAS), transcript variant X1
mga-miR-125b-5p	XM_003208027.4	152	-20.37	45342	2724 2743	18	0.7222	0.7778	LIPA	PREDICTED: lipase A, lysosomal acid type (LIPA)
mga-miR-125b-5p	XM_003208952.3	152	-19.63	45343	314 335	19	0.6842	0.6842	IWS1	PREDICTED: interacts with SUPT6H, CTD assembly factor 1 (IWS1), transcript variant X3
mga-miR-125b-5p	XM_003209038.3	152	-18.36	45335	45310	11	0.9091	0.9091	TMX2	PREDICTED: thioredoxin related transmembrane protein 2 (TMX2)
mga-miR-125b-5p	XM_003209152.4	152	-23.6	45343	6114 6135	19	0.6316	0.7368	NMUR1	PREDICTED: neuromedin U receptor 1 (NMUR1), transcript variant X2
mga-miR-125b-5p	XM_003209288.4	152	-17.09	45343	634 655	19	0.6316	0.7368	CP	PREDICTED: ceruloplasmin (CP), transcript variant X1
mga-miR-125b-5p	XM_003209329.3	152	-19.65	45335	45306	11	0.9091	0.9091	SEMA7A	PREDICTED: semaphorin 7A (John Milton Hagen blood group) (SEMA7A), transcript variant X7
mga-miR-125b-5p	XM_003210093.4	152	-20.22	45339	3040 3061	15	0.7333	0.8	ABHD6	PREDICTED: abhydrolase domain containing 6 (ABHD6), transcript variant X1
mga-miR-125b-5p	XM_003210119.4	152	-24.1	45336	250 273	14	0.8571	0.8571	KCTD6	PREDICTED: potassium channel tetramerization domain containing 6 (KCTD6)
mga-miR-125b-5p	XM_003210914.4	152	-17.91	45343	1907 1928	19	0.6316	0.7368	ABCB9	PREDICTED: ATP binding cassette subfamily B member 9 (ABCB9), transcript variant X1
mga-miR-125b-5p	XM_003211061.4	152	-16.52	45343	1153 1174	19	0.6316	0.7368	CABP1	PREDICTED: calcium binding protein 1 (CABP1), transcript variant X2
mga-miR-125b-5p	XM_003211062.4	152	-16.52	45343	1330 1351	19	0.6316	0.7368	CABP1	PREDICTED: calcium binding protein 1 (CABP1), transcript variant X1
mga-miR-125b-5p	XM_003211979.4	152	-18.66	45341	3876 3896	17	0.7647	0.7647	TTPAL	PREDICTED: alpha tocopherol transfer protein like (TTPAL)
mga-miR-125b-5p	XM_003212467.4	152	-26.49	45340	2336 2358	17	0.7647	0.7647	CEP85	PREDICTED: centrosomal protein 85 (CEP85), transcript variant X1
mga-miR-125b-5p	XM_003213150.3	152	-18.62	45341	688 708	17	0.7647	0.7647	TIMM44	PREDICTED: translocase of inner mitochondrial membrane 44 (TIMM44)
mga-miR-125b-5p	XM_003213233.4	152	-17.3	45343	2309 2330	19	0.6316	0.7368	ANKRD24	PREDICTED: ankyrin repeat domain 24 (ANKRD24), transcript variant X3
mga-miR-125b-5p	XM_003214166.4	152	-22.24	45343	2464 2484	20	0.75	0.75	RPS6KA1	PREDICTED: ribosomal protein S6 kinase A1 (RPS6KA1), transcript variant X1
mga-miR-125b-5p	XM_010706511.3	152	-18.86	45343	384 405	19	0.6842	0.6842	MDH1	PREDICTED: malate dehydrogenase 1 (MDH1), partial mRNA
mga-miR-125b-5p	XM_010706527.3	152	-19.43	45343	1052 1071	19	0.7368	0.7895	NDUFA5	PREDICTED: NADH:ubiquinone oxidoreductase subunit A5 (NDUFA5)
mga-miR-125b-5p	XM_010706827.2	152	-22.14	45338	1539 1558	14	0.8571	0.8571	OPN3	PREDICTED: opsin 3 (OPN3), partial mRNA
mga-miR-125b-5p	XM_010707287.3	152	-16.57	45343	1012 1033	19	0.6316	0.7368	ARID1B	PREDICTED: AT-rich interaction domain 1B (ARID1B)
mga-miR-125b-5p	XM_010707347.2	152	-18.15	45343	866 887	19	0.6316	0.7368	SOGA3	PREDICTED: SOGA family member 3 (SOGA3), transcript variant X3
mga-miR-125b-5p	XM_010707352.3	152	-18.15	45343	866 887	19	0.6316	0.7368	SOGA3	PREDICTED: SOGA family member 3 (SOGA3), transcript variant X1
mga-miR-125b-5p	XM_010707452.3	152	-25.34	45343	2288 2308	20	0.75	0.75	LOC104909821	PREDICTED: protein FAM184A-like (LOC104909821)
mga-miR-125b-5p	XM_010707481.3	152	-19.78	45341	1565 1585	17	0.7647	0.7647	PPIL6	PREDICTED: peptidylprolyl isomerase like 6 (PPIL6), transcript variant X3
mga-miR-125b-5p	XM_010707850.3	152	-15.52	45343	3833 3854	19	0.6842	0.6842	PHF3	PREDICTED: PHD finger protein 3 (PHF3), transcript variant X3
mga-miR-125b-5p	XM_010707979.2	152	-22.23	45343	3677 3698	19	0.6316	0.7368	TDRD15	PREDICTED: tudor domain containing 15 (TDRD15), transcript variant X1
mga-miR-125b-5p	XM_010707980.2	152	-22.23	45343	3681 3702	19	0.6316	0.7368	TDRD15	PREDICTED: tudor domain containing 15 (TDRD15), transcript variant X2
mga-miR-125b-5p	XM_010707981.2	152	-22.23	45343	3673 3694	19	0.6316	0.7368	TDRD15	PREDICTED: tudor domain containing 15 (TDRD15), transcript variant X3
mga-miR-125b-5p	XM_010708202.3	152	-24.85	45343	8213 8234	19	0.7368	0.7895	TRHDE	PREDICTED: thyrotropin releasing hormone degrading enzyme (TRHDE)
mga-miR-125b-5p	XM_010708269.3	152	-21.1	45343	463 484	19	0.6842	0.6842	LOC100544702	PREDICTED: probable 2-ketogluconate reductase (LOC100544702), transcript variant X1
mga-miR-125b-5p	XM_010708443.3	152	-18.76	45343	4205 4225	20	0.75	0.75	C3H5orf22	PREDICTED: chromosome 3 C5orf22 homolog (C3H5orf22), transcript variant X1
mga-miR-125b-5p	XM_010708555.2	152	-20.37	45338	2406 2425	14	0.8571	0.8571	ANKRD33B	PREDICTED: ankyrin repeat domain 33B (ANKRD33B)
mga-miR-125b-5p	XM_010708701.2	152	-17.37	45341	701 721	17	0.7647	0.7647	TIMM21	PREDICTED: translocase of inner mitochondrial membrane 21 (TIMM21), partial mRNA
mga-miR-125b-5p	XM_010709227.2	152	-25.03	45343	965 986	19	0.6842	0.8421	RIMS2	PREDICTED: regulating synaptic membrane exocytosis 2 (RIMS2), transcript variant X1
mga-miR-125b-5p	XM_010709578.3	152	-24.34	45343	19 40	19	0.6316	0.7368	LOC104909218	PREDICTED: integrator complex subunit 10 (LOC104909218)
mga-miR-125b-5p	XM_010709718.2	152	-23.34	45335	175 196	11	0.9091	0.9091	MAPK10	PREDICTED: mitogen-activated protein kinase 10 (MAPK10), transcript variant X1
mga-miR-125b-5p	XM_010709719.2	152	-23.34	45335	186 207	11	0.9091	0.9091	MAPK10	PREDICTED: mitogen-activated protein kinase 10 (MAPK10), transcript variant X2
mga-miR-125b-5p	XM_010709947.3	152	-22.66	45343	2392 2413	19	0.7368	0.7895	SEC24D	PREDICTED: SEC24 homolog D, COPII coat complex component (SEC24D), transcript variant X2
mga-miR-125b-5p	XM_010709948.3	152	-22.66	45343	2167 2188	19	0.7368	0.7895	SEC24D	PREDICTED: SEC24 homolog D, COPII coat complex component (SEC24D), transcript variant X4
mga-miR-125b-5p	XM_010709949.3	152	-22.66	45343	1889 1910	19	0.7368	0.7895	SEC24D	PREDICTED: SEC24 homolog D, COPII coat complex component (SEC24D), transcript variant X6
mga-miR-125b-5p	XM_010710240.3	152	-19.65	45342	275 296	19	0.7368	0.7895	LIMCH1	PREDICTED: LIM and calponin homology domains 1 (LIMCH1), transcript variant X1
mga-miR-125b-5p	XM_010710241.3	152	-19.65	45342	275 296	19	0.7368	0.7895	LIMCH1	PREDICTED: LIM and calponin homology domains 1 (LIMCH1), transcript variant X2
mga-miR-125b-5p	XM_010710242.3	152	-19.65	45342	552 573	19	0.7368	0.7895	LIMCH1	PREDICTED: LIM and calponin homology domains 1 (LIMCH1), transcript variant X3
mga-miR-125b-5p	XM_010710243.3	152	-19.65	45342	275 296	19	0.7368	0.7895	LIMCH1	PREDICTED: LIM and calponin homology domains 1 (LIMCH1), transcript variant X4
mga-miR-125b-5p	XM_010710244.3	152	-19.65	45342	275 296	19	0.7368	0.7895	LIMCH1	PREDICTED: LIM and calponin homology domains 1 (LIMCH1), transcript variant X5
mga-miR-125b-5p	XM_010710564.2	152	-22.65	45335	1597 1618	11	0.9091	0.9091	FBXO41	PREDICTED: F-box protein 41 (FBXO41)
mga-miR-125b-5p	XM_010710581.3	152	-20.45	45343	127 149	21	0.7619	0.7619	LOC100539295	PREDICTED: pantothenate kinase 2, mitochondrial (LOC100539295)
mga-miR-125b-5p	XM_010710606.3	152	-17.76	45342	3434 3453	18	0.7222	0.7778	REEP1	PREDICTED: receptor accessory protein 1 (REEP1), transcript variant X1
mga-miR-125b-5p	XM_010710607.3	152	-17.76	45342	3398 3417	18	0.7222	0.7778	REEP1	PREDICTED: receptor accessory protein 1 (REEP1), transcript variant X2
mga-miR-125b-5p	XM_010710608.3	152	-17.76	45342	3383 3402	18	0.7222	0.7778	REEP1	PREDICTED: receptor accessory protein 1 (REEP1), transcript variant X3
mga-miR-125b-5p	XM_010711134.3	152	-19.37	45341	11126 11146	17	0.7647	0.7647	MUC5AC	PREDICTED: mucin 5AC, oligomeric mucus/gel-forming (MUC5AC)
mga-miR-125b-5p	XM_010711157.3	152	-27.1	45343	2789 2812	22	0.7273	0.7727	LOC100548287	PREDICTED: USP6 N-terminal-like protein (LOC100548287), transcript variant X1
mga-miR-125b-5p	XM_010711160.3	152	-27.1	45343	2806 2829	22	0.7273	0.7727	LOC100548287	PREDICTED: USP6 N-terminal-like protein (LOC100548287), transcript variant X2
mga-miR-125b-5p	XM_010711845.3	152	-19.79	45343	2565 2586	19	0.6316	0.7368	RIN3	PREDICTED: Ras and Rab interactor 3 (RIN3), transcript variant X1
mga-miR-125b-5p	XM_010711846.3	152	-19.79	45343	2569 2590	19	0.6316	0.7368	RIN3	PREDICTED: Ras and Rab interactor 3 (RIN3), transcript variant X3
mga-miR-125b-5p	XM_010711864.3	152	-23.08	45343	4840 4858	19	0.6842	0.7895	SEL1L	PREDICTED: SEL1L adaptor subunit of ERAD E3 ubiquitin ligase (SEL1L)
mga-miR-125b-5p	XM_010712158.3	152	-25.1	45343	2060 2081	19	0.6842	0.6842	TXNDC16	PREDICTED: thioredoxin domain containing 16 (TXNDC16), transcript variant X1
mga-miR-125b-5p	XM_010712220.3	152	-20.77	45335	2590 2611	11	0.9091	0.9091	SCAP	PREDICTED: SREBF chaperone (SCAP), transcript variant X1
mga-miR-125b-5p	XM_010712221.3	152	-20.77	45335	2677 2698	11	0.9091	0.9091	SCAP	PREDICTED: SREBF chaperone (SCAP), transcript variant X2
mga-miR-125b-5p	XM_010712222.3	152	-20.77	45335	2470 2491	11	0.9091	0.9091	SCAP	PREDICTED: SREBF chaperone (SCAP), transcript variant X3
mga-miR-125b-5p	XM_010712395.3	152	-14.4	45341	5418 5438	17	0.7647	0.7647	PTPRN2	PREDICTED: protein tyrosine phosphatase receptor type N2 (PTPRN2), transcript variant X1
mga-miR-125b-5p	XM_010712396.3	152	-14.4	45341	5408 5428	17	0.7647	0.7647	PTPRN2	PREDICTED: protein tyrosine phosphatase receptor type N2 (PTPRN2), transcript variant X2
mga-miR-125b-5p	XM_010712757.3	152	-19.45	45339	2699 2720	15	0.7333	0.8	ABCB5	PREDICTED: ATP binding cassette subfamily B member 5 (ABCB5), transcript variant X1
mga-miR-125b-5p	XM_010712758.3	152	-19.45	45339	4212 4233	15	0.7333	0.8	ABCB5	PREDICTED: ATP binding cassette subfamily B member 5 (ABCB5), transcript variant X2
mga-miR-125b-5p	XM_010712857.2	152	-19.1	45341	554 574	17	0.7647	0.7647	EVX1	PREDICTED: even-skipped homeobox 1 (EVX1), partial mRNA
mga-miR-125b-5p	XM_010712919.3	152	-18.61	45339	5685 5706	15	0.7333	0.8	CAPN7	PREDICTED: calpain 7 (CAPN7), transcript variant X1
mga-miR-125b-5p	XM_010712920.3	152	-18.61	45339	5430 5451	15	0.7333	0.8	CAPN7	PREDICTED: calpain 7 (CAPN7), transcript variant X2
mga-miR-125b-5p	XM_010713387.3	152	-19.03	45343	4647 4668	19	0.6842	0.6842	SLC39A10	PREDICTED: solute carrier family 39 member 10 (SLC39A10), transcript variant X4
mga-miR-125b-5p	XM_010713629.3	152	-24.37	45343	4503 4524	19	0.6316	0.7368	CFAP65	PREDICTED: cilia and flagella associated protein 65 (CFAP65), transcript variant X1
mga-miR-125b-5p	XM_010713653.3	152	-25.02	45343	4838 4859	19	0.6316	0.7368	OBSL1	PREDICTED: obscurin like cytoskeletal adaptor 1 (OBSL1), transcript variant X1
mga-miR-125b-5p	XM_010713654.3	152	-25.02	45343	4739 4760	19	0.6316	0.7368	OBSL1	PREDICTED: obscurin like cytoskeletal adaptor 1 (OBSL1), transcript variant X3
mga-miR-125b-5p	XM_010713655.3	152	-25.02	45343	4562 4583	19	0.6316	0.7368	OBSL1	PREDICTED: obscurin like cytoskeletal adaptor 1 (OBSL1), transcript variant X4
mga-miR-125b-5p	XM_010713750.3	152	-17.93	45343	1458 1479	19	0.6316	0.7368	LOC100551262	PREDICTED: neurabin-1-like (LOC100551262), transcript variant X1
mga-miR-125b-5p	XM_010713751.3	152	-17.93	45343	1456 1477	19	0.6316	0.7368	LOC100551262	PREDICTED: neurabin-1-like (LOC100551262), transcript variant X2
mga-miR-125b-5p	XM_010714159.3	152	-22.5	45342	2173 2194	19	0.7368	0.7895	CHUK	PREDICTED: component of inhibitor of nuclear factor kappa B kinase complex (CHUK)
mga-miR-125b-5p	XM_010714493.3	152	-22.72	45339	1320 1341	15	0.7333	0.8	FAS	PREDICTED: Fas cell surface death receptor (FAS), transcript variant X2
mga-miR-125b-5p	XM_010714596.3	152	-24.59	45342	2413 2432	18	0.7222	0.7778	PYROXD2	PREDICTED: pyridine nucleotide-disulphide oxidoreductase domain 2 (PYROXD2), transcript variant X5
mga-miR-125b-5p	XM_010714597.3	152	-24.59	45342	2407 2426	18	0.7222	0.7778	PYROXD2	PREDICTED: pyridine nucleotide-disulphide oxidoreductase domain 2 (PYROXD2), transcript variant X6
mga-miR-125b-5p	XM_010714686.3	152	-24.38	45343	145 166	19	0.6316	0.7368	ITPRIP	PREDICTED: inositol 1,4,5-trisphosphate receptor interacting protein (ITPRIP), transcript variant X5
mga-miR-125b-5p	XM_010714924.3	152	-20.36	45343	335 356	19	0.6842	0.6842	ADAM12	PREDICTED: ADAM metallopeptidase domain 12 (ADAM12)
mga-miR-125b-5p	XM_010714964.3	152	-32.19	45343	2454 2476	20	0.85	0.9	LOC100545275	PREDICTED: plastin-3 (LOC100545275)
mga-miR-125b-5p	XM_010714997.3	152	-21.83	45339	571 592	15	0.7333	0.8	NONO	PREDICTED: non-POU domain containing octamer binding (NONO), transcript variant X1
mga-miR-125b-5p	XM_010714998.3	152	-21.83	45339	544 565	15	0.7333	0.8	NONO	PREDICTED: non-POU domain containing octamer binding (NONO), transcript variant X2
mga-miR-125b-5p	XM_010715186.3	152	-21.67	45343	2994 3012	19	0.7368	0.7368	GPC4	PREDICTED: glypican 4 (GPC4)
mga-miR-125b-5p	XM_010715352.2	152	-21.92	45343	1720 1738	19	0.7368	0.7368	RLIM	PREDICTED: ring finger protein, LIM domain interacting (RLIM), transcript variant X1
mga-miR-125b-5p	XM_010715353.3	152	-21.92	45343	1541 1559	19	0.7368	0.7368	RLIM	PREDICTED: ring finger protein, LIM domain interacting (RLIM), transcript variant X2
mga-miR-125b-5p	XM_010715821.3	152	-18.16	45343	681 702	19	0.6842	0.6842	LOC104912356	PREDICTED: roquin-1-like (LOC104912356), transcript variant X1
mga-miR-125b-5p	XM_010715823.3	152	-18.16	45343	680 701	19	0.6842	0.6842	LOC104912356	PREDICTED: roquin-1-like (LOC104912356), transcript variant X2
mga-miR-125b-5p	XM_010715824.3	152	-18.16	45343	680 701	19	0.6842	0.6842	LOC104912356	PREDICTED: roquin-1-like (LOC104912356), transcript variant X3
mga-miR-125b-5p	XM_010715825.3	152	-18.16	45343	680 701	19	0.6842	0.6842	LOC104912356	PREDICTED: roquin-1-like (LOC104912356), transcript variant X4
mga-miR-125b-5p	XM_010715875.1	152	-20.39	45343	1050 1071	19	0.6316	0.7368	COL11A1	PREDICTED: collagen type XI alpha 1 chain (COL11A1)
mga-miR-125b-5p	XM_010716037.2	152	-19.79	45335	1704 1725	11	0.9091	0.9091	RAVER2	PREDICTED: ribonucleoprotein, PTB binding 2 (RAVER2), transcript variant X1
mga-miR-125b-5p	XM_010716038.2	152	-19.79	45335	1701 1722	11	0.9091	0.9091	RAVER2	PREDICTED: ribonucleoprotein, PTB binding 2 (RAVER2), transcript variant X2
mga-miR-125b-5p	XM_010716039.2	152	-19.79	45335	1704 1725	11	0.9091	0.9091	RAVER2	PREDICTED: ribonucleoprotein, PTB binding 2 (RAVER2), transcript variant X3
mga-miR-125b-5p	XM_010716056.3	152	-14.33	45343	3211 3232	19	0.6316	0.7368	TM2D1	PREDICTED: TM2 domain containing 1 (TM2D1)
mga-miR-125b-5p	XM_010716146.3	152	-19.81	45343	1782 1800	19	0.6842	0.7895	LOC100538434	PREDICTED: cytochrome P450 4B1-like (LOC100538434), transcript variant X1
mga-miR-125b-5p	XM_010716219.3	152	-23.82	45336	2336 2358	13	0.8462	0.9231	ELOVL1	PREDICTED: ELOVL fatty acid elongase 1 (ELOVL1)
mga-miR-125b-5p	XM_010716361.3	152	-15.5	45343	7266 7287	19	0.6842	0.6842	LOC100546914	PREDICTED: platelet glycoprotein V (LOC100546914), transcript variant X1
mga-miR-125b-5p	XM_010716588.3	152	-21.56	45343	4841 4862	19	0.6316	0.8947	INPP5D	PREDICTED: inositol polyphosphate-5-phosphatase D (INPP5D)
mga-miR-125b-5p	XM_010716612.3	152	-19.63	45343	371 392	19	0.6842	0.6842	IWS1	PREDICTED: interacts with SUPT6H, CTD assembly factor 1 (IWS1), transcript variant X1
mga-miR-125b-5p	XM_010716613.1	152	-19.63	45343	371 392	19	0.6842	0.6842	IWS1	PREDICTED: interacts with SUPT6H, CTD assembly factor 1 (IWS1), transcript variant X2
mga-miR-125b-5p	XM_010716798.3	152	-23.6	45343	6782 6803	19	0.6316	0.7368	NMUR1	PREDICTED: neuromedin U receptor 1 (NMUR1), transcript variant X1
mga-miR-125b-5p	XM_010716972.2	152	-23.24	45343	3479 3500	19	0.6316	0.7368	OTOL1	PREDICTED: otolin 1 (OTOL1)
mga-miR-125b-5p	XM_010717130.3	152	-25.37	45343	5559 5580	19	0.6842	0.6842	MYO9A	PREDICTED: myosin IXA (MYO9A)
mga-miR-125b-5p	XM_010717898.3	152	-20.69	45372	4120 4141	18	0.7222	0.8889	CMTR2	PREDICTED: cap methyltransferase 2 (CMTR2), transcript variant X1
mga-miR-125b-5p	XM_010717899.3	152	-20.69	45372	3860 3881	18	0.7222	0.8889	CMTR2	PREDICTED: cap methyltransferase 2 (CMTR2), transcript variant X2
mga-miR-125b-5p	XM_010718170.3	152	-24.84	45343	2758 2778	20	0.75	0.75	SPIRE2	PREDICTED: spire type actin nucleation factor 2 (SPIRE2)
mga-miR-125b-5p	XM_010718326.3	152	-20.66	45335	1187 1208	11	0.9091	0.9091	LOC100546568	PREDICTED: semaphorin-3D-like (LOC100546568), transcript variant X1
mga-miR-125b-5p	XM_010718517.3	152	-20.22	45339	1300 1321	15	0.7333	0.8	ABHD6	PREDICTED: abhydrolase domain containing 6 (ABHD6), transcript variant X3
mga-miR-125b-5p	XM_010718518.3	152	-20.22	45339	2898 2919	15	0.7333	0.8	ABHD6	PREDICTED: abhydrolase domain containing 6 (ABHD6), transcript variant X2
mga-miR-125b-5p	XM_010718597.2	152	-16.61	45343	5441 5462	19	0.6842	0.6842	CCDC36	PREDICTED: coiled-coil domain containing 36 (CCDC36), transcript variant X1
mga-miR-125b-5p	XM_010718703.3	152	-17.04	45343	65 86	19	0.6316	0.7368	TAFA1	PREDICTED: TAFA chemokine like family member 1 (TAFA1), transcript variant X1
mga-miR-125b-5p	XM_010718704.3	152	-17.04	45343	53 74	19	0.6316	0.7368	TAFA1	PREDICTED: TAFA chemokine like family member 1 (TAFA1), transcript variant X3
mga-miR-125b-5p	XM_010718739.3	152	-21.63	45342	1186 1207	19	0.7368	0.7895	LOC100541675	PREDICTED: contactin-3 (LOC100541675)
mga-miR-125b-5p	XM_010718796.3	152	-14.4	45343	360 381	19	0.6842	0.6842	TMCO6	PREDICTED: transmembrane and coiled-coil domains 6 (TMCO6)
mga-miR-125b-5p	XM_010719046.2	152	-22.65	45343	158 179	19	0.7368	0.7895	GRPEL2	PREDICTED: GrpE like 2, mitochondrial (GRPEL2)
mga-miR-125b-5p	XM_010719358.3	152	-17.27	45342	656 675	18	0.7222	0.7778	PAM16	PREDICTED: presequence translocase associated motor 16 (PAM16)
mga-miR-125b-5p	XM_010720100.3	152	-17.91	45343	1958 1979	19	0.6316	0.7368	ABCB9	PREDICTED: ATP binding cassette subfamily B member 9 (ABCB9), transcript variant X2
mga-miR-125b-5p	XM_010720101.3	152	-17.91	45343	1880 1901	19	0.6316	0.7368	ABCB9	PREDICTED: ATP binding cassette subfamily B member 9 (ABCB9), transcript variant X3
mga-miR-125b-5p	XM_010720103.3	152	-17.91	45343	1907 1928	19	0.6316	0.7368	ABCB9	PREDICTED: ATP binding cassette subfamily B member 9 (ABCB9), transcript variant X4
mga-miR-125b-5p	XM_010720201.3	152	-18.89	45335	862 883	11	0.9091	0.9091	TMEM119	PREDICTED: transmembrane protein 119 (TMEM119), transcript variant X1
mga-miR-125b-5p	XM_010720315.3	152	-17.86	45341	1123 1143	17	0.7647	0.7647	LOC104913559	PREDICTED: calcineurin-binding protein cabin-1-like (LOC104913559), transcript variant X1
mga-miR-125b-5p	XM_010720316.3	152	-17.86	45341	1053 1073	17	0.7647	0.7647	LOC104913559	PREDICTED: calcineurin-binding protein cabin-1-like (LOC104913559), transcript variant X2
mga-miR-125b-5p	XM_010720317.3	152	-17.86	45341	1128 1148	17	0.7647	0.7647	LOC104913559	PREDICTED: calcineurin-binding protein cabin-1-like (LOC104913559), transcript variant X3
mga-miR-125b-5p	XM_010720587.3	152	-24.75	45336	314 337	14	0.8571	0.8571	LOC100545461	PREDICTED: antigen-presenting glycoprotein CD1d-like (LOC100545461), transcript variant X1
mga-miR-125b-5p	XM_010720588.3	152	-24.75	45336	313 336	14	0.8571	0.8571	LOC100545461	PREDICTED: antigen-presenting glycoprotein CD1d-like (LOC100545461), transcript variant X2
mga-miR-125b-5p	XM_010720589.3	152	-22.05	45340	2199 2221	17	0.7647	0.7647	LOC104913618	PREDICTED: leukotriene B4 receptor 1 (LOC104913618), transcript variant X1
mga-miR-125b-5p	XM_010720590.3	152	-22.05	45340	2213 2235	17	0.7647	0.7647	LOC104913618	PREDICTED: leukotriene B4 receptor 1 (LOC104913618), transcript variant X2
mga-miR-125b-5p	XM_010720726.3	152	-22.89	45343	36 57	19	0.6316	0.7368	POLE3	PREDICTED: DNA polymerase epsilon 3, accessory subunit (POLE3)
mga-miR-125b-5p	XM_010720800.3	152	-29.32	45372	3635 3656	18	0.7778	0.8333	TNFSF15	PREDICTED: TNF superfamily member 15 (TNFSF15)
mga-miR-125b-5p	XM_010720813.2	152	-23.24	45339	7546 7567	15	0.7333	0.8	PAPPA	PREDICTED: pappalysin 1 (PAPPA), transcript variant X1
mga-miR-125b-5p	XM_010721390.3	152	-21.96	45343	2408 2429	19	0.6316	0.7368	EVPL	PREDICTED: envoplakin (EVPL), transcript variant X1
mga-miR-125b-5p	XM_010721395.3	152	-21.96	45343	2408 2429	19	0.6316	0.7368	EVPL	PREDICTED: envoplakin (EVPL), transcript variant X2
mga-miR-125b-5p	XM_010721422.2	152	-22.96	45339	3090 3111	15	0.7333	0.8	SLC38A10	PREDICTED: solute carrier family 38 member 10 (SLC38A10)
mga-miR-125b-5p	XM_010721894.3	152	-18.2	45343	2249 2270	19	0.6316	0.7368	MMP28	PREDICTED: matrix metallopeptidase 28 (MMP28), partial mRNA
mga-miR-125b-5p	XM_010722674.1	152	-23.22	45372	3146 3167	18	0.7778	0.8333	LOC104914105	PREDICTED: cerebral cavernous malformations 2 protein-like (LOC104914105), partial mRNA
mga-miR-125b-5p	XM_010722761.3	152	-17.59	45341	2966 2986	17	0.7647	0.7647	LOC100544886	PREDICTED: solute carrier family 2, facilitated glucose transporter member 5 (LOC100544886)
mga-miR-125b-5p	XM_010722932.1	152	-26.96	45343	2562 2583	19	0.6842	0.8421	LRRC38	PREDICTED: leucine rich repeat containing 38 (LRRC38), transcript variant X7
mga-miR-125b-5p	XM_010723222.3	152	-22.24	45343	2573 2593	20	0.75	0.75	RPS6KA1	PREDICTED: ribosomal protein S6 kinase A1 (RPS6KA1), transcript variant X2
mga-miR-125b-5p	XM_010723223.3	152	-22.24	45343	2492 2512	20	0.75	0.75	RPS6KA1	PREDICTED: ribosomal protein S6 kinase A1 (RPS6KA1), transcript variant X3
mga-miR-125b-5p	XM_010723224.3	152	-22.24	45343	2425 2445	20	0.75	0.75	RPS6KA1	PREDICTED: ribosomal protein S6 kinase A1 (RPS6KA1), transcript variant X4
mga-miR-125b-5p	XM_010723226.3	152	-22.24	45343	2347 2367	20	0.75	0.75	RPS6KA1	PREDICTED: ribosomal protein S6 kinase A1 (RPS6KA1), transcript variant X6
mga-miR-125b-5p	XM_010723239.3	152	-26.49	45340	2484 2506	17	0.7647	0.7647	CEP85	PREDICTED: centrosomal protein 85 (CEP85), transcript variant X2
mga-miR-125b-5p	XM_010723240.3	152	-26.49	45340	2140 2162	17	0.7647	0.7647	CEP85	PREDICTED: centrosomal protein 85 (CEP85), transcript variant X3
mga-miR-125b-5p	XM_010723242.3	152	-26.49	45340	2074 2096	17	0.7647	0.7647	CEP85	PREDICTED: centrosomal protein 85 (CEP85), transcript variant X4
mga-miR-125b-5p	XM_010723421.2	152	-21.41	45343	1155 1176	19	0.5789	0.7895	COL9A2	PREDICTED: collagen type IX alpha 2 chain (COL9A2)
mga-miR-125b-5p	XM_010723672.3	152	-19.31	45343	960 981	19	0.6842	0.6842	NECTIN1	PREDICTED: nectin cell adhesion molecule 1 (NECTIN1), transcript variant X1
mga-miR-125b-5p	XM_010723674.3	152	-19.31	45343	960 981	19	0.6842	0.6842	NECTIN1	PREDICTED: nectin cell adhesion molecule 1 (NECTIN1), transcript variant X3
mga-miR-125b-5p	XM_010723754.3	152	-26.96	45343	1357 1378	19	0.6842	0.6842	LOC104914367	PREDICTED: NF-kappa-B inhibitor zeta-like (LOC104914367)
mga-miR-125b-5p	XM_003202304.4	151	-21.16	45343	1402 1425	21	0.6667	0.7143	FAM83F	PREDICTED: family with sequence similarity 83 member F (FAM83F)
mga-miR-125b-5p	XM_003202323.2	151	-19.81	45343	3266 3288	20	0.65	0.75	TCF20	PREDICTED: transcription factor 20 (TCF20), transcript variant X4
mga-miR-125b-5p	XM_003203708.3	151	-15.76	45338	2456 2477	14	0.7857	0.7857	LBH	PREDICTED: LBH regulator of WNT signaling pathway (LBH)
mga-miR-125b-5p	XM_003204557.4	151	-27.62	45343	2935 2959	22	0.6818	0.6818	ZNF513	PREDICTED: zinc finger protein 513 (ZNF513)
mga-miR-125b-5p	XM_003205124.4	151	-24.39	45336	31 51	12	0.9167	0.9167	UBE2W	PREDICTED: ubiquitin conjugating enzyme E2 W (UBE2W), transcript variant X1
mga-miR-125b-5p	XM_003205626.3	151	-17.33	45343	2133 2155	20	0.7	0.7	ZMYM3	PREDICTED: zinc finger MYM-type containing 3 (ZMYM3), transcript variant X1
mga-miR-125b-5p	XM_003205775.4	151	-21.85	45343	50 74	22	0.6364	0.7273	LOC100549160	PREDICTED: cytochrome P450 4V2 (LOC100549160)
mga-miR-125b-5p	XM_003206184.4	151	-23.62	45339	178 200	16	0.75	0.8125	SDHAF2	PREDICTED: succinate dehydrogenase complex assembly factor 2 (SDHAF2)
mga-miR-125b-5p	XM_003206521.4	151	-25.08	45343	1395 1419	22	0.6818	0.6818	VTI1B	PREDICTED: vesicle transport through interaction with t-SNAREs 1B (VTI1B)
mga-miR-125b-5p	XM_003207379.4	151	-19.26	45343	489 511	20	0.65	0.75	ATIC	PREDICTED: 5-aminoimidazole-4-carboxamide ribonucleotide formyltransferase/IMP cyclohydrolase (ATIC)
mga-miR-125b-5p	XM_003207969.4	151	-20.46	45338	1555 1576	14	0.7857	0.7857	ALOX5	PREDICTED: arachidonate 5-lipoxygenase (ALOX5)
mga-miR-125b-5p	XM_003208404.4	151	-18.65	45338	3141 3162	14	0.7857	0.7857	LOC100547276	PREDICTED: exocyst complex component 1-like (LOC100547276), transcript variant X3
mga-miR-125b-5p	XM_003210181.4	151	-22.57	45342	3892 3913	18	0.6667	0.7222	MITF	PREDICTED: melanocyte inducing transcription factor (MITF), transcript variant X1
mga-miR-125b-5p	XM_003210378.3	151	-16.62	45342	62 83	18	0.6667	0.7222	SOX30	PREDICTED: SRY-box transcription factor 30 (SOX30), transcript variant X1
mga-miR-125b-5p	XM_003210410.4	151	-19.43	45342	5068 5086	18	0.7222	0.7778	SLC6A7	PREDICTED: solute carrier family 6 member 7 (SLC6A7), transcript variant X2
mga-miR-125b-5p	XM_003210448.4	151	-24.84	45343	4023 4045	20	0.7	0.85	SMAD5	PREDICTED: SMAD family member 5 (SMAD5)
mga-miR-125b-5p	XM_003210588.4	151	-16.72	45338	2033 2054	14	0.7857	0.7857	MMD2	PREDICTED: monocyte to macrophage differentiation associated 2 (MMD2)
mga-miR-125b-5p	XM_003211506.3	151	-21.56	45336	2244 2264	12	0.9167	0.9167	NPLOC4	PREDICTED: NPL4 homolog, ubiquitin recognition factor (NPLOC4)
mga-miR-125b-5p	XM_003211826.4	151	-24.88	45336	2048 2068	12	0.9167	0.9167	LOC100538956	PREDICTED: multidrug and toxin extrusion protein 1-like (LOC100538956), transcript variant X2
mga-miR-125b-5p	XM_003212371.4	151	-19.33	45343	517 539	20	0.7	0.7	HP1BP3	PREDICTED: heterochromatin protein 1 binding protein 3 (HP1BP3), transcript variant X2
mga-miR-125b-5p	XM_003212403.4	151	-21.68	45336	1432 1452	12	0.9167	0.9167	NKX6-3	PREDICTED: NK6 homeobox 3 (NKX6-3)
mga-miR-125b-5p	XM_003212459.4	151	-26.15	45372	3906 3928	19	0.7368	0.8947	NSD3	PREDICTED: nuclear receptor binding SET domain protein 3 (NSD3), transcript variant X4
mga-miR-125b-5p	XM_003212603.3	151	-25.79	45343	2851 2873	20	0.6	0.8	BSDC1	PREDICTED: BSD domain containing 1 (BSDC1)
mga-miR-125b-5p	XM_003212754.4	151	-19.31	45343	653 675	20	0.65	0.75	PAFAH1B2	PREDICTED: platelet activating factor acetylhydrolase 1b catalytic subunit 2 (PAFAH1B2)
mga-miR-125b-5p	XM_003212760.4	151	-23.36	45343	549 571	20	0.75	0.8	CRYAB	PREDICTED: crystallin alpha B (CRYAB), transcript variant X1
mga-miR-125b-5p	XM_003212823.4	151	-25.77	45372	4149 4171	19	0.7895	0.8421	TULP1	PREDICTED: TUB like protein 1 (TULP1), transcript variant X1
mga-miR-125b-5p	XM_003212922.4	151	-22.55	45342	80 98	18	0.7222	0.7778	CD34	PREDICTED: CD34 molecule (CD34), transcript variant X1
mga-miR-125b-5p	XM_003212927.4	151	-22.37	45336	991 1011	12	0.9167	0.9167	LOC100550517	PREDICTED: corticosteroid 11-beta-dehydrogenase isozyme 1-like (LOC100550517)
mga-miR-125b-5p	XM_003213138.4	151	-18.86	45342	2785 2806	18	0.6667	0.7222	EZH1	PREDICTED: enhancer of zeste 1 polycomb repressive complex 2 subunit (EZH1)
mga-miR-125b-5p	XM_003213900.4	151	-15.68	45338	503 524	14	0.7857	0.7857	TMEM106C	PREDICTED: transmembrane protein 106C (TMEM106C), transcript variant X1
mga-miR-125b-5p	XM_003213977.4	151	-21.32	45342	726 747	18	0.6667	0.7222	UBE2Q1	PREDICTED: ubiquitin conjugating enzyme E2 Q1 (UBE2Q1)
mga-miR-125b-5p	XM_010706198.3	151	-21.73	45343	1425 1447	20	0.65	0.75	FZD4	PREDICTED: frizzled class receptor 4 (FZD4)
mga-miR-125b-5p	XM_010706588.3	151	-23.47	45335	3870 3892	12	0.9167	0.9167	HAO1	PREDICTED: hydroxyacid oxidase 1 (HAO1)
mga-miR-125b-5p	XM_010706588.3	151	-16.97	45343	4289 4314	23	0.6522	0.6957	HAO1	PREDICTED: hydroxyacid oxidase 1 (HAO1)
mga-miR-125b-5p	XM_010706749.3	151	-23.16	45372	3635 3657	19	0.7895	0.8421	UBR2	PREDICTED: ubiquitin protein ligase E3 component n-recognin 2 (UBR2), transcript variant X2
mga-miR-125b-5p	XM_010706967.3	151	-18.19	45338	901 922	14	0.7857	0.7857	NFKBIE	PREDICTED: NFKB inhibitor epsilon (NFKBIE), partial mRNA
mga-miR-125b-5p	XM_010706972.3	151	-22.39	45343	2497 2519	20	0.65	0.75	GLP1R	PREDICTED: glucagon like peptide 1 receptor (GLP1R)
mga-miR-125b-5p	XM_010707121.3	151	-19.45	45342	1089 1108	18	0.7778	0.7778	LOC100549764	PREDICTED: solute carrier family 22 member 2-like (LOC100549764)
mga-miR-125b-5p	XM_010707180.3	151	-26.01	45372	3412 3436	21	0.7619	0.8095	PLEKHG1	PREDICTED: pleckstrin homology and RhoGEF domain containing G1 (PLEKHG1), transcript variant X1
mga-miR-125b-5p	XM_010707182.3	151	-26.01	45372	3307 3331	21	0.7619	0.8095	PLEKHG1	PREDICTED: pleckstrin homology and RhoGEF domain containing G1 (PLEKHG1), transcript variant X2
mga-miR-125b-5p	XM_010707372.3	151	-18.13	45338	2026 2047	14	0.7857	0.7857	LOC104909312	PREDICTED: ectonucleotide pyrophosphatase/phosphodiesterase family member 1-like (LOC104909312)
mga-miR-125b-5p	XM_010707374.3	151	-21.07	45338	477 498	14	0.7857	0.7857	TAAR2	PREDICTED: trace amine associated receptor 2 (TAAR2), transcript variant X2
mga-miR-125b-5p	XM_010707955.2	151	-21.8	45343	4621 4643	20	0.75	0.8	LRATD1	PREDICTED: LRAT domain containing 1 (LRATD1)
mga-miR-125b-5p	XM_010707984.3	151	-21.3	45340	2729 2749	16	0.75	0.8125	ATAD2B	PREDICTED: ATPase family AAA domain containing 2B (ATAD2B), transcript variant X1
mga-miR-125b-5p	XM_010707985.3	151	-21.3	45340	2729 2749	16	0.75	0.8125	ATAD2B	PREDICTED: ATPase family AAA domain containing 2B (ATAD2B), transcript variant X2
mga-miR-125b-5p	XM_010707986.3	151	-21.3	45340	2729 2749	16	0.75	0.8125	ATAD2B	PREDICTED: ATPase family AAA domain containing 2B (ATAD2B), transcript variant X3
mga-miR-125b-5p	XM_010708366.3	151	-25.83	45343	3985 4012	25	0.6	0.72	GCNT2	PREDICTED: glucosaminyl (N-acetyl) transferase 2 (I blood group) (GCNT2), transcript variant X1
mga-miR-125b-5p	XM_010708835.3	151	-15.76	45338	1371 1392	14	0.7857	0.7857	ANKRD29	PREDICTED: ankyrin repeat domain 29 (ANKRD29)
mga-miR-125b-5p	XM_010709006.3	151	-14.33	45342	817 838	18	0.6667	0.7222	ARMC1	PREDICTED: armadillo repeat containing 1 (ARMC1)
mga-miR-125b-5p	XM_010709475.3	151	-18.62	45371	298 319	17	0.8235	0.8235	SPOCK3	PREDICTED: SPARC (osteonectin), cwcv and kazal like domains proteoglycan 3 (SPOCK3), transcript variant X2
mga-miR-125b-5p	XM_010709697.3	151	-21.63	45343	2645 2667	20	0.65	0.75	LOC104910608	PREDICTED: WD repeat and FYVE domain-containing protein 3 (LOC104910608), transcript variant X1
mga-miR-125b-5p	XM_010709698.3	151	-21.63	45343	2561 2583	20	0.65	0.75	LOC104910608	PREDICTED: WD repeat and FYVE domain-containing protein 3 (LOC104910608), transcript variant X2
mga-miR-125b-5p	XM_010710001.2	151	-21.15	45342	445 466	18	0.6667	0.7222	LOC104910721	PREDICTED: uncharacterized LOC104910721 (LOC104910721)
mga-miR-125b-5p	XM_010710294.3	151	-18.79	45338	1144 1165	14	0.7857	0.7857	TBC1D1	PREDICTED: TBC1 domain family member 1 (TBC1D1), transcript variant X1
mga-miR-125b-5p	XM_010710295.3	151	-18.79	45338	1144 1165	14	0.7857	0.7857	TBC1D1	PREDICTED: TBC1 domain family member 1 (TBC1D1), transcript variant X2
mga-miR-125b-5p	XM_010710296.3	151	-18.79	45338	1144 1165	14	0.7857	0.7857	TBC1D1	PREDICTED: TBC1 domain family member 1 (TBC1D1), transcript variant X3
mga-miR-125b-5p	XM_010710297.2	151	-18.79	45338	798 819	14	0.7857	0.7857	TBC1D1	PREDICTED: TBC1 domain family member 1 (TBC1D1), transcript variant X4
mga-miR-125b-5p	XM_010710298.3	151	-18.79	45338	1143 1164	14	0.7857	0.7857	TBC1D1	PREDICTED: TBC1 domain family member 1 (TBC1D1), transcript variant X5
mga-miR-125b-5p	XM_010710299.3	151	-18.79	45338	1143 1164	14	0.7857	0.7857	TBC1D1	PREDICTED: TBC1 domain family member 1 (TBC1D1), transcript variant X6
mga-miR-125b-5p	XM_010710300.1	151	-19.81	45343	3266 3288	20	0.65	0.75	TCF20	PREDICTED: transcription factor 20 (TCF20), transcript variant X1
mga-miR-125b-5p	XM_010710305.3	151	-19.81	45343	3393 3415	20	0.65	0.75	TCF20	PREDICTED: transcription factor 20 (TCF20), transcript variant X2
mga-miR-125b-5p	XM_010710321.3	151	-19.05	45343	1571 1593	20	0.6	0.8	PHETA2	PREDICTED: PH domain containing endocytic trafficking adaptor 2 (PHETA2)
mga-miR-125b-5p	XM_010710784.3	151	-23.43	45343	1665 1688	21	0.6667	0.7143	LOC104910947	PREDICTED: sn1-specific diacylglycerol lipase alpha-like (LOC104910947), transcript variant X7
mga-miR-125b-5p	XM_010710833.1	151	-29.88	45342	2150 2171	18	0.8333	0.8889	DEAF1	PREDICTED: DEAF1 transcription factor (DEAF1), transcript variant X4
mga-miR-125b-5p	XM_010710873.3	151	-20.83	45339	3466 3489	17	0.7647	0.7647	IGHMBP2	PREDICTED: immunoglobulin mu DNA binding protein 2 (IGHMBP2)
mga-miR-125b-5p	XM_010711197.2	151	-20.28	45343	1647 1669	20	0.7	0.7	TRIOBP	PREDICTED: TRIO and F-actin binding protein (TRIOBP), transcript variant X3
mga-miR-125b-5p	XM_010711318.3	151	-25.1	45336	636 656	12	0.9167	0.9167	MFNG	PREDICTED: MFNG O-fucosylpeptide 3-beta-N-acetylglucosaminyltransferase (MFNG), transcript variant X4
mga-miR-125b-5p	XM_010711322.3	151	-25.1	45336	636 656	12	0.9167	0.9167	MFNG	PREDICTED: MFNG O-fucosylpeptide 3-beta-N-acetylglucosaminyltransferase (MFNG), transcript variant X5
mga-miR-125b-5p	XM_010711853.3	151	-26.98	45372	2192 2214	19	0.7368	0.8947	UNC79	PREDICTED: unc-79 homolog, NALCN channel complex subunit (UNC79), transcript variant X5
mga-miR-125b-5p	XM_010711922.3	151	-21.17	45338	2755 2776	14	0.7857	0.7857	LOC104911241	PREDICTED: uncharacterized LOC104911241 (LOC104911241), transcript variant X1
mga-miR-125b-5p	XM_010711924.3	151	-21.17	45338	2752 2773	14	0.7857	0.7857	LOC104911241	PREDICTED: uncharacterized LOC104911241 (LOC104911241), transcript variant X2
mga-miR-125b-5p	XM_010712733.3	151	-19.96	45343	1149 1171	20	0.7	0.7	LRRC72	PREDICTED: leucine rich repeat containing 72 (LRRC72), transcript variant X1
mga-miR-125b-5p	XM_010712852.3	151	-15.01	45338	1398 1419	14	0.7857	0.7857	LOC104911520	PREDICTED: serine/threonine-protein phosphatase 6 regulatory ankyrin repeat subunit A-like (LOC104911520)
mga-miR-125b-5p	XM_010712984.3	151	-14.33	45343	1184 1206	20	0.65	0.75	TMPPE	PREDICTED: transmembrane protein with metallophosphoesterase domain (TMPPE)
mga-miR-125b-5p	XM_010713031.3	151	-27.64	45343	676 693	19	0.6842	0.7895	AOAH	PREDICTED: acyloxyacyl hydrolase (AOAH), transcript variant X1
mga-miR-125b-5p	XM_010713032.3	151	-27.64	45343	676 693	19	0.6842	0.7895	AOAH	PREDICTED: acyloxyacyl hydrolase (AOAH), transcript variant X2
mga-miR-125b-5p	XM_010713377.3	151	-15.96	45343	1104 1126	20	0.65	0.75	GLS	PREDICTED: glutaminase (GLS)
mga-miR-125b-5p	XM_010713494.3	151	-19.58	45338	2550 2571	14	0.7857	0.7857	ADAM23	PREDICTED: ADAM metallopeptidase domain 23 (ADAM23), transcript variant X1
mga-miR-125b-5p	XM_010713495.3	151	-19.58	45338	2350 2371	14	0.7857	0.7857	ADAM23	PREDICTED: ADAM metallopeptidase domain 23 (ADAM23), transcript variant X2
mga-miR-125b-5p	XM_010713497.3	151	-19.58	45338	2550 2571	14	0.7857	0.7857	ADAM23	PREDICTED: ADAM metallopeptidase domain 23 (ADAM23), transcript variant X4
mga-miR-125b-5p	XM_010713498.3	151	-19.58	45338	2550 2571	14	0.7857	0.7857	ADAM23	PREDICTED: ADAM metallopeptidase domain 23 (ADAM23), transcript variant X5
mga-miR-125b-5p	XM_010713499.2	151	-19.58	45338	2550 2571	14	0.7857	0.7857	ADAM23	PREDICTED: ADAM metallopeptidase domain 23 (ADAM23), transcript variant X7
mga-miR-125b-5p	XM_010713523.3	151	-19.99	45343	2411 2433	20	0.65	0.75	PIKFYVE	PREDICTED: phosphoinositide kinase, FYVE-type zinc finger containing (PIKFYVE), transcript variant X1
mga-miR-125b-5p	XM_010713524.3	151	-19.99	45343	2411 2433	20	0.65	0.75	PIKFYVE	PREDICTED: phosphoinositide kinase, FYVE-type zinc finger containing (PIKFYVE), transcript variant X3
mga-miR-125b-5p	XM_010713525.3	151	-19.99	45343	2243 2265	20	0.65	0.75	PIKFYVE	PREDICTED: phosphoinositide kinase, FYVE-type zinc finger containing (PIKFYVE), transcript variant X5
mga-miR-125b-5p	XM_010713584.3	151	-26.18	45342	8529 8550	18	0.7222	0.8333	NBEAL1	PREDICTED: neurobeachin like 1 (NBEAL1)
mga-miR-125b-5p	XM_010713622.3	151	-20.57	45343	3499 3523	22	0.6818	0.6818	LOC100539357	PREDICTED: tubulin polyglutamylase TTLL4 (LOC100539357), transcript variant X1
mga-miR-125b-5p	XM_010713802.3	151	-21.75	45343	2827 2849	20	0.65	0.75	ASIC4	PREDICTED: acid sensing ion channel subunit family member 4 (ASIC4)
mga-miR-125b-5p	XM_010714300.2	151	-26.19	45342	5536 5557	18	0.7222	0.8333	CDH23	PREDICTED: cadherin related 23 (CDH23), transcript variant X1
mga-miR-125b-5p	XM_010714425.3	151	-21.13	45338	5942 5963	14	0.7857	0.7857	GBF1	PREDICTED: golgi brefeldin A resistant guanine nucleotide exchange factor 1 (GBF1), transcript variant X1
mga-miR-125b-5p	XM_010714426.3	151	-21.13	45338	5930 5951	14	0.7857	0.7857	GBF1	PREDICTED: golgi brefeldin A resistant guanine nucleotide exchange factor 1 (GBF1), transcript variant X2
mga-miR-125b-5p	XM_010714427.3	151	-21.13	45338	5843 5864	14	0.7857	0.7857	GBF1	PREDICTED: golgi brefeldin A resistant guanine nucleotide exchange factor 1 (GBF1), transcript variant X3
mga-miR-125b-5p	XM_010714428.3	151	-21.13	45338	5830 5851	14	0.7857	0.7857	GBF1	PREDICTED: golgi brefeldin A resistant guanine nucleotide exchange factor 1 (GBF1), transcript variant X5
mga-miR-125b-5p	XM_010714736.3	151	-19.13	45343	1572 1594	20	0.65	0.75	PI4K2A	PREDICTED: phosphatidylinositol 4-kinase type 2 alpha (PI4K2A), partial mRNA
mga-miR-125b-5p	XM_010714877.1	151	-16.75	45342	324 345	18	0.6667	0.7222	HTRA1	PREDICTED: HtrA serine peptidase 1 (HTRA1)
mga-miR-125b-5p	XM_010714972.3	151	-20.36	45339	1534 1556	16	0.75	0.8125	GDPD2	PREDICTED: glycerophosphodiester phosphodiesterase domain containing 2 (GDPD2), transcript variant X1
mga-miR-125b-5p	XM_010714995.3	151	-17.33	45343	6406 6428	20	0.7	0.7	ZMYM3	PREDICTED: zinc finger MYM-type containing 3 (ZMYM3), transcript variant X2
mga-miR-125b-5p	XM_010715322.2	151	-15.07	45343	923 945	20	0.7	0.7	LOC100547584	PREDICTED: Krueppel-like factor 5 (LOC100547584), transcript variant X1
mga-miR-125b-5p	XM_010716126.3	151	-21.28	45343	2022 2045	21	0.6667	0.7143	OSBPL9	PREDICTED: oxysterol binding protein like 9 (OSBPL9), transcript variant X4
mga-miR-125b-5p	XM_010716127.3	151	-21.28	45343	1969 1992	21	0.6667	0.7143	OSBPL9	PREDICTED: oxysterol binding protein like 9 (OSBPL9), transcript variant X1
mga-miR-125b-5p	XM_010716128.3	151	-21.28	45343	1960 1983	21	0.6667	0.7143	OSBPL9	PREDICTED: oxysterol binding protein like 9 (OSBPL9), transcript variant X2
mga-miR-125b-5p	XM_010716129.3	151	-21.28	45343	1982 2005	21	0.6667	0.7143	OSBPL9	PREDICTED: oxysterol binding protein like 9 (OSBPL9), transcript variant X5
mga-miR-125b-5p	XM_010716253.3	151	-19.28	45340	1993 2016	18	0.7778	0.7778	PTGFR	PREDICTED: prostaglandin F receptor (PTGFR)
mga-miR-125b-5p	XM_010716257.3	151	-19.14	45343	1023 1045	20	0.65	0.75	TNNI3K	PREDICTED: TNNI3 interacting kinase (TNNI3K)
mga-miR-125b-5p	XM_010716498.3	151	-19	45343	323 346	21	0.619	0.7619	TRPM2	PREDICTED: transient receptor potential cation channel subfamily M member 2 (TRPM2), transcript variant X1
mga-miR-125b-5p	XM_010716576.3	151	-24.88	45343	3227 3250	21	0.7143	0.8095	LOC104912610	PREDICTED: uncharacterized LOC104912610 (LOC104912610)
mga-miR-125b-5p	XM_010716883.3	151	-19.71	45372	8898 8920	19	0.7895	0.8421	NAALADL2	PREDICTED: N-acetylated alpha-linked acidic dipeptidase like 2 (NAALADL2)
mga-miR-125b-5p	XM_010717541.3	151	-23.58	45336	2894 2914	12	0.9167	0.9167	LYSMD4	PREDICTED: LysM domain containing 4 (LYSMD4), transcript variant X1
mga-miR-125b-5p	XM_010717542.3	151	-23.58	45336	3209 3229	12	0.9167	0.9167	LYSMD4	PREDICTED: LysM domain containing 4 (LYSMD4), transcript variant X2
mga-miR-125b-5p	XM_010717705.2	151	-24	45341	4827 4846	17	0.7059	0.8235	FES	PREDICTED: FES proto-oncogene, tyrosine kinase (FES)
mga-miR-125b-5p	XM_010717985.2	151	-22.77	45343	35 58	21	0.619	0.7619	LOC100549706	PREDICTED: semaphorin-3A (LOC100549706)
mga-miR-125b-5p	XM_010718048.2	151	-22.09	45342	3788 3809	18	0.6667	0.7222	PDPR	PREDICTED: pyruvate dehydrogenase phosphatase regulatory subunit (PDPR)
mga-miR-125b-5p	XM_010718170.3	151	-23.64	45336	928 948	12	0.9167	0.9167	SPIRE2	PREDICTED: spire type actin nucleation factor 2 (SPIRE2)
mga-miR-125b-5p	XM_010718213.3	151	-24.23	45343	1116 1138	20	0.75	0.8	EMC8	PREDICTED: ER membrane protein complex subunit 8 (EMC8)
mga-miR-125b-5p	XM_010718524.2	151	-16.94	45343	1160 1182	20	0.65	0.75	LOC100549893	PREDICTED: cytochrome b-c1 complex subunit 1, mitochondrial (LOC100549893)
mga-miR-125b-5p	XM_010718651.1	151	-19.16	45343	330 352	20	0.7	0.7	MTMR14	PREDICTED: myotubularin related protein 14 (MTMR14), partial mRNA
mga-miR-125b-5p	XM_010718716.3	151	-22.57	45342	3874 3895	18	0.6667	0.7222	MITF	PREDICTED: melanocyte inducing transcription factor (MITF), transcript variant X2
mga-miR-125b-5p	XM_010718719.3	151	-22.57	45342	3790 3811	18	0.6667	0.7222	MITF	PREDICTED: melanocyte inducing transcription factor (MITF), transcript variant X4
mga-miR-125b-5p	XM_010719047.2	151	-22.43	45343	2581 2603	20	0.7	0.7	ADRB2	PREDICTED: adrenoceptor beta 2 (ADRB2), partial mRNA
mga-miR-125b-5p	XM_010719146.3	151	-19.72	45343	132 155	21	0.6667	0.7143	MYOZ3	PREDICTED: myozenin 3 (MYOZ3), transcript variant X1
mga-miR-125b-5p	XM_010719147.3	151	-19.72	45343	132 155	21	0.6667	0.7143	MYOZ3	PREDICTED: myozenin 3 (MYOZ3), transcript variant X2
mga-miR-125b-5p	XM_010719586.2	151	-20.15	45342	966 987	18	0.6667	0.7222	COPS3	PREDICTED: COP9 signalosome subunit 3 (COPS3), transcript variant X1
mga-miR-125b-5p	XM_010719707.3	151	-25.08	45339	595 619	18	0.7222	0.7778	PARN	PREDICTED: poly(A)-specific ribonuclease (PARN)
mga-miR-125b-5p	XM_010720763.2	151	-16.18	45338	12 33	14	0.7857	0.7857	TOR4A	PREDICTED: torsin family 4 member A (TOR4A)
mga-miR-125b-5p	XM_010721066.3	151	-21.35	45339	5002 5024	16	0.75	0.8125	NR6A1	PREDICTED: nuclear receptor subfamily 6 group A member 1 (NR6A1), transcript variant X1
mga-miR-125b-5p	XM_010721463.3	151	-26.01	45342	3799 3820	18	0.7222	0.8333	LOC100545599	PREDICTED: ATP-binding cassette sub-family A member 9 (LOC100545599)
mga-miR-125b-5p	XM_010721657.3	151	-20.05	45343	559 581	20	0.7	0.7	SLC25A19	PREDICTED: solute carrier family 25 member 19 (SLC25A19), transcript variant X1
mga-miR-125b-5p	XM_010721688.2	151	-24.95	45340	1277 1301	19	0.7368	0.7895	ANKRD40	PREDICTED: ankyrin repeat domain 40 (ANKRD40)
mga-miR-125b-5p	XM_010721898.2	151	-21.89	45343	401 423	20	0.7	0.7	IGSF3	PREDICTED: immunoglobulin superfamily member 3 (IGSF3), transcript variant X1
mga-miR-125b-5p	XM_010722073.3	151	-24.88	45336	2446 2466	12	0.9167	0.9167	LOC100538956	PREDICTED: multidrug and toxin extrusion protein 1-like (LOC100538956), transcript variant X1
mga-miR-125b-5p	XM_010722074.3	151	-24.88	45336	2441 2461	12	0.9167	0.9167	LOC100538956	PREDICTED: multidrug and toxin extrusion protein 1-like (LOC100538956), transcript variant X4
mga-miR-125b-5p	XM_010722075.3	151	-24.88	45336	2508 2528	12	0.9167	0.9167	LOC100538956	PREDICTED: multidrug and toxin extrusion protein 1-like (LOC100538956), transcript variant X3
mga-miR-125b-5p	XM_010722249.3	151	-21.89	45343	2183 2205	20	0.65	0.75	LOC100540406	PREDICTED: arf-GAP with SH3 domain, ANK repeat and PH domain-containing protein 2-like (LOC100540406), transcript variant X2
mga-miR-125b-5p	XM_010722271.3	151	-21.74	45343	1528 1551	21	0.6667	0.7143	GSS	PREDICTED: glutathione synthetase (GSS), transcript variant X1
mga-miR-125b-5p	XM_010722274.2	151	-19.87	45342	273 294	18	0.6667	0.7222	LOC100542342	PREDICTED: myosin-7B (LOC100542342), transcript variant X1
mga-miR-125b-5p	XM_010722275.2	151	-19.87	45342	226 247	18	0.6667	0.7222	LOC100542342	PREDICTED: myosin-7B (LOC100542342), transcript variant X2
mga-miR-125b-5p	XM_010722302.3	151	-18.66	45343	2437 2460	21	0.6667	0.7143	LOC100550971	PREDICTED: P2Y purinoceptor 1-like (LOC100550971)
mga-miR-125b-5p	XM_010722509.3	151	-21.45	45343	426 449	21	0.6667	0.7143	LOC100541941	PREDICTED: somatomedin-B and thrombospondin type-1 domain-containing protein-like (LOC100541941), partial mRNA
mga-miR-125b-5p	XM_010722660.3	151	-17.53	45342	375 396	18	0.6667	0.7222	LOC100547442	PREDICTED: ubiquitin-conjugating enzyme E2 C-like (LOC100547442), partial mRNA
mga-miR-125b-5p	XM_010722873.3	151	-19.33	45343	519 541	20	0.7	0.7	HP1BP3	PREDICTED: heterochromatin protein 1 binding protein 3 (HP1BP3), transcript variant X1
mga-miR-125b-5p	XM_010722947.3	151	-19.83	45343	1252 1274	20	0.65	0.75	MUL1	PREDICTED: mitochondrial E3 ubiquitin protein ligase 1 (MUL1)
mga-miR-125b-5p	XM_010723058.3	151	-16.45	45342	275 296	18	0.6667	0.7222	STC1	PREDICTED: stanniocalcin 1 (STC1), transcript variant X1
mga-miR-125b-5p	XM_010723059.3	151	-16.45	45342	275 296	18	0.6667	0.7222	STC1	PREDICTED: stanniocalcin 1 (STC1), transcript variant X2
mga-miR-125b-5p	XM_010723120.3	151	-26.15	45372	3833 3855	19	0.7368	0.8947	NSD3	PREDICTED: nuclear receptor binding SET domain protein 3 (NSD3), transcript variant X2
mga-miR-125b-5p	XM_010723121.3	151	-26.15	45372	3660 3682	19	0.7368	0.8947	NSD3	PREDICTED: nuclear receptor binding SET domain protein 3 (NSD3), transcript variant X1
mga-miR-125b-5p	XM_010723122.3	151	-26.15	45372	4475 4497	19	0.7368	0.8947	NSD3	PREDICTED: nuclear receptor binding SET domain protein 3 (NSD3), transcript variant X6
mga-miR-125b-5p	XM_010723451.3	151	-18.5	45343	242 264	20	0.65	0.75	LOC100548568	PREDICTED: peptide methionine sulfoxide reductase MsrA 1-like (LOC100548568)
mga-miR-125b-5p	XM_010723550.3	151	-18.3	45343	1758 1780	20	0.65	0.75	PKNOX2	PREDICTED: PBX/knotted 1 homeobox 2 (PKNOX2)
mga-miR-125b-5p	XM_010723626.3	151	-19.43	45343	2120 2143	21	0.6667	0.7143	JAM3	PREDICTED: junctional adhesion molecule 3 (JAM3)
mga-miR-125b-5p	XM_010723653.3	151	-24.33	45343	3216 3241	23	0.6522	0.6957	SORL1	PREDICTED: sortilin related receptor 1 (SORL1)
mga-miR-125b-5p	XM_010723877.3	151	-20.22	45343	324 347	21	0.6667	0.7143	LOC104914410	PREDICTED: uncharacterized LOC104914410 (LOC104914410), transcript variant X1
mga-miR-125b-5p	XM_010723878.3	151	-20.22	45343	324 347	21	0.6667	0.7143	LOC104914410	PREDICTED: uncharacterized LOC104914410 (LOC104914410), transcript variant X2
mga-miR-125b-5p	XM_010723879.3	151	-20.22	45343	324 347	21	0.6667	0.7143	LOC104914410	PREDICTED: uncharacterized LOC104914410 (LOC104914410), transcript variant X3
mga-miR-125b-5p	XM_010724034.3	151	-19.25	45341	827 846	17	0.7647	0.7647	PHLDA3	PREDICTED: pleckstrin homology like domain family A member 3 (PHLDA3)
mga-miR-125b-5p	XM_010724154.3	151	-14.76	45342	1516 1537	18	0.6667	0.7222	TRAPPC10	PREDICTED: trafficking protein particle complex 10 (TRAPPC10)
mga-miR-125b-5p	XM_010724167.3	151	-22.55	45342	82 100	18	0.7222	0.7778	CD34	PREDICTED: CD34 molecule (CD34), transcript variant X2
mga-miR-125b-5p	XM_010724168.3	151	-22.55	45342	81 99	18	0.7222	0.7778	CD34	PREDICTED: CD34 molecule (CD34), transcript variant X3
mga-miR-125b-5p	XM_010724308.3	151	-14.37	45338	249 270	14	0.7857	0.7857	STRIP1	PREDICTED: striatin interacting protein 1 (STRIP1)
mga-miR-125b-5p	XM_010724471.3	151	-17.67	45338	329 350	14	0.7857	0.7857	GPATCH8	PREDICTED: G-patch domain containing 8 (GPATCH8)
mga-miR-125b-5p	XM_010724487.3	151	-19.13	45343	3639 3661	20	0.7	0.7	KCNH6	PREDICTED: potassium voltage-gated channel subfamily H member 6 (KCNH6), transcript variant X1
mga-miR-125b-5p	XM_010724488.3	151	-19.13	45343	3216 3238	20	0.7	0.7	KCNH6	PREDICTED: potassium voltage-gated channel subfamily H member 6 (KCNH6), transcript variant X2
mga-miR-125b-5p	XM_010724567.2	151	-17.39	45343	739 761	20	0.7	0.7	UBE2Z	PREDICTED: ubiquitin conjugating enzyme E2 Z (UBE2Z)
mga-miR-125b-5p	XM_010724594.3	151	-20.7	45340	3755 3775	16	0.75	0.8125	CDK12	PREDICTED: cyclin dependent kinase 12 (CDK12), transcript variant X1
mga-miR-125b-5p	XM_010724595.3	151	-20.7	45340	3752 3772	16	0.75	0.8125	CDK12	PREDICTED: cyclin dependent kinase 12 (CDK12), transcript variant X2
mga-miR-125b-5p	XM_003201842.4	150	-19.43	45342	4296 4319	20	0.7	0.7	SFMBT2	PREDICTED: Scm like with four mbt domains 2 (SFMBT2)
mga-miR-125b-5p	XM_003202137.4	150	-17.73	45343	2005 2025	19	0.6842	0.7368	USP44	PREDICTED: ubiquitin specific peptidase 44 (USP44)
mga-miR-125b-5p	XM_003202282.4	150	-21.62	45342	391 413	19	0.6842	0.7368	DMC1	PREDICTED: DNA meiotic recombinase 1 (DMC1), transcript variant X1
mga-miR-125b-5p	XM_003202348.4	150	-21.32	45342	1457 1480	20	0.7	0.7	RASD2	PREDICTED: RASD family member 2 (RASD2)
mga-miR-125b-5p	XM_003202691.4	150	-24.03	45343	3444 3467	21	0.7619	0.8095	WARS2	PREDICTED: tryptophanyl tRNA synthetase 2, mitochondrial (WARS2), transcript variant X1
mga-miR-125b-5p	XM_003202999.4	150	-18.7	45339	4186 4206	15	0.8	0.8	SYTL5	PREDICTED: synaptotagmin like 5 (SYTL5), transcript variant X1
mga-miR-125b-5p	XM_003204401.4	150	-21.41	45343	704 727	21	0.6667	0.7619	TMEM30A	PREDICTED: transmembrane protein 30A (TMEM30A)
mga-miR-125b-5p	XM_003205387.3	150	-19.61	45343	417 437	19	0.6842	0.7368	CLCN3	PREDICTED: chloride voltage-gated channel 3 (CLCN3), transcript variant X1
mga-miR-125b-5p	XM_003206125.3	150	-23.78	45333	681 702	9	1	1	GCHFR	PREDICTED: GTP cyclohydrolase I feedback regulator (GCHFR), transcript variant X2
mga-miR-125b-5p	XM_003206159.3	150	-19.72	45342	417 441	21	0.6667	0.7143	KNSTRN	PREDICTED: kinetochore localized astrin (SPAG5) binding protein (KNSTRN)
mga-miR-125b-5p	XM_003206484.4	150	-22.74	45343	1614 1634	19	0.6842	0.7368	MAPKBP1	PREDICTED: mitogen-activated protein kinase binding protein 1 (MAPKBP1), transcript variant X1
mga-miR-125b-5p	XM_003206626.3	150	-18.14	45343	5191 5211	19	0.6316	0.7895	ANGEL1	PREDICTED: angel homolog 1 (ANGEL1)
mga-miR-125b-5p	XM_003206780.3	150	-21.8	45342	2971 2993	19	0.6842	0.7368	GPHB5	PREDICTED: glycoprotein hormone subunit beta 5 (GPHB5)
mga-miR-125b-5p	XM_003207215.4	150	-19.7	45343	900 923	21	0.7143	0.7143	POMGNT2	PREDICTED: protein O-linked mannose N-acetylglucosaminyltransferase 2 (beta 1,4-) (POMGNT2), transcript variant X1
mga-miR-125b-5p	XM_003207567.4	150	-18.99	45341	1053 1074	17	0.7647	0.8235	SSB	PREDICTED: small RNA binding exonuclease protection factor La (SSB), transcript variant X1
mga-miR-125b-5p	XM_003207751.4	150	-21.34	45340	2271 2292	17	0.7647	0.8235	ACVR2A	PREDICTED: activin A receptor type 2A (ACVR2A), transcript variant X2
mga-miR-125b-5p	XM_003208118.4	150	-17.46	45333	1537 1558	9	1	1	NEURL1	PREDICTED: neuralized E3 ubiquitin protein ligase 1 (NEURL1), transcript variant X4
mga-miR-125b-5p	XM_003208394.4	150	-18.32	45342	1331 1354	20	0.7	0.7	CDX4	PREDICTED: caudal type homeobox 4 (CDX4)
mga-miR-125b-5p	XM_003208745.4	150	-19.92	45343	1782 1802	19	0.6842	0.7368	LOC100551010	PREDICTED: uricase-like (LOC100551010)
mga-miR-125b-5p	XM_003209143.4	150	-20.61	45333	1684 1705	9	1	1	LOC100551374	PREDICTED: deoxyribodipyrimidine photo-lyase-like (LOC100551374)
mga-miR-125b-5p	XM_003209286.4	150	-25.28	45333	1052 1073	9	1	1	LOC100549326	PREDICTED: transmembrane 4 L6 family member 1-like (LOC100549326), transcript variant X5
mga-miR-125b-5p	XM_003209971.2	150	-21.95	45338	1455 1478	16	0.75	0.8125	HYAL2	PREDICTED: hyaluronidase 2 (HYAL2), partial mRNA
mga-miR-125b-5p	XM_003209980.4	150	-17.98	45337	190 211	13	0.7692	0.8462	LOC100543634	PREDICTED: START domain-containing protein 10-like (LOC100543634)
mga-miR-125b-5p	XM_003210682.4	150	-22.85	45343	3759 3784	23	0.6957	0.6957	IL4R	PREDICTED: interleukin 4 receptor (IL4R), transcript variant X1
mga-miR-125b-5p	XM_003210969.4	150	-22.86	45343	293 319	24	0.6667	0.7083	FICD	PREDICTED: FIC domain containing (FICD), transcript variant X1
mga-miR-125b-5p	XM_003210972.3	150	-22.05	45333	1803 1824	9	1	1	DAO	PREDICTED: D-amino acid oxidase (DAO), transcript variant X1
mga-miR-125b-5p	XM_003211506.3	150	-18.05	45333	2927 2948	9	1	1	NPLOC4	PREDICTED: NPL4 homolog, ubiquitin recognition factor (NPLOC4)
mga-miR-125b-5p	XM_003211581.4	150	-19.69	45343	1360 1383	21	0.6667	0.7619	WFIKKN2	PREDICTED: WAP, follistatin/kazal, immunoglobulin, kunitz and netrin domain containing 2 (WFIKKN2)
mga-miR-125b-5p	XM_003212507.4	150	-20.23	45333	731 752	9	1	1	RCC1	PREDICTED: regulator of chromosome condensation 1 (RCC1)
mga-miR-125b-5p	XM_003212743.4	150	-25	45341	45438	17	0.7647	0.8235	ZW10	PREDICTED: zw10 kinetochore protein (ZW10)
mga-miR-125b-5p	XM_003212906.4	150	-23	45341	4025 4046	17	0.6471	0.7647	SLC45A3	PREDICTED: solute carrier family 45 member 3 (SLC45A3)
mga-miR-125b-5p	XM_003213192.4	150	-19.74	45341	1773 1794	17	0.6471	0.7647	DUS3L	PREDICTED: dihydrouridine synthase 3 like (DUS3L), transcript variant X1
mga-miR-125b-5p	XM_003214118.3	150	-22.56	45343	1669 1692	21	0.7143	0.7143	NFE2L1	PREDICTED: nuclear factor, erythroid 2 like 1 (NFE2L1)
mga-miR-125b-5p	XM_003214176.3	150	-20.23	45343	2112 2132	19	0.6842	0.7368	IP6K3	PREDICTED: inositol hexakisphosphate kinase 3 (IP6K3)
mga-miR-125b-5p	XM_010706664.3	150	-17.29	45341	1756 1777	17	0.7059	0.7059	WDR26	PREDICTED: WD repeat domain 26 (WDR26)
mga-miR-125b-5p	XM_010706788.3	150	-16.14	45343	5198 5218	19	0.6842	0.7368	TTC7A	PREDICTED: tetratricopeptide repeat domain 7A (TTC7A), transcript variant X1
mga-miR-125b-5p	XM_010706789.3	150	-16.14	45343	5017 5037	19	0.6842	0.7368	TTC7A	PREDICTED: tetratricopeptide repeat domain 7A (TTC7A), transcript variant X2
mga-miR-125b-5p	XM_010706849.3	150	-18.38	45333	3007 3028	9	1	1	SRD5A2	PREDICTED: steroid 5 alpha-reductase 2 (SRD5A2), transcript variant X3
mga-miR-125b-5p	XM_010706850.3	150	-18.38	45333	4605 4626	9	1	1	SRD5A2	PREDICTED: steroid 5 alpha-reductase 2 (SRD5A2), transcript variant X2
mga-miR-125b-5p	XM_010706893.2	150	-19.59	45337	346 367	13	0.7692	0.8462	GTPBP2	PREDICTED: GTP binding protein 2 (GTPBP2)
mga-miR-125b-5p	XM_010707011.3	150	-19.49	45343	791 814	21	0.7143	0.7143	DISC1	PREDICTED: DISC1 scaffold protein (DISC1), transcript variant X1
mga-miR-125b-5p	XM_010707209.3	150	-18.95	45343	588 608	19	0.6842	0.7368	STRIP2	PREDICTED: striatin interacting protein 2 (STRIP2)
mga-miR-125b-5p	XM_010707254.3	150	-19.59	45338	515 537	15	0.8	0.8	TNFAIP3	PREDICTED: TNF alpha induced protein 3 (TNFAIP3), transcript variant X1
mga-miR-125b-5p	XM_010707301.2	150	-16.16	45341	988 1009	17	0.7059	0.7059	NHSL1	PREDICTED: NHS like 1 (NHSL1), partial mRNA
mga-miR-125b-5p	XM_010707758.2	150	-22.48	45343	4940 4964	22	0.6364	0.7727	COL19A1	PREDICTED: collagen type XIX alpha 1 chain (COL19A1), transcript variant X1
mga-miR-125b-5p	XM_010708342.2	150	-22.3	45372	5248 5268	18	0.8333	0.8333	GFOD1	PREDICTED: glucose-fructose oxidoreductase domain containing 1 (GFOD1)
mga-miR-125b-5p	XM_010709113.3	150	-15.8	45341	1074 1095	17	0.7059	0.7059	NBN	PREDICTED: nibrin (NBN)
mga-miR-125b-5p	XM_010709427.3	150	-25.35	45370	1374 1395	16	0.8125	0.875	PLRG1	PREDICTED: pleiotropic regulator 1 (PLRG1)
mga-miR-125b-5p	XM_010709486.1	150	-19.61	45343	417 437	19	0.6842	0.7368	CLCN3	PREDICTED: chloride voltage-gated channel 3 (CLCN3), transcript variant X2
mga-miR-125b-5p	XM_010709592.3	150	-25.22	45342	908 932	21	0.6667	0.7143	JADE1	PREDICTED: jade family PHD finger 1 (JADE1), transcript variant X2
mga-miR-125b-5p	XM_010709595.3	150	-24	45343	389 409	19	0.6842	0.7368	PARM1	PREDICTED: prostate androgen-regulated mucin-like protein 1 (PARM1)
mga-miR-125b-5p	XM_010709673.3	150	-19.81	45339	1087 1107	15	0.8	0.8	LOC100538560	PREDICTED: C-type lectin domain family 2 member D3-like (LOC100538560)
mga-miR-125b-5p	XM_010710196.3	150	-21.28	45338	106 128	15	0.8	0.8	LOC104910780	PREDICTED: sec1 family domain-containing protein 2-like (LOC104910780)
mga-miR-125b-5p	XM_010710372.3	150	-19.79	45333	2701 2722	9	1	1	PROM1	PREDICTED: prominin 1 (PROM1), transcript variant X5
mga-miR-125b-5p	XM_010710794.3	150	-15.72	45342	1926 1948	19	0.6842	0.7368	LOC100548799	PREDICTED: aldehyde dehydrogenase family 3 member B1-like (LOC100548799)
mga-miR-125b-5p	XM_010710864.3	150	-23.78	45333	775 796	9	1	1	GCHFR	PREDICTED: GTP cyclohydrolase I feedback regulator (GCHFR), transcript variant X1
mga-miR-125b-5p	XM_010710929.3	150	-20.04	45341	22 43	17	0.7059	0.7059	ZNF143	PREDICTED: zinc finger protein 143 (ZNF143), transcript variant X1
mga-miR-125b-5p	XM_010710930.3	150	-20.04	45341	1008 1029	17	0.7059	0.7059	ZNF143	PREDICTED: zinc finger protein 143 (ZNF143), transcript variant X2
mga-miR-125b-5p	XM_010710931.3	150	-20.04	45341	339 360	17	0.7059	0.7059	ZNF143	PREDICTED: zinc finger protein 143 (ZNF143), transcript variant X3
mga-miR-125b-5p	XM_010711001.3	150	-17	45341	7937 7958	17	0.7059	0.7059	DUSP8	PREDICTED: dual specificity phosphatase 8 (DUSP8)
mga-miR-125b-5p	XM_010711302.3	150	-17.52	45338	334 357	16	0.75	0.8125	JMJD7	PREDICTED: jumonji domain containing 7 (JMJD7), transcript variant X1
mga-miR-125b-5p	XM_010711303.3	150	-17.52	45338	336 359	16	0.75	0.8125	JMJD7	PREDICTED: jumonji domain containing 7 (JMJD7), transcript variant X2
mga-miR-125b-5p	XM_010711306.3	150	-22.74	45343	1614 1634	19	0.6842	0.7368	MAPKBP1	PREDICTED: mitogen-activated protein kinase binding protein 1 (MAPKBP1), transcript variant X2
mga-miR-125b-5p	XM_010711456.2	150	-20.81	45342	209 232	20	0.65	0.75	LOC104911131	PREDICTED: uncharacterized LOC104911131 (LOC104911131)
mga-miR-125b-5p	XM_010711461.3	150	-20.37	45333	1401 1422	9	1	1	MIDEAS	PREDICTED: mitotic deacetylase associated SANT domain protein (MIDEAS), transcript variant X1
mga-miR-125b-5p	XM_010711462.3	150	-20.37	45333	1295 1316	9	1	1	MIDEAS	PREDICTED: mitotic deacetylase associated SANT domain protein (MIDEAS), transcript variant X7
mga-miR-125b-5p	XM_010711463.3	150	-20.37	45333	286 307	9	1	1	MIDEAS	PREDICTED: mitotic deacetylase associated SANT domain protein (MIDEAS), transcript variant X6
mga-miR-125b-5p	XM_010711518.3	150	-18.28	45333	293 314	9	1	1	LOC100538525	PREDICTED: deubiquitinase DESI2-like (LOC100538525), transcript variant X1
mga-miR-125b-5p	XM_010711546.3	150	-20.57	45338	358 380	15	0.8	0.8	PIGH	PREDICTED: phosphatidylinositol glycan anchor biosynthesis class H (PIGH), transcript variant X2
mga-miR-125b-5p	XM_010711547.3	150	-20.57	45338	370 392	15	0.8	0.8	PIGH	PREDICTED: phosphatidylinositol glycan anchor biosynthesis class H (PIGH), transcript variant X1
mga-miR-125b-5p	XM_010711726.2	150	-20.82	45342	2681 2703	19	0.6842	0.7368	YLPM1	PREDICTED: YLP motif containing 1 (YLPM1), transcript variant X1
mga-miR-125b-5p	XM_010711727.2	150	-20.82	45342	2681 2703	19	0.6842	0.7368	YLPM1	PREDICTED: YLP motif containing 1 (YLPM1), transcript variant X2
mga-miR-125b-5p	XM_010711730.2	150	-20.82	45342	2681 2703	19	0.6842	0.7368	YLPM1	PREDICTED: YLP motif containing 1 (YLPM1), transcript variant X4
mga-miR-125b-5p	XM_010711731.3	150	-20.82	45342	2681 2703	19	0.6842	0.7368	YLPM1	PREDICTED: YLP motif containing 1 (YLPM1), transcript variant X5
mga-miR-125b-5p	XM_010712377.3	150	-19.47	45343	11937 11957	19	0.6842	0.7368	KMT2C	PREDICTED: lysine methyltransferase 2C (KMT2C), transcript variant X2
mga-miR-125b-5p	XM_010712378.3	150	-19.47	45343	11940 11960	19	0.6842	0.7368	KMT2C	PREDICTED: lysine methyltransferase 2C (KMT2C), transcript variant X3
mga-miR-125b-5p	XM_010712379.3	150	-19.47	45343	11919 11939	19	0.6842	0.7368	KMT2C	PREDICTED: lysine methyltransferase 2C (KMT2C), transcript variant X4
mga-miR-125b-5p	XM_010712380.3	150	-19.47	45343	11892 11912	19	0.6842	0.7368	KMT2C	PREDICTED: lysine methyltransferase 2C (KMT2C), transcript variant X5
mga-miR-125b-5p	XM_010712381.3	150	-19.47	45343	11874 11894	19	0.6842	0.7368	KMT2C	PREDICTED: lysine methyltransferase 2C (KMT2C), transcript variant X6
mga-miR-125b-5p	XM_010712382.3	150	-19.47	45343	11820 11840	19	0.6842	0.7368	KMT2C	PREDICTED: lysine methyltransferase 2C (KMT2C), transcript variant X8
mga-miR-125b-5p	XM_010712383.3	150	-19.47	45343	11661 11681	19	0.6842	0.7368	KMT2C	PREDICTED: lysine methyltransferase 2C (KMT2C), transcript variant X9
mga-miR-125b-5p	XM_010712542.3	150	-19.79	45333	85 106	9	1	1	PRDM4	PREDICTED: PR/SET domain 4 (PRDM4)
mga-miR-125b-5p	XM_010712763.3	150	-14.66	45343	1026 1049	21	0.7143	0.7143	FAM126A	PREDICTED: family with sequence similarity 126 member A (FAM126A), transcript variant X1
mga-miR-125b-5p	XM_010712765.3	150	-14.66	45343	1026 1049	21	0.7143	0.7143	FAM126A	PREDICTED: family with sequence similarity 126 member A (FAM126A), transcript variant X2
mga-miR-125b-5p	XM_010712905.3	150	-19.7	45343	899 922	21	0.7143	0.7143	POMGNT2	PREDICTED: protein O-linked mannose N-acetylglucosaminyltransferase 2 (beta 1,4-) (POMGNT2), transcript variant X3
mga-miR-125b-5p	XM_010713039.3	150	-22.86	45372	4969 4992	20	0.8	0.85	TBX20	PREDICTED: T-box transcription factor 20 (TBX20), transcript variant X2
mga-miR-125b-5p	XM_010713103.2	150	-18.89	45342	2186 2208	19	0.6842	0.7368	GLI3	PREDICTED: GLI family zinc finger 3 (GLI3), transcript variant X1
mga-miR-125b-5p	XM_010713104.2	150	-18.89	45342	2183 2205	19	0.6842	0.7368	GLI3	PREDICTED: GLI family zinc finger 3 (GLI3), transcript variant X2
mga-miR-125b-5p	XM_010713719.3	150	-18.99	45341	1053 1074	17	0.7647	0.8235	SSB	PREDICTED: small RNA binding exonuclease protection factor La (SSB), transcript variant X2
mga-miR-125b-5p	XM_010713854.2	150	-19.29	45339	949 969	15	0.8	0.8	TMEM37	PREDICTED: transmembrane protein 37 (TMEM37)
mga-miR-125b-5p	XM_010713999.3	150	-21.34	45340	2295 2316	17	0.7647	0.8235	ACVR2A	PREDICTED: activin A receptor type 2A (ACVR2A), transcript variant X1
mga-miR-125b-5p	XM_010714305.3	150	-17.38	45343	2859 2879	19	0.6842	0.7368	SLC6A12	PREDICTED: solute carrier family 6 member 12 (SLC6A12), transcript variant X1
mga-miR-125b-5p	XM_010714313.3	150	-17.38	45343	2953 2973	19	0.6842	0.7368	SLC6A12	PREDICTED: solute carrier family 6 member 12 (SLC6A12), transcript variant X2
mga-miR-125b-5p	XM_010714318.3	150	-17.38	45343	2846 2866	19	0.6842	0.7368	SLC6A12	PREDICTED: solute carrier family 6 member 12 (SLC6A12), transcript variant X3
mga-miR-125b-5p	XM_010714658.2	150	-17.46	45333	1620 1641	9	1	1	NEURL1	PREDICTED: neuralized E3 ubiquitin protein ligase 1 (NEURL1), transcript variant X1
mga-miR-125b-5p	XM_010714659.3	150	-17.46	45333	1543 1564	9	1	1	NEURL1	PREDICTED: neuralized E3 ubiquitin protein ligase 1 (NEURL1), transcript variant X3
mga-miR-125b-5p	XM_010714662.3	150	-17.46	45333	1458 1479	9	1	1	NEURL1	PREDICTED: neuralized E3 ubiquitin protein ligase 1 (NEURL1), transcript variant X5
mga-miR-125b-5p	XM_010714663.3	150	-17.46	45333	1457 1478	9	1	1	NEURL1	PREDICTED: neuralized E3 ubiquitin protein ligase 1 (NEURL1), transcript variant X6
mga-miR-125b-5p	XM_010714664.3	150	-17.46	45333	1608 1629	9	1	1	NEURL1	PREDICTED: neuralized E3 ubiquitin protein ligase 1 (NEURL1), transcript variant X2
mga-miR-125b-5p	XM_010714695.3	150	-16.79	45342	5148 5170	19	0.6842	0.7368	RBM20	PREDICTED: RNA binding motif protein 20 (RBM20), transcript variant X4
mga-miR-125b-5p	XM_010714696.3	150	-16.79	45342	4131 4153	19	0.6842	0.7368	RBM20	PREDICTED: RNA binding motif protein 20 (RBM20), transcript variant X5
mga-miR-125b-5p	XM_010714863.3	150	-20.69	45333	1422 1443	9	1	1	CHST15	PREDICTED: carbohydrate sulfotransferase 15 (CHST15)
mga-miR-125b-5p	XM_010714987.3	150	-22.98	45341	5713 5734	17	0.6471	0.7647	MED12	PREDICTED: mediator complex subunit 12 (MED12)
mga-miR-125b-5p	XM_010715021.2	150	-21.91	45371	2667 2690	19	0.7895	0.8421	DRP2	PREDICTED: dystrophin related protein 2 (DRP2), transcript variant X2
mga-miR-125b-5p	XM_010715023.3	150	-21.91	45371	2668 2691	19	0.7895	0.8421	DRP2	PREDICTED: dystrophin related protein 2 (DRP2), transcript variant X3
mga-miR-125b-5p	XM_010715739.2	150	-22.44	45341	755 776	17	0.6471	0.7647	RXRG	PREDICTED: retinoid X receptor gamma (RXRG), transcript variant X1
mga-miR-125b-5p	XM_010715740.3	150	-22.44	45341	754 775	17	0.6471	0.7647	RXRG	PREDICTED: retinoid X receptor gamma (RXRG), transcript variant X2
mga-miR-125b-5p	XM_010715805.3	150	-21.16	45333	1083 1104	9	1	1	LOC100543103	PREDICTED: quinone oxidoreductase-like protein 2 (LOC100543103)
mga-miR-125b-5p	XM_010715882.2	150	-18.9	45341	165 186	17	0.7059	0.7059	ZNF281	PREDICTED: zinc finger protein 281 (ZNF281), partial mRNA
mga-miR-125b-5p	XM_010715882.2	150	-19.79	45333	660 681	9	1	1	ZNF281	PREDICTED: zinc finger protein 281 (ZNF281), partial mRNA
mga-miR-125b-5p	XM_010716022.2	150	-17.06	45341	2285 2306	17	0.6471	0.7647	LOC104912413	PREDICTED: interleukin-23 receptor-like (LOC104912413)
mga-miR-125b-5p	XM_010716023.3	150	-17.46	45333	604 625	9	1	1	MIER1	PREDICTED: MIER1 transcriptional regulator (MIER1), transcript variant X1
mga-miR-125b-5p	XM_010716024.3	150	-17.46	45333	596 617	9	1	1	MIER1	PREDICTED: MIER1 transcriptional regulator (MIER1), transcript variant X2
mga-miR-125b-5p	XM_010716052.2	150	-20.86	45341	1560 1581	17	0.6471	0.7647	KANK4	PREDICTED: KN motif and ankyrin repeat domains 4 (KANK4), transcript variant X1
mga-miR-125b-5p	XM_010716053.3	150	-20.86	45341	1702 1723	17	0.6471	0.7647	KANK4	PREDICTED: KN motif and ankyrin repeat domains 4 (KANK4), transcript variant X2
mga-miR-125b-5p	XM_010716054.2	150	-20.86	45341	1557 1578	17	0.6471	0.7647	KANK4	PREDICTED: KN motif and ankyrin repeat domains 4 (KANK4), transcript variant X3
mga-miR-125b-5p	XM_010716072.3	150	-18.29	45343	2024 2044	19	0.6842	0.7368	OMA1	PREDICTED: OMA1 zinc metallopeptidase (OMA1)
mga-miR-125b-5p	XM_010716158.3	150	-20.89	45333	3427 3448	9	1	1	LOC100550655	PREDICTED: vitamin D3 hydroxylase-associated protein-like (LOC100550655)
mga-miR-125b-5p	XM_010716500.3	150	-27.2	45343	3372 3392	19	0.6316	0.7895	LOC100544032	PREDICTED: diacylglycerol kinase beta (LOC100544032), transcript variant X1
mga-miR-125b-5p	XM_010716501.3	150	-27.2	45343	3335 3355	19	0.6316	0.7895	LOC100544032	PREDICTED: diacylglycerol kinase beta (LOC100544032), transcript variant X2
mga-miR-125b-5p	XM_010716737.3	150	-15.81	45341	4946 4967	17	0.7059	0.7059	TMEM207	PREDICTED: transmembrane protein 207 (TMEM207)
mga-miR-125b-5p	XM_010717076.3	150	-25.28	45333	425 446	9	1	1	LOC100549326	PREDICTED: transmembrane 4 L6 family member 1-like (LOC100549326), transcript variant X1
mga-miR-125b-5p	XM_010717077.3	150	-25.28	45333	415 436	9	1	1	LOC100549326	PREDICTED: transmembrane 4 L6 family member 1-like (LOC100549326), transcript variant X2
mga-miR-125b-5p	XM_010717078.3	150	-25.28	45333	615 636	9	1	1	LOC100549326	PREDICTED: transmembrane 4 L6 family member 1-like (LOC100549326), transcript variant X3
mga-miR-125b-5p	XM_010717108.3	150	-18.38	45342	5045 5067	19	0.6842	0.7368	SHF	PREDICTED: Src homology 2 domain containing F (SHF), transcript variant X1
mga-miR-125b-5p	XM_010717109.3	150	-18.38	45342	4904 4926	19	0.6842	0.7368	SHF	PREDICTED: Src homology 2 domain containing F (SHF), transcript variant X3
mga-miR-125b-5p	XM_010717609.3	150	-21.07	45337	2666 2687	13	0.7692	0.8462	PIAS1	PREDICTED: protein inhibitor of activated STAT 1 (PIAS1), transcript variant X1
mga-miR-125b-5p	XM_010717610.3	150	-21.07	45337	2641 2662	13	0.7692	0.8462	PIAS1	PREDICTED: protein inhibitor of activated STAT 1 (PIAS1), transcript variant X3
mga-miR-125b-5p	XM_010717611.3	150	-21.07	45337	4741 4762	13	0.7692	0.8462	PIAS1	PREDICTED: protein inhibitor of activated STAT 1 (PIAS1), transcript variant X4
mga-miR-125b-5p	XM_010717612.3	150	-21.07	45337	2466 2487	13	0.7692	0.8462	PIAS1	PREDICTED: protein inhibitor of activated STAT 1 (PIAS1), transcript variant X5
mga-miR-125b-5p	XM_010717865.2	150	-28.32	45342	311 335	21	0.6667	0.7143	LOC104912979	PREDICTED: C-factor-like (LOC104912979), transcript variant X2
mga-miR-125b-5p	XM_010717890.2	150	-18.14	45341	2002 2023	17	0.7059	0.7059	FHOD1	PREDICTED: formin homology 2 domain containing 1 (FHOD1)
mga-miR-125b-5p	XM_010717915.3	150	-18.88	45343	9555 9575	19	0.6842	0.7368	PIANP	PREDICTED: PILR alpha associated neural protein (PIANP), transcript variant X2
mga-miR-125b-5p	XM_010718169.3	150	-18.8	45340	2010 2029	16	0.75	0.8125	MC1R	PREDICTED: melanocortin 1 receptor (MC1R)
mga-miR-125b-5p	XM_010718615.3	150	-22.69	45343	3668 3688	19	0.6842	0.7368	ARIH2	PREDICTED: ariadne RBR E3 ubiquitin protein ligase 2 (ARIH2)
mga-miR-125b-5p	XM_010718639.3	150	-19.92	45333	1414 1435	9	1	1	NINJ1	PREDICTED: ninjurin 1 (NINJ1), partial mRNA
mga-miR-125b-5p	XM_010718674.3	150	-24.03	45343	3446 3469	21	0.7619	0.8095	WARS2	PREDICTED: tryptophanyl tRNA synthetase 2, mitochondrial (WARS2), transcript variant X2
mga-miR-125b-5p	XM_010718846.3	150	-19.95	45333	4840 4861	9	1	1	PCDH1	PREDICTED: protocadherin 1 (PCDH1), transcript variant X1
mga-miR-125b-5p	XM_010719337.3	150	-18.39	45338	2798 2822	17	0.7647	0.7647	RHOT2	PREDICTED: ras homolog family member T2 (RHOT2), transcript variant X1
mga-miR-125b-5p	XM_010719488.3	150	-22.85	45343	3755 3780	23	0.6957	0.6957	IL4R	PREDICTED: interleukin 4 receptor (IL4R), transcript variant X2
mga-miR-125b-5p	XM_010719490.3	150	-22.85	45343	3706 3731	23	0.6957	0.6957	IL4R	PREDICTED: interleukin 4 receptor (IL4R), transcript variant X3
mga-miR-125b-5p	XM_010719507.1	150	-15.4	45342	154 176	19	0.6842	0.7368	ARHGAP17	PREDICTED: Rho GTPase activating protein 17 (ARHGAP17), transcript variant X1
mga-miR-125b-5p	XM_010719508.3	150	-15.4	45342	154 176	19	0.6842	0.7368	ARHGAP17	PREDICTED: Rho GTPase activating protein 17 (ARHGAP17), transcript variant X2
mga-miR-125b-5p	XM_010719509.2	150	-15.4	45342	154 176	19	0.6842	0.7368	ARHGAP17	PREDICTED: Rho GTPase activating protein 17 (ARHGAP17), transcript variant X3
mga-miR-125b-5p	XM_010719510.2	150	-15.4	45342	154 176	19	0.6842	0.7368	ARHGAP17	PREDICTED: Rho GTPase activating protein 17 (ARHGAP17), transcript variant X4
mga-miR-125b-5p	XM_010719511.1	150	-15.4	45342	154 176	19	0.6842	0.7368	ARHGAP17	PREDICTED: Rho GTPase activating protein 17 (ARHGAP17), transcript variant X5
mga-miR-125b-5p	XM_010719534.3	150	-24.24	45343	1218 1245	25	0.68	0.68	HAGH	PREDICTED: hydroxyacylglutathione hydrolase (HAGH), transcript variant X1
mga-miR-125b-5p	XM_010719535.3	150	-24.24	45343	1120 1147	25	0.68	0.68	HAGH	PREDICTED: hydroxyacylglutathione hydrolase (HAGH), transcript variant X2
mga-miR-125b-5p	XM_010719944.2	150	-18.93	45341	1089 1110	17	0.7059	0.7059	LOC100542032	PREDICTED: cytochrome b-c1 complex subunit 2, mitochondrial (LOC100542032)
mga-miR-125b-5p	XM_010720133.3	150	-17.65	45341	330 351	17	0.7059	0.7059	WDR66	PREDICTED: WD repeat domain 66 (WDR66), transcript variant X1
mga-miR-125b-5p	XM_010720201.3	150	-22.13	45343	1598 1621	21	0.7143	0.7143	TMEM119	PREDICTED: transmembrane protein 119 (TMEM119), transcript variant X1
mga-miR-125b-5p	XM_010720584.1	150	-18.4	45337	375 396	13	0.7692	0.8462	PLBD2	PREDICTED: phospholipase B domain containing 2 (PLBD2)
mga-miR-125b-5p	XM_010720809.3	150	-17.04	45343	4206 4226	19	0.6842	0.7368	TNC4	PREDICTED: tenascin C (TNC), transcript variant X14
mga-miR-125b-5p	XM_010720812.3	150	-17.04	45343	4207 4227	19	0.6842	0.7368	TNC	PREDICTED: tenascin C (TNC), transcript variant X4
mga-miR-125b-5p	XM_010720821.3	150	-25.83	45337	4930 4951	13	0.8462	1	COL27A1	PREDICTED: collagen type XXVII alpha 1 chain (COL27A1), transcript variant X2
mga-miR-125b-5p	XM_010721034.3	150	-19.98	45342	40 62	19	0.6316	0.7895	TRAF1	PREDICTED: TNF receptor associated factor 1 (TRAF1), transcript variant X2
mga-miR-125b-5p	XM_010721510.3	150	-19.55	45342	2308 2330	19	0.6842	0.7368	HELZ	PREDICTED: helicase with zinc finger (HELZ), transcript variant X1
mga-miR-125b-5p	XM_010721511.3	150	-19.55	45342	2305 2327	19	0.6842	0.7368	HELZ	PREDICTED: helicase with zinc finger (HELZ), transcript variant X2
mga-miR-125b-5p	XM_010721524.3	150	-17.67	45333	10219 10240	9	1	1	BCL9	PREDICTED: BCL9 transcription coactivator (BCL9), transcript variant X1
mga-miR-125b-5p	XM_010721534.2	150	-17.67	45333	10219 10240	9	1	1	BCL9	PREDICTED: BCL9 transcription coactivator (BCL9), transcript variant X2
mga-miR-125b-5p	XM_010721572.3	150	-24.77	45341	1639 1660	17	0.6471	0.7647	DGKE	PREDICTED: diacylglycerol kinase epsilon (DGKE)
mga-miR-125b-5p	XM_010722306.3	150	-21.62	45343	2895 2918	21	0.6667	0.7619	PABPC1L	PREDICTED: poly(A) binding protein cytoplasmic 1 like (PABPC1L), transcript variant X2
mga-miR-125b-5p	XM_010722397.2	150	-19.85	45341	430 451	17	0.7059	0.7059	LOC100550004	PREDICTED: myelin transcription factor 1-like (LOC100550004)
mga-miR-125b-5p	XM_010722495.3	150	-23.47	45338	935 957	15	0.8	0.8	MRGBP	PREDICTED: MRG domain binding protein (MRGBP)
mga-miR-125b-5p	XM_010722706.2	150	-22.45	45333	870 891	9	1	1	KCNAB2	PREDICTED: potassium voltage-gated channel subfamily A regulatory beta subunit 2 (KCNAB2), transcript variant X3
mga-miR-125b-5p	XM_010722707.2	150	-22.45	45333	781 802	9	1	1	KCNAB2	PREDICTED: potassium voltage-gated channel subfamily A regulatory beta subunit 2 (KCNAB2), transcript variant X1
mga-miR-125b-5p	XM_010722708.2	150	-22.45	45333	739 760	9	1	1	KCNAB2	PREDICTED: potassium voltage-gated channel subfamily A regulatory beta subunit 2 (KCNAB2), transcript variant X2
mga-miR-125b-5p	XM_010722732.3	150	-17.83	45343	1613 1633	19	0.6842	0.7368	DFFB	PREDICTED: DNA fragmentation factor subunit beta (DFFB), partial mRNA
mga-miR-125b-5p	XM_010722957.2	150	-17.48	45338	1287 1309	15	0.8	0.8	LOC100539112	PREDICTED: neuroblastoma suppressor of tumorigenicity 1 (LOC100539112)
mga-miR-125b-5p	XM_010723897.2	150	-21.12	45343	344 364	19	0.6842	0.7368	LOC100550719	PREDICTED: feather keratin 4 (LOC100550719)
mga-miR-125b-5p	XM_010723960.2	150	-21.62	45343	2423 2443	19	0.6316	0.7895	ARNT	PREDICTED: aryl hydrocarbon receptor nuclear translocator (ARNT), transcript variant X1
mga-miR-125b-5p	XM_010723961.2	150	-21.62	45343	2381 2401	19	0.6316	0.7895	ARNT	PREDICTED: aryl hydrocarbon receptor nuclear translocator (ARNT), transcript variant X2
mga-miR-125b-5p	XM_010723962.3	150	-21.62	45343	2999 3019	19	0.6316	0.7895	ARNT	PREDICTED: aryl hydrocarbon receptor nuclear translocator (ARNT), transcript variant X3
mga-miR-125b-5p	XM_010723963.2	150	-21.62	45343	2372 2392	19	0.6316	0.7895	ARNT	PREDICTED: aryl hydrocarbon receptor nuclear translocator (ARNT), transcript variant X5
mga-miR-125b-5p	XM_010723964.2	150	-21.62	45343	2360 2380	19	0.6316	0.7895	ARNT	PREDICTED: aryl hydrocarbon receptor nuclear translocator (ARNT), transcript variant X6
mga-miR-125b-5p	XM_010723965.2	150	-21.62	45343	2315 2335	19	0.6316	0.7895	ARNT	PREDICTED: aryl hydrocarbon receptor nuclear translocator (ARNT), transcript variant X7
mga-miR-125b-5p	XM_010723966.2	150	-21.62	45343	2315 2335	19	0.6316	0.7895	ARNT	PREDICTED: aryl hydrocarbon receptor nuclear translocator (ARNT), transcript variant X8
mga-miR-125b-5p	XM_010723967.2	150	-21.62	45343	2249 2269	19	0.6316	0.7895	ARNT	PREDICTED: aryl hydrocarbon receptor nuclear translocator (ARNT), transcript variant X9
mga-miR-125b-5p	XM_010723968.2	150	-21.62	45343	2312 2332	19	0.6316	0.7895	ARNT1	PREDICTED: aryl hydrocarbon receptor nuclear translocator (ARNT), transcript variant X11
mga-miR-125b-5p	XM_010724034.3	150	-29.4	45342	3497 3522	22	0.6818	0.8182	PHLDA3	PREDICTED: pleckstrin homology like domain family A member 3 (PHLDA3)
mga-miR-125b-5p	XM_010724345.3	150	-23.38	45343	4373 4400	25	0.64	0.72	ILRUN	PREDICTED: inflammation and lipid regulator with UBA-like and NBR1-like domains (ILRUN), transcript variant X1
mga-miR-125b-5p	XM_010724346.3	150	-23.38	45343	4370 4397	25	0.64	0.72	ILRUN	PREDICTED: inflammation and lipid regulator with UBA-like and NBR1-like domains (ILRUN), transcript variant X2
mga-miR-125b-5p	XM_010724384.3	150	-17.53	45337	1066 1087	13	0.7692	0.8462	TAF11	PREDICTED: TATA-box binding protein associated factor 11 (TAF11)
mga-miR-125b-5p	XM_010724461.3	150	-18.86	45341	3211 3232	17	0.7059	0.7059	MAP3K14	PREDICTED: mitogen-activated protein kinase kinase kinase 14 (MAP3K14), transcript variant X1
mga-miR-125b-5p	XM_010724477.3	150	-20.13	45342	413 435	19	0.6842	0.7368	STRADA	PREDICTED: STE20 related adaptor alpha (STRADA), transcript variant X1
mga-miR-125b-5p	XM_010724478.3	150	-20.13	45342	388 410	19	0.6842	0.7368	STRADA	PREDICTED: STE20 related adaptor alpha (STRADA), transcript variant X2
mga-miR-125b-5p	XM_010724479.3	150	-20.13	45342	263 285	19	0.6842	0.7368	STRADA	PREDICTED: STE20 related adaptor alpha (STRADA), transcript variant X4
mga-miR-125b-5p	XM_010724480.3	150	-20.13	45342	261 283	19	0.6842	0.7368	STRADA	PREDICTED: STE20 related adaptor alpha (STRADA), transcript variant X5
mga-miR-125b-5p	XM_010724492.3	150	-19.78	45343	1609 1632	21	0.6667	0.7619	ITGB3	PREDICTED: integrin subunit beta 3 (ITGB3)
mga-miR-125b-5p	XM_010724517.1	150	-29.47	45343	3596 3621	23	0.7391	0.7826	PDXK	PREDICTED: pyridoxal kinase (PDXK)
mga-miR-128	XM_010707028.2	183	-34.02	45342	1970 1990	18	0.8889	0.9444	TTC13	PREDICTED: tetratricopeptide repeat domain 13 (TTC13), transcript variant X1
mga-miR-128	XM_010707029.3	183	-34.02	45342	1967 1987	18	0.8889	0.9444	TTC13	PREDICTED: tetratricopeptide repeat domain 13 (TTC13), transcript variant X2
mga-miR-128	XM_003208718.4	174	-29.41	45341	8563 8583	17	0.8235	0.9412	LRRC8C	PREDICTED: leucine rich repeat containing 8 VRAC subunit C (LRRC8C)
mga-miR-128	XM_003206929.4	172	-28.11	45339	438 458	15	0.9333	0.9333	CSRNP1	PREDICTED: cysteine and serine rich nuclear protein 1 (CSRNP1), transcript variant X1
mga-miR-128	XM_010712333.3	172	-28.11	45339	1202 1222	15	0.9333	0.9333	CSRNP1	PREDICTED: cysteine and serine rich nuclear protein 1 (CSRNP1), transcript variant X2
mga-miR-128	XM_010722569.3	171	-27.54	45338	4217 4237	14	0.9286	1	CDH22	PREDICTED: cadherin 22 (CDH22)
mga-miR-128	XM_010707695.3	171	-23	45342	5496 5516	18	0.8333	0.8333	IBTK	PREDICTED: inhibitor of Bruton tyrosine kinase (IBTK), transcript variant X1
mga-miR-128	XM_003204387.4	171	-23	45342	5742 5762	18	0.8333	0.8333	IBTK	PREDICTED: inhibitor of Bruton tyrosine kinase (IBTK), transcript variant X2
mga-miR-128	XM_010715218.3	171	-31.25	45342	783 803	18	0.7778	0.8889	MCF2	PREDICTED: MCF.2 cell line derived transforming sequence (MCF2), transcript variant X1
mga-miR-128	XM_010715219.2	171	-31.25	45342	783 803	18	0.7778	0.8889	MCF2	PREDICTED: MCF.2 cell line derived transforming sequence (MCF2), transcript variant X2
mga-miR-128	XM_010721304.2	170	-29.13	45342	1249 1273	22	0.7727	0.8182	LOC104913766	PREDICTED: serine/threonine-protein kinase LMTK1-like (LOC104913766), partial mRNA
mga-miR-128	XM_010710815.3	170	-25.94	45341	1293 1313	17	0.8235	0.8824	NDUFV1	PREDICTED: NADH:ubiquinone oxidoreductase core subunit V1 (NDUFV1)
mga-miR-128	XM_010709938.3	170	-25.26	45342	93 114	19	0.7895	0.8947	TNIP3	PREDICTED: TNFAIP3 interacting protein 3 (TNIP3), transcript variant X3
mga-miR-128	XM_010723500.2	169	-30.71	45342	140 163	21	0.8095	0.8571	EIF3I	PREDICTED: eukaryotic translation initiation factor 3 subunit I (EIF3I)
mga-miR-128	XM_010719331.3	169	-26.65	45340	1004 1024	16	0.875	0.875	LSAMP	PREDICTED: limbic system associated membrane protein (LSAMP), transcript variant X3
mga-miR-128	XM_010719339.3	169	-26.65	45340	1004 1024	16	0.875	0.875	LSAMP	PREDICTED: limbic system associated membrane protein (LSAMP), transcript variant X5
mga-miR-128	XM_010721300.2	169	-30.87	45342	660 683	21	0.8095	0.8571	TEPSIN	PREDICTED: TEPSIN adaptor related protein complex 4 accessory protein (TEPSIN), transcript variant X1
mga-miR-128	XM_010721302.3	169	-30.87	45342	630 653	21	0.8095	0.8571	TEPSIN	PREDICTED: TEPSIN adaptor related protein complex 4 accessory protein (TEPSIN), transcript variant X2
mga-miR-128	XM_010708478.3	168	-25.88	45339	3685 3705	15	0.8667	0.9333	CDH18	PREDICTED: cadherin 18 (CDH18), transcript variant X1
mga-miR-128	XM_010708479.3	168	-25.88	45339	3673 3693	15	0.8667	0.9333	CDH18	PREDICTED: cadherin 18 (CDH18), transcript variant X3
mga-miR-128	XM_010708480.3	168	-25.88	45339	3595 3615	15	0.8667	0.9333	CDH18	PREDICTED: cadherin 18 (CDH18), transcript variant X4
mga-miR-128	XM_010708481.3	168	-25.88	45339	3583 3603	15	0.8667	0.9333	CDH18	PREDICTED: cadherin 18 (CDH18), transcript variant X5
mga-miR-128	XM_010715907.1	168	-26.68	45340	3666 3687	17	0.8824	0.8824	NOTCH2	PREDICTED: notch receptor 2 (NOTCH2)
mga-miR-128	XM_010706561.2	168	-26.54	45342	2369 2387	18	0.8333	0.8889	POLR1B	PREDICTED: RNA polymerase I subunit B (POLR1B)
mga-miR-128	XM_003204038.4	167	-25.63	45338	3787 3807	14	0.8571	1	CAPN9	PREDICTED: calpain 9 (CAPN9)
mga-miR-128	XM_010716628.2	167	-21.17	45342	3227 3247	18	0.7778	0.8333	LOC104912621	PREDICTED: rho guanine nucleotide exchange factor 4-like (LOC104912621)
mga-miR-128	XM_010721701.3	167	-26.89	45339	2240 2261	16	0.875	0.9375	LOC104913840	PREDICTED: scavenger receptor cysteine-rich type 1 protein M130-like (LOC104913840), partial mRNA
mga-miR-128	XM_010708621.3	167	-21.39	45342	992 1012	18	0.7778	0.8333	NR4A3	PREDICTED: nuclear receptor subfamily 4 group A member 3 (NR4A3)
mga-miR-128	XM_010708905.3	167	-24.58	45342	5748 5768	18	0.7778	0.8333	PRKDC	PREDICTED: protein kinase, DNA-activated, catalytic subunit (PRKDC)
mga-miR-128	XM_010723517.3	166	-24.77	45342	1558 1580	20	0.75	0.85	CAP1	PREDICTED: cyclase associated actin cytoskeleton regulatory protein 1 (CAP1), transcript variant X2
mga-miR-128	XM_010723518.3	166	-24.77	45342	1530 1552	20	0.75	0.85	CAP1	PREDICTED: cyclase associated actin cytoskeleton regulatory protein 1 (CAP1), transcript variant X3
mga-miR-128	XM_010718918.3	166	-24.05	45342	3264 3286	20	0.75	0.85	HTR4	PREDICTED: 5-hydroxytryptamine receptor 4 (HTR4), transcript variant X2
mga-miR-128	XM_003211577.3	166	-26.12	45342	1992 2013	19	0.7895	0.8421	KIF2B	PREDICTED: kinesin family member 2B (KIF2B)
mga-miR-128	XM_003207638.4	166	-23.84	45342	1594 1615	19	0.7895	0.8421	LOC100540439	PREDICTED: C-X-C chemokine receptor type 1-like (LOC100540439), transcript variant X1
mga-miR-128	XM_010713608.3	166	-23.84	45342	1867 1888	19	0.7895	0.8421	LOC100540439	PREDICTED: C-X-C chemokine receptor type 1-like (LOC100540439), transcript variant X2
mga-miR-128	XM_003207961.4	166	-23.55	45342	797 818	19	0.7895	0.8421	LOC100540751	PREDICTED: dual specificity protein phosphatase 13-like (LOC100540751), transcript variant X1
mga-miR-128	XM_010709311.3	166	-23.55	45342	610 631	19	0.7895	0.8421	LOC100540751	PREDICTED: dual specificity protein phosphatase 13-like (LOC100540751), transcript variant X2
mga-miR-128	XM_010706903.3	166	-29.22	45342	2383 2407	22	0.7727	0.7727	LOC104909644	PREDICTED: spectrin beta chain, non-erythrocytic 5-like (LOC104909644), transcript variant X1
mga-miR-128	XM_010706904.3	166	-29.22	45342	2383 2407	22	0.7727	0.7727	LOC104909644	PREDICTED: spectrin beta chain, non-erythrocytic 5-like (LOC104909644), transcript variant X2
mga-miR-128	XM_010711419.2	166	-26.07	45342	1905 1926	19	0.7895	0.8421	LOC104911127	PREDICTED: embryonic protein UVS.2 (LOC104911127), partial mRNA
mga-miR-128	XM_010719632.2	166	-23.47	45341	1106 1126	17	0.8235	0.8235	LOC104913425	PREDICTED: caspase recruitment domain-containing protein 11-like (LOC104913425)
mga-miR-128	XM_010716428.3	166	-23.89	45342	711 732	19	0.7895	0.8421	MFF	PREDICTED: mitochondrial fission factor (MFF), transcript variant X3
mga-miR-128	XM_010718955.3	166	-19.51	45341	593 613	17	0.7647	0.8824	NEURL1B	PREDICTED: neuralized E3 ubiquitin protein ligase 1B (NEURL1B), transcript variant X1
mga-miR-128	XM_010723730.3	166	-25.42	45342	2479 2500	19	0.7895	0.8421	PCSK7	PREDICTED: proprotein convertase subtilisin/kexin type 7 (PCSK7)
mga-miR-128	XM_010722171.3	166	-26.25	45342	1405 1426	19	0.7368	0.8947	TLCD3A	PREDICTED: TLC domain containing 3A (TLCD3A)
mga-miR-128	XM_003202340.4	165	-20.72	45340	6247 6267	16	0.8125	0.875	ATF7IP	PREDICTED: activating transcription factor 7 interacting protein (ATF7IP), transcript variant X2
mga-miR-128	XM_010715369.3	165	-23.39	45342	131 153	20	0.8	0.85	CAPN6	PREDICTED: calpain 6 (CAPN6), transcript variant X5
mga-miR-128	XM_003214022.4	165	-24.8	45342	633 652	18	0.7778	0.8889	CD320	PREDICTED: CD320 molecule (CD320), transcript variant X1
mga-miR-128	XM_003211048.2	165	-21.86	45341	4383 4404	18	0.8333	0.8333	CRKL	PREDICTED: CRK like proto-oncogene, adaptor protein (CRKL)
mga-miR-128	XM_010715576.3	165	-23.82	45342	1648 1670	20	0.8	0.85	DIPK1A	PREDICTED: divergent protein kinase domain 1A (DIPK1A)
mga-miR-128	XM_010707832.3	165	-22.94	45340	5327 5347	16	0.8125	0.875	DST	PREDICTED: dystonin (DST), transcript variant X1
mga-miR-128	XM_010707833.3	165	-22.94	45340	4074 4094	16	0.8125	0.875	DST	PREDICTED: dystonin (DST), transcript variant X2
mga-miR-128	XM_010713117.3	165	-23.56	45340	2088 2108	16	0.8125	0.875	EGFR	PREDICTED: epidermal growth factor receptor (EGFR), transcript variant X1
mga-miR-128	XM_010711711.3	165	-23.24	45340	820 840	16	0.8125	0.875	ENTPD5	PREDICTED: ectonucleoside triphosphate diphosphohydrolase 5 (inactive) (ENTPD5), transcript variant X1
mga-miR-128	XM_003206593.4	165	-23.24	45340	816 836	16	0.8125	0.875	ENTPD5	PREDICTED: ectonucleoside triphosphate diphosphohydrolase 5 (inactive) (ENTPD5), transcript variant X2
mga-miR-128	XM_010714618.3	165	-24.96	45340	2410 2430	16	0.75	0.9375	LOC100546355	PREDICTED: prominin-1-A-like (LOC100546355), transcript variant X1
mga-miR-128	XM_010714619.3	165	-24.96	45340	2408 2428	16	0.75	0.9375	LOC100546355	PREDICTED: prominin-1-A-like (LOC100546355), transcript variant X2
mga-miR-128	XM_010708636.3	165	-23.89	45342	1391 1410	18	0.7778	0.8889	LOC100548332	PREDICTED: elongator complex protein 2-like (LOC100548332)
mga-miR-128	XM_003213228.4	165	-23.93	45341	3825 3846	18	0.7778	0.8889	LOC100550262	PREDICTED: hippocampus abundant transcript 1 protein-like (LOC100550262)
mga-miR-128	XM_010721839.3	165	-22.96	45340	271 291	16	0.8125	0.875	MTMR4	PREDICTED: myotubularin related protein 4 (MTMR4), transcript variant X1
mga-miR-128	XM_010721840.3	165	-22.96	45340	366 386	16	0.8125	0.875	MTMR4	PREDICTED: myotubularin related protein 4 (MTMR4), transcript variant X2
mga-miR-128	XM_010710877.2	165	-25.5	45342	3430 3449	18	0.7778	0.8889	PKP3	PREDICTED: plakophilin 3 (PKP3)
mga-miR-128	XM_010713224.3	165	-21.78	45340	4809 4829	16	0.8125	0.875	STAB2	PREDICTED: stabilin 2 (STAB2)
mga-miR-128	XM_010713689.3	165	-25.39	45342	2815 2837	20	0.8	0.85	TTC21B	PREDICTED: tetratricopeptide repeat domain 21B (TTC21B), transcript variant X1
mga-miR-128	XM_010719700.3	165	-21.44	45340	1901 1921	16	0.8125	0.875	TXNDC11	PREDICTED: thioredoxin domain containing 11 (TXNDC11), transcript variant X1
mga-miR-128	XM_010719701.3	165	-21.44	45340	1901 1921	16	0.8125	0.875	TXNDC11	PREDICTED: thioredoxin domain containing 11 (TXNDC11), transcript variant X2
mga-miR-128	XM_003202733.3	165	-30.15	45342	780 803	21	0.7619	0.8571	ZDHHC23	PREDICTED: zinc finger DHHC-type palmitoyltransferase 23 (ZDHHC23), transcript variant X1
mga-miR-128	XM_010719420.2	165	-30.15	45342	740 763	21	0.7619	0.8571	ZDHHC23	PREDICTED: zinc finger DHHC-type palmitoyltransferase 23 (ZDHHC23), transcript variant X2
mga-miR-128	XM_010719431.2	165	-30.15	45342	780 803	21	0.7619	0.8571	ZDHHC23	PREDICTED: zinc finger DHHC-type palmitoyltransferase 23 (ZDHHC23), transcript variant X3
mga-miR-128	XM_003209739.4	164	-24.22	45340	1669 1690	17	0.8235	0.8824	AARS1	PREDICTED: alanyl-tRNA synthetase 1 (AARS1)
mga-miR-128	XM_010710879.3	164	-21.23	45340	4272 4293	17	0.8235	0.8824	ANO9	PREDICTED: anoctamin 9 (ANO9)
mga-miR-128	XM_003207112.2	164	-23.97	45342	280 300	19	0.8421	0.8421	BZW2	PREDICTED: basic leucine zipper and W2 domains 2 (BZW2)
mga-miR-128	XM_010706208.1	164	-28.36	45340	1963 1984	17	0.8235	0.8824	GUCY2F	PREDICTED: guanylate cyclase 2F, retinal (GUCY2F)
mga-miR-128	XM_010722363.3	164	-25.86	45339	6898 6918	15	0.8667	0.8667	HELZ2	PREDICTED: helicase with zinc finger 2 (HELZ2)
mga-miR-128	XM_010723255.3	164	-23.45	45341	1077 1096	17	0.8235	0.8824	LOC104914262	PREDICTED: nucleolar pre-ribosomal-associated protein 1-like (LOC104914262), partial mRNA
mga-miR-128	XM_010709680.3	164	-25.25	45341	757 779	19	0.8421	0.8421	TNKS	PREDICTED: tankyrase (TNKS)
mga-miR-128	XM_010708796.2	163	-22.1	45342	215 235	18	0.7222	0.8333	APCDD1	PREDICTED: APC down-regulated 1 (APCDD1)
mga-miR-128	XM_003201895.4	163	-24.11	45342	80 100	18	0.7222	0.8333	ARMC10	PREDICTED: armadillo repeat containing 10 (ARMC10), transcript variant X2
mga-miR-128	XM_010707474.3	163	-19.09	45342	4819 4839	18	0.7222	0.8333	ARMC2	PREDICTED: armadillo repeat containing 2 (ARMC2), transcript variant X4
mga-miR-128	XM_003201961.4	163	-24.59	45341	3339 3359	18	0.8333	0.8889	ASB15	PREDICTED: ankyrin repeat and SOCS box containing 15 (ASB15), transcript variant X1
mga-miR-128	XM_010706322.3	163	-24.59	45341	3084 3104	18	0.8333	0.8889	ASB15	PREDICTED: ankyrin repeat and SOCS box containing 15 (ASB15), transcript variant X4
mga-miR-128	XM_010721569.3	163	-22.82	45338	893 913	14	0.8571	0.9286	CD80	PREDICTED: CD80 molecule (CD80), transcript variant X1
mga-miR-128	XM_010712725.3	163	-23.58	45339	1279 1301	17	0.8235	0.8824	DGKB	PREDICTED: diacylglycerol kinase beta (DGKB), transcript variant X3
mga-miR-128	XM_010712729.3	163	-23.58	45339	1279 1301	17	0.8235	0.8824	DGKB	PREDICTED: diacylglycerol kinase beta (DGKB), transcript variant X4
mga-miR-128	XM_010714105.1	163	-20.38	45342	698 718	18	0.7778	0.7778	DPP10	PREDICTED: dipeptidyl peptidase like 10 (DPP10)
mga-miR-128	XM_010711001.3	163	-19.9	45342	3533 3553	18	0.7222	0.8333	DUSP8	PREDICTED: dual specificity phosphatase 8 (DUSP8)
mga-miR-128	XM_010710377.3	163	-20.24	45342	1877 1897	18	0.7778	0.7778	FBXL5	PREDICTED: F-box and leucine rich repeat protein 5 (FBXL5), transcript variant X2
mga-miR-128	XM_010718413.3	163	-22.41	45342	3549 3569	18	0.7778	0.7778	HRH1	PREDICTED: histamine receptor H1 (HRH1)
mga-miR-128	XM_010707695.3	163	-20.38	45342	4528 4548	18	0.7222	0.8333	IBTK	PREDICTED: inhibitor of Bruton tyrosine kinase (IBTK), transcript variant X1
mga-miR-128	XM_003204387.4	163	-20.38	45342	4774 4794	18	0.7222	0.8333	IBTK	PREDICTED: inhibitor of Bruton tyrosine kinase (IBTK), transcript variant X2
mga-miR-128	XM_010713899.2	163	-22.24	45342	2019 2039	18	0.7222	0.8333	INHBB	PREDICTED: inhibin subunit beta B (INHBB)
mga-miR-128	XM_010713131.3	163	-19.85	45342	1463 1483	18	0.7778	0.7778	ITGB2	PREDICTED: integrin subunit beta 2 (ITGB2)
mga-miR-128	XM_003206085.3	163	-21.19	45342	467 487	18	0.7778	0.7778	KCNA4	PREDICTED: potassium voltage-gated channel subfamily A member 4 (KCNA4)
mga-miR-128	XM_010724251.1	163	-21.94	45342	1101 1121	18	0.7778	0.7778	KCTD20	PREDICTED: potassium channel tetramerization domain containing 20 (KCTD20), transcript variant X1
mga-miR-128	XM_010724262.3	163	-21.94	45342	1636 1656	18	0.7778	0.7778	KCTD202	PREDICTED: potassium channel tetramerization domain containing 20 (KCTD20), transcript variant X12
mga-miR-128	XM_010724260.3	163	-21.94	45342	1280 1300	18	0.7778	0.7778	KCTD203	PREDICTED: potassium channel tetramerization domain containing 20 (KCTD20), transcript variant X13
mga-miR-128	XM_010724261.3	163	-21.94	45342	1359 1379	18	0.7778	0.7778	KCTD204	PREDICTED: potassium channel tetramerization domain containing 20 (KCTD20), transcript variant X14
mga-miR-128	XM_010724252.3	163	-21.94	45342	1364 1384	18	0.7778	0.7778	KCTD20	PREDICTED: potassium channel tetramerization domain containing 20 (KCTD20), transcript variant X2
mga-miR-128	XM_010724253.3	163	-21.94	45342	1290 1310	18	0.7778	0.7778	KCTD20	PREDICTED: potassium channel tetramerization domain containing 20 (KCTD20), transcript variant X3
mga-miR-128	XM_010724254.3	163	-21.94	45342	1768 1788	18	0.7778	0.7778	KCTD20	PREDICTED: potassium channel tetramerization domain containing 20 (KCTD20), transcript variant X4
mga-miR-128	XM_010724259.3	163	-21.94	45342	1688 1708	18	0.7778	0.7778	KCTD20	PREDICTED: potassium channel tetramerization domain containing 20 (KCTD20), transcript variant X5
mga-miR-128	XM_010724255.3	163	-21.94	45342	1847 1867	18	0.7778	0.7778	KCTD20	PREDICTED: potassium channel tetramerization domain containing 20 (KCTD20), transcript variant X6
mga-miR-128	XM_010724257.3	163	-21.94	45342	1449 1469	18	0.7778	0.7778	KCTD20	PREDICTED: potassium channel tetramerization domain containing 20 (KCTD20), transcript variant X8
mga-miR-128	XM_010722815.3	163	-19.24	45342	2493 2513	18	0.7778	0.7778	LOC100539376	PREDICTED: solute carrier family 35 member E2A-like (LOC100539376), transcript variant X1
mga-miR-128	XM_010722816.3	163	-19.24	45342	2738 2758	18	0.7778	0.7778	LOC100539376	PREDICTED: solute carrier family 35 member E2A-like (LOC100539376), transcript variant X2
mga-miR-128	XM_010719342.3	163	-26.84	45342	1434 1454	18	0.7778	0.7778	LOC100544729	PREDICTED: septin-12 (LOC100544729), transcript variant X1
mga-miR-128	XM_010719345.2	163	-26.84	45342	939 959	18	0.7778	0.7778	LOC100544729	PREDICTED: septin-12 (LOC100544729), transcript variant X2
mga-miR-128	XM_010719343.2	163	-26.84	45342	1189 1209	18	0.7778	0.7778	LOC100544729	PREDICTED: septin-12 (LOC100544729), transcript variant X3
mga-miR-128	XM_010719344.2	163	-26.84	45342	1271 1291	18	0.7778	0.7778	LOC100544729	PREDICTED: septin-12 (LOC100544729), transcript variant X4
mga-miR-128	XM_010715308.3	163	-22.67	45342	1842 1862	18	0.7222	0.8333	LOC100546358	PREDICTED: SLAIN motif-containing protein-like (LOC100546358), transcript variant X1
mga-miR-128	XM_010715309.3	163	-22.67	45342	1692 1712	18	0.7222	0.8333	LOC100546358	PREDICTED: SLAIN motif-containing protein-like (LOC100546358), transcript variant X2
mga-miR-128	XM_010721827.3	163	-25.65	45342	1138 1158	18	0.7778	0.7778	LOC100550408	PREDICTED: septin-4 (LOC100550408), transcript variant X1
mga-miR-128	XM_010707135.2	163	-24.1	45342	4497 4517	18	0.7222	0.8333	LOC100551145	PREDICTED: utrophin (LOC100551145), transcript variant X1
mga-miR-128	XM_010711358.2	163	-30.69	45342	2965 2985	18	0.7778	0.9444	LOC104911102	PREDICTED: cytoskeleton-associated protein 5-like (LOC104911102)
mga-miR-128	XM_010719734.2	163	-24.16	45338	461 481	14	0.8571	0.9286	LOC104913469	PREDICTED: periplakin-like (LOC104913469)
mga-miR-128	XM_010711763.3	163	-21.83	45338	1397 1417	14	0.8571	0.9286	NEK9	PREDICTED: NIMA related kinase 9 (NEK9)
mga-miR-128	XM_010712264.3	163	-19.8	45342	9238 9258	18	0.7778	0.7778	OBSCN	PREDICTED: obscurin, cytoskeletal calmodulin and titin-interacting RhoGEF (OBSCN)
mga-miR-128	XM_010716930.3	163	-19.36	45342	135 155	18	0.7778	0.7778	PRKCI	PREDICTED: protein kinase C iota (PRKCI), transcript variant X2
mga-miR-128	XM_010707765.3	163	-23.67	45340	417 436	16	0.875	0.875	RASSF3	PREDICTED: Ras association domain family member 3 (RASSF3), transcript variant X1
mga-miR-128	XM_010717259.3	163	-19.58	45342	4762 4782	18	0.7222	0.8333	RFX7	PREDICTED: regulatory factor X7 (RFX7)
mga-miR-128	XM_003208575.4	163	-23.17	45342	1849 1869	18	0.7222	0.8333	SCYL3	PREDICTED: SCY1 like pseudokinase 3 (SCYL3), transcript variant X1
mga-miR-128	XM_010715736.3	163	-23.17	45342	1792 1812	18	0.7222	0.8333	SCYL3	PREDICTED: SCY1 like pseudokinase 3 (SCYL3), transcript variant X2
mga-miR-128	XM_010721422.2	163	-21.96	45342	4314 4334	18	0.7778	0.7778	SLC38A10	PREDICTED: solute carrier family 38 member 10 (SLC38A10)
mga-miR-128	XM_003203908.4	163	-28.42	45342	123 143	18	0.8333	0.8889	SUPT7L	PREDICTED: SPT7 like, STAGA complex gamma subunit (SUPT7L)
mga-miR-128	XM_003208278.3	163	-24.17	45342	605 625	18	0.7222	0.8333	TAF9B	PREDICTED: TATA-box binding protein associated factor 9b (TAF9B)
mga-miR-128	XM_010706998.2	163	-24.12	45342	1153 1173	18	0.7222	0.8333	TARBP1	PREDICTED: TAR (HIV-1) RNA binding protein 1 (TARBP1)
mga-miR-128	XM_003206746.3	163	-21.78	45338	3796 3816	14	0.8571	0.9286	TDRD9	PREDICTED: tudor domain containing 9 (TDRD9), transcript variant X1
mga-miR-128	XM_003201978.4	163	-21.82	45342	1649 1669	18	0.7222	0.8333	TES	PREDICTED: testin LIM domain protein (TES), transcript variant X1
mga-miR-128	XM_010709537.3	163	-21.57	45342	2817 2837	18	0.7778	0.7778	ZNF827	PREDICTED: zinc finger protein 827 (ZNF827)
mga-miR-128	XM_010707402.2	162	-25.08	45342	1960 1983	21	0.7143	0.8095	AMIGO2	PREDICTED: adhesion molecule with Ig like domain 2 (AMIGO2)
mga-miR-128	XM_010718761.3	162	-22.71	45342	3933 3955	20	0.75	0.8	ATP6V1A	PREDICTED: ATPase H+ transporting V1 subunit A (ATP6V1A), transcript variant X1
mga-miR-128	XM_010718772.3	162	-22.71	45342	3967 3989	20	0.75	0.8	ATP6V1A	PREDICTED: ATPase H+ transporting V1 subunit A (ATP6V1A), transcript variant X2
mga-miR-128	XM_003202686.4	162	-22.71	45342	3962 3984	20	0.75	0.8	ATP6V1A	PREDICTED: ATPase H+ transporting V1 subunit A (ATP6V1A), transcript variant X3
mga-miR-128	XM_003202225.2	162	-21.03	45337	357 377	13	0.9231	0.9231	CACNG2	PREDICTED: calcium voltage-gated channel auxiliary subunit gamma 2 (CACNG2), transcript variant X1
mga-miR-128	XM_010711190.3	162	-25.05	45342	4566 4588	20	0.7	0.85	CTNND1	PREDICTED: catenin delta 1 (CTNND1), transcript variant X6
mga-miR-128	XM_003204591.4	162	-25.95	45342	2495 2517	20	0.7	0.85	EFR3B	PREDICTED: EFR3 homolog B (EFR3B), transcript variant X1
mga-miR-128	XM_010708069.3	162	-25.95	45342	2492 2514	20	0.7	0.85	EFR3B	PREDICTED: EFR3 homolog B (EFR3B), transcript variant X2
mga-miR-128	XM_010716219.3	162	-24.71	45342	1769 1790	19	0.7368	0.8421	ELOVL1	PREDICTED: ELOVL fatty acid elongase 1 (ELOVL1)
mga-miR-128	XM_010717641.3	162	-22.82	45342	1691 1712	19	0.7895	0.7895	FAM131B	PREDICTED: family with sequence similarity 131 member B (FAM131B), transcript variant X1
mga-miR-128	XM_010717649.3	162	-22.82	45342	1524 1545	19	0.7895	0.7895	FAM131B	PREDICTED: family with sequence similarity 131 member B (FAM131B), transcript variant X2
mga-miR-128	XM_010718511.2	162	-21.5	45337	6685 6705	13	0.9231	0.9231	FLNB	PREDICTED: filamin B (FLNB), transcript variant X1
mga-miR-128	XM_010718512.2	162	-21.5	45337	6610 6630	13	0.9231	0.9231	FLNB	PREDICTED: filamin B (FLNB), transcript variant X2
mga-miR-128	XM_010718513.2	162	-21.5	45337	6610 6630	13	0.9231	0.9231	FLNB	PREDICTED: filamin B (FLNB), transcript variant X3
mga-miR-128	XM_010718514.2	162	-21.5	45337	6535 6555	13	0.9231	0.9231	FLNB	PREDICTED: filamin B (FLNB), transcript variant X4
mga-miR-128	XM_010718515.2	162	-21.5	45337	6685 6705	13	0.9231	0.9231	FLNB	PREDICTED: filamin B (FLNB), transcript variant X5
mga-miR-128	XM_010712124.3	162	-20.07	45341	3993 4013	17	0.7647	0.8235	GMFB	PREDICTED: glia maturation factor beta (GMFB)
mga-miR-128	XM_003202222.3	162	-24.47	45342	5858 5879	19	0.7368	0.8421	GRIN2B	PREDICTED: glutamate ionotropic receptor NMDA type subunit 2B (GRIN2B), transcript variant X1
mga-miR-128	XM_010717487.3	162	-21.22	45342	3674 3696	20	0.75	0.8	GSTK1	PREDICTED: glutathione S-transferase kappa 1 (GSTK1)
mga-miR-128	XM_010718158.2	162	-25.9	45342	117 138	19	0.7895	0.7895	HAS3	PREDICTED: hyaluronan synthase 3 (HAS3)
mga-miR-128	XM_010724589.3	162	-22.85	45342	4630 4652	20	0.75	0.8	IKZF3	PREDICTED: IKAROS family zinc finger 3 (IKZF3), transcript variant X1
mga-miR-128	XM_010724590.3	162	-22.85	45342	4573 4595	20	0.75	0.8	IKZF3	PREDICTED: IKAROS family zinc finger 3 (IKZF3), transcript variant X2
mga-miR-128	XM_010706257.3	162	-20.31	45342	772 793	19	0.7368	0.8421	LOC100545254	PREDICTED: sodium-dependent proline transporter-like (LOC100545254)
mga-miR-128	XM_010706245.3	162	-21.43	45337	45312	13	0.9231	0.9231	LOC100547253	PREDICTED: hemoglobin subunit rho (LOC100547253)
mga-miR-128	XM_003209291.1	162	-22.32	45338	442 463	15	0.8667	0.9333	LOC100550096	PREDICTED: olfactory receptor 6B1-like (LOC100550096)
mga-miR-128	XM_010722870.3	162	-22.31	45342	1722 1743	19	0.7368	0.8421	LOC100550621	PREDICTED: protein DDI1 homolog 2 (LOC100550621), transcript variant X2
mga-miR-128	XM_010711316.3	162	-22.48	45342	2375 2397	20	0.75	0.8	LOC104911094	PREDICTED: RNA polymerase-associated protein RTF1 homolog (LOC104911094)
mga-miR-128	XM_010715348.2	162	-23.4	45342	1399 1420	19	0.7368	0.8421	LOC104912200	PREDICTED: heat shock transcription factor, X-linked-like (LOC104912200)
mga-miR-128	XM_003203864.4	162	-20.59	45342	4757 4778	19	0.7895	0.7895	LPGAT1	PREDICTED: lysophosphatidylglycerol acyltransferase 1 (LPGAT1), transcript variant X1
mga-miR-128	XM_003212663.4	162	-21.75	45342	3149 3170	19	0.7895	0.7895	NFRKB	PREDICTED: nuclear factor related to kappaB binding protein (NFRKB), transcript variant X1
mga-miR-128	XM_010723605.3	162	-21.75	45342	3146 3167	19	0.7895	0.7895	NFRKB	PREDICTED: nuclear factor related to kappaB binding protein (NFRKB), transcript variant X2
mga-miR-128	XM_010724456.3	162	-26.9	45342	802 823	19	0.7368	0.8421	PLCD3	PREDICTED: phospholipase C delta 3 (PLCD3), transcript variant X1
mga-miR-128	XM_003206865.4	162	-22.23	45342	2186 2208	20	0.75	0.8	PRPF39	PREDICTED: pre-mRNA processing factor 39 (PRPF39)
mga-miR-128	XM_010708407.3	162	-23.52	45342	1894 1915	19	0.7368	0.8421	PXDC1	PREDICTED: PX domain containing 1 (PXDC1)
mga-miR-128	XM_010713900.3	162	-21.68	45342	4631 4653	20	0.75	0.8	RALB	PREDICTED: RAS like proto-oncogene B (RALB)
mga-miR-128	XM_003201842.4	162	-23.13	45342	9786 9808	20	0.75	0.8	SFMBT2	PREDICTED: Scm like with four mbt domains 2 (SFMBT2)
mga-miR-128	XM_010710381.2	162	-26.47	45342	2694 2717	21	0.7143	0.8095	SREBF2	PREDICTED: sterol regulatory element binding transcription factor 2 (SREBF2), partial mRNA
mga-miR-128	XM_003206758.4	162	-18.95	45341	247 267	17	0.7647	0.8235	TMEM179	PREDICTED: transmembrane protein 179 (TMEM179)
mga-miR-128	XM_010709741.1	162	-23.64	45342	994 1015	19	0.7895	0.7895	USO1	PREDICTED: USO1 vesicle transport factor (USO1), transcript variant X3
mga-miR-128	XM_010709742.1	162	-23.64	45342	994 1015	19	0.7895	0.7895	USO1	PREDICTED: USO1 vesicle transport factor (USO1), transcript variant X4
mga-miR-128	XM_010709744.1	162	-23.64	45342	994 1015	19	0.7895	0.7895	USO1	PREDICTED: USO1 vesicle transport factor (USO1), transcript variant X6
mga-miR-128	XM_010709745.1	162	-23.64	45342	994 1015	19	0.7895	0.7895	USO1	PREDICTED: USO1 vesicle transport factor (USO1), transcript variant X7
mga-miR-128	XM_010717914.3	162	-20.24	45342	870 891	19	0.7368	0.8421	WDR59	PREDICTED: WD repeat domain 59 (WDR59), transcript variant X6
mga-miR-128	XM_010717336.3	161	-20	45340	1380 1400	16	0.8125	0.8125	ACSBG1	PREDICTED: acyl-CoA synthetase bubblegum family member 1 (ACSBG1), transcript variant X1
mga-miR-128	XM_010717337.3	161	-20	45340	1377 1397	16	0.8125	0.8125	ACSBG1	PREDICTED: acyl-CoA synthetase bubblegum family member 1 (ACSBG1), transcript variant X2
mga-miR-128	XM_010717338.3	161	-20	45340	1203 1223	16	0.8125	0.8125	ACSBG1	PREDICTED: acyl-CoA synthetase bubblegum family member 1 (ACSBG1), transcript variant X3
mga-miR-128	XM_010711398.2	161	-20.34	45340	1127 1147	16	0.8125	0.8125	ALKBH3	PREDICTED: alkB homolog 3, alpha-ketoglutaratedependent dioxygenase (ALKBH3), partial mRNA
mga-miR-128	XM_010713802.3	161	-21.71	45340	2339 2359	16	0.8125	0.8125	ASIC4	PREDICTED: acid sensing ion channel subunit family member 4 (ASIC4)
mga-miR-128	XM_010715221.3	161	-23.54	45342	3057 3079	20	0.75	0.85	ATP11C	PREDICTED: ATPase phospholipid transporting 11C (ATP11C), transcript variant X1
mga-miR-128	XM_010715222.3	161	-23.54	45342	3057 3079	20	0.75	0.85	ATP11C	PREDICTED: ATPase phospholipid transporting 11C (ATP11C), transcript variant X2
mga-miR-128	XM_010715223.1	161	-23.54	45342	3045 3067	20	0.75	0.85	ATP11C	PREDICTED: ATPase phospholipid transporting 11C (ATP11C), transcript variant X4
mga-miR-128	XM_010715224.3	161	-23.54	45342	3033 3055	20	0.75	0.85	ATP11C	PREDICTED: ATPase phospholipid transporting 11C (ATP11C), transcript variant X5
mga-miR-128	XM_010715225.3	161	-23.54	45342	3206 3228	20	0.75	0.85	ATP11C	PREDICTED: ATPase phospholipid transporting 11C (ATP11C), transcript variant X6
mga-miR-128	XM_010716917.2	161	-21.32	45342	715 734	18	0.7778	0.8333	CCDC39	PREDICTED: coiled-coil domain containing 39 (CCDC39), partial mRNA
mga-miR-128	XM_003211958.4	161	-23.72	45340	467 487	16	0.8125	0.8125	DBNDD2	PREDICTED: dysbindin domain containing 2 (DBNDD2)
mga-miR-128	XM_010713117.3	161	-21.79	45341	6423 6444	18	0.7222	0.8889	EGFR	PREDICTED: epidermal growth factor receptor (EGFR), transcript variant X1
mga-miR-128	XM_010706752.3	161	-26.46	45342	2011 2033	20	0.8	0.8	EML4	PREDICTED: EMAP like 4 (EML4), transcript variant X1
mga-miR-128	XM_003203874.4	161	-26.46	45342	1978 2000	20	0.8	0.8	EML4	PREDICTED: EMAP like 4 (EML4), transcript variant X2
mga-miR-128	XM_010706753.3	161	-26.46	45342	2070 2092	20	0.8	0.8	EML4	PREDICTED: EMAP like 4 (EML4), transcript variant X3
mga-miR-128	XM_010706754.3	161	-26.46	45342	1837 1859	20	0.8	0.8	EML4	PREDICTED: EMAP like 4 (EML4), transcript variant X4
mga-miR-128	XM_010706755.3	161	-26.46	45342	1804 1826	20	0.8	0.8	EML4	PREDICTED: EMAP like 4 (EML4), transcript variant X5
mga-miR-128	XM_010724592.3	161	-25.4	45342	2821 2843	20	0.75	0.85	ERBB2	PREDICTED: erb-b2 receptor tyrosine kinase 2 (ERBB2)
mga-miR-128	XM_010720765.3	161	-22	45342	945 967	20	0.8	0.8	FAM166A	PREDICTED: family with sequence similarity 166 member A (FAM166A)
mga-miR-128	XM_003211280.3	161	-22.51	45341	1727 1748	18	0.7778	0.8333	FAM78A	PREDICTED: family with sequence similarity 78 member A (FAM78A)
mga-miR-128	XM_003212575.4	161	-28.13	45342	1514 1536	20	0.75	0.85	GJA4	PREDICTED: gap junction protein alpha 4 (GJA4), transcript variant X1
mga-miR-128	XM_010723555.2	161	-18.83	45340	937 957	16	0.8125	0.8125	HEPACAM	PREDICTED: hepatic and glial cell adhesion molecule (HEPACAM)
mga-miR-128	XM_010721746.3	161	-16.23	45340	114 134	16	0.8125	0.8125	LOC100544108	PREDICTED: C-C motif chemokine 3 (LOC100544108)
mga-miR-128	XM_010719567.3	161	-20.72	45342	2495 2517	20	0.8	0.8	LOC100544461	PREDICTED: TOM1-like protein 2 (LOC100544461), transcript variant X1
mga-miR-128	XM_010719662.3	161	-19.44	45342	1609 1631	20	0.8	0.8	LOC100547030	PREDICTED: cytochrome P450 2W1-like (LOC100547030), transcript variant X1
mga-miR-128	XM_010712845.2	161	-27.08	45342	4371 4390	18	0.7778	0.8333	LOC104911518	PREDICTED: PHD finger protein 7-like (LOC104911518), transcript variant X2
mga-miR-128	XM_003207426.4	161	-21.24	45342	4448 4467	18	0.7778	0.8333	MFSD6	PREDICTED: major facilitator superfamily domain containing 6 (MFSD6), transcript variant X1
mga-miR-128	XM_003213221.4	161	-23.99	45336	64 84	12	0.9167	1	MIER2	PREDICTED: MIER family member 2 (MIER2), transcript variant X3
mga-miR-128	XM_010708591.3	161	-21.97	45340	5040 5060	16	0.75	0.875	MOCOS	PREDICTED: molybdenum cofactor sulfurase (MOCOS), transcript variant X1
mga-miR-128	XM_010712264.3	161	-19.08	45340	31295 31315	16	0.8125	0.8125	OBSCN	PREDICTED: obscurin, cytoskeletal calmodulin and titin-interacting RhoGEF (OBSCN)
mga-miR-128	XM_010719500.2	161	-24.48	45341	1599 1620	18	0.7222	0.8889	PLK1	PREDICTED: polo like kinase 1 (PLK1), partial mRNA
mga-miR-128	XM_010717259.3	161	-22.63	45341	2358 2379	18	0.7778	0.8333	RFX7	PREDICTED: regulatory factor X7 (RFX7)
mga-miR-128	XM_010717259.3	161	-23.24	45342	6099 6122	21	0.7619	0.8095	RFX7	PREDICTED: regulatory factor X7 (RFX7)
mga-miR-128	XM_003202889.4	161	-25.74	45341	166 187	18	0.7778	0.8333	RWDD2B	PREDICTED: RWD domain containing 2B (RWDD2B), transcript variant X1
mga-miR-128	XM_010722529.3	161	-25.74	45341	155 176	18	0.7778	0.8333	RWDD2B	PREDICTED: RWD domain containing 2B (RWDD2B), transcript variant X2
mga-miR-128	XM_010722532.3	161	-25.74	45341	157 178	18	0.7778	0.8333	RWDD2B	PREDICTED: RWD domain containing 2B (RWDD2B), transcript variant X3
mga-miR-128	XM_010722536.3	161	-25.74	45341	132 153	18	0.7778	0.8333	RWDD2B	PREDICTED: RWD domain containing 2B (RWDD2B), transcript variant X4
mga-miR-128	XM_010718926.3	161	-23.89	45342	1571 1593	20	0.75	0.85	SLC26A2	PREDICTED: solute carrier family 26 member 2 (SLC26A2), transcript variant X2
mga-miR-128	XM_010718925.3	161	-23.89	45342	1321 1343	20	0.75	0.85	SLC26A2	PREDICTED: solute carrier family 26 member 2 (SLC26A2), transcript variant X3
mga-miR-128	XM_010718927.3	161	-23.89	45342	1493 1515	20	0.75	0.85	SLC26A2	PREDICTED: solute carrier family 26 member 2 (SLC26A2), transcript variant X4
mga-miR-128	XM_003204037.4	161	-22.71	45341	2466 2487	18	0.7778	0.8333	TAF5L	PREDICTED: TATA-box binding protein associated factor 5 like (TAF5L)
mga-miR-128	XM_010718550.3	161	-22	45341	732 753	18	0.7778	0.8333	UROC1	PREDICTED: urocanate hydratase 1 (UROC1), transcript variant X1
mga-miR-128	XM_010718552.3	161	-22	45341	709 730	18	0.7778	0.8333	UROC1	PREDICTED: urocanate hydratase 1 (UROC1), transcript variant X2
mga-miR-128	XM_010709741.1	161	-22.69	45342	912 935	21	0.7619	0.8095	USO1	PREDICTED: USO1 vesicle transport factor (USO1), transcript variant X3
mga-miR-128	XM_010709742.1	161	-22.69	45342	912 935	21	0.7619	0.8095	USO1	PREDICTED: USO1 vesicle transport factor (USO1), transcript variant X4
mga-miR-128	XM_010709744.1	161	-22.69	45342	912 935	21	0.7619	0.8095	USO1	PREDICTED: USO1 vesicle transport factor (USO1), transcript variant X6
mga-miR-128	XM_010709745.1	161	-22.69	45342	912 935	21	0.7619	0.8095	USO1	PREDICTED: USO1 vesicle transport factor (USO1), transcript variant X7
mga-miR-128	XM_010711724.3	160	-21.6	45342	771 789	18	0.7778	0.8333	AREL1	PREDICTED: apoptosis resistant E3 ubiquitin protein ligase 1 (AREL1), transcript variant X1
mga-miR-128	XM_010711130.3	160	-22.52	45335	587 607	11	1	1	BRSK2	PREDICTED: BR serine/threonine kinase 2 (BRSK2), transcript variant X5
mga-miR-128	XM_003206292.4	160	-22.52	45335	584 604	11	1	1	BRSK2	PREDICTED: BR serine/threonine kinase 2 (BRSK2), transcript variant X6
mga-miR-128	XM_010718440.3	160	-23.82	45339	2095 2115	15	0.8	0.8667	CNBP	PREDICTED: CCHC-type zinc finger nucleic acid binding protein (CNBP), transcript variant X2
mga-miR-128	XM_010718441.3	160	-23.82	45339	2095 2115	15	0.8	0.8667	CNBP	PREDICTED: CCHC-type zinc finger nucleic acid binding protein (CNBP), transcript variant X4
mga-miR-128	XM_003210101.3	160	-24.44	45340	1386 1409	19	0.7368	0.8421	COPG1	PREDICTED: COPI coat complex subunit gamma 1 (COPG1)
mga-miR-128	XM_003213180.3	160	-19.48	45339	806 826	15	0.8	0.8667	DOHH	PREDICTED: deoxyhypusine hydroxylase (DOHH)
mga-miR-128	XM_003212952.4	160	-27.35	45342	437 455	18	0.7222	0.8889	EIF2D	PREDICTED: eukaryotic translation initiation factor 2D (EIF2D)
mga-miR-128	XM_003212301.3	160	-20.05	45340	2368 2389	17	0.7647	0.8824	EMC1	PREDICTED: ER membrane protein complex subunit 1 (EMC1)
mga-miR-128	XM_010709645.3	160	-27.43	45342	4404 4429	23	0.7826	0.7826	FRAS1	PREDICTED: Fraser extracellular matrix complex subunit 1 (FRAS1)
mga-miR-128	XM_003212508.4	160	-27.32	45341	2705 2727	19	0.7895	0.8421	GMEB1	PREDICTED: glucocorticoid modulatory element binding protein 1 (GMEB1)
mga-miR-128	XM_003209855.4	160	-22.45	45335	438 458	11	1	1	HSD17B2	PREDICTED: hydroxysteroid 17-beta dehydrogenase 2 (HSD17B2), transcript variant X1
mga-miR-128	XM_010724367.3	160	-22.48	45340	748 770	18	0.7778	0.8333	LOC100540306	PREDICTED: bile acid receptor-like (LOC100540306), transcript variant X1
mga-miR-128	XM_010724368.3	160	-22.48	45340	744 766	18	0.7778	0.8333	LOC100540306	PREDICTED: bile acid receptor-like (LOC100540306), transcript variant X2
mga-miR-128	XM_010706601.3	160	-26.61	45342	583 601	18	0.7778	0.8333	LOC100546133	PREDICTED: inositol-trisphosphate 3-kinase B (LOC100546133)
mga-miR-128	XM_010716314.2	160	-21.56	45340	5178 5199	17	0.8235	0.8235	LOC100549733	PREDICTED: microtubule-associated serine/threonine-protein kinase 2 (LOC100549733)
mga-miR-128	XM_010709720.2	160	-22.12	45340	1432 1453	17	0.8235	0.8235	LOC104910617	PREDICTED: tyrosine-protein phosphatase non-receptor type 13-like (LOC104910617)
mga-miR-128	XM_010714904.3	160	-27.64	45342	62 83	20	0.8	0.8	LOC104912078	PREDICTED: aldo-keto reductase family 1 member B7-like (LOC104912078)
mga-miR-128	XM_010717861.2	160	-21.22	45340	71 92	17	0.7647	0.8824	LOC104912978	PREDICTED: enhancer of mRNA-decapping protein 4-like (LOC104912978)
mga-miR-128	XM_010724588.2	160	-23.84	45341	1596 1615	17	0.8235	0.8235	LRRC3C	PREDICTED: leucine rich repeat containing 3C (LRRC3C)
mga-miR-128	XM_010711553.3	160	-21.81	45339	4243 4263	15	0.8	0.8667	MPP5	PREDICTED: membrane palmitoylated protein 5 (MPP5)
mga-miR-128	XM_010723450.2	160	-23.23	45335	1210 1230	11	1	1	MTFR1L	PREDICTED: mitochondrial fission regulator 1 like (MTFR1L)
mga-miR-128	XM_010717130.3	160	-25.36	45342	1009 1027	18	0.7778	0.8333	MYO9A	PREDICTED: myosin IXA (MYO9A)
mga-miR-128	XM_010706454.3	160	-20.19	45340	2715 2737	18	0.7778	0.8333	PELI1	PREDICTED: pellino E3 ubiquitin protein ligase 1 (PELI1), transcript variant X1
mga-miR-128	XM_010706455.3	160	-20.19	45340	2651 2673	18	0.7778	0.8333	PELI1	PREDICTED: pellino E3 ubiquitin protein ligase 1 (PELI1), transcript variant X2
mga-miR-128	XM_003203691.4	160	-20.19	45340	2698 2720	18	0.7778	0.8333	PELI1	PREDICTED: pellino E3 ubiquitin protein ligase 1 (PELI1), transcript variant X3
mga-miR-128	XM_010706793.3	160	-23.98	45340	5025 5046	17	0.7647	0.8824	PLB1	PREDICTED: phospholipase B1 (PLB1)
mga-miR-128	XM_003201828.4	160	-26.96	45342	1992 2010	18	0.7778	0.8333	PLXNA4	PREDICTED: plexin A4 (PLXNA4), transcript variant X1
mga-miR-128	XM_010718989.3	160	-22.61	45342	1918 1936	18	0.7778	0.8333	PROSER2	PREDICTED: proline and serine rich 2 (PROSER2), transcript variant X1
mga-miR-128	XM_003201875.4	160	-22.61	45342	1908 1926	18	0.7778	0.8333	PROSER2	PREDICTED: proline and serine rich 2 (PROSER2), transcript variant X2
mga-miR-128	XM_010709652.3	160	-25.85	45342	3400 3418	18	0.7778	0.8333	RUFY3	PREDICTED: RUN and FYVE domain containing 3 (RUFY3), transcript variant X3
mga-miR-128	XM_003205670.4	160	-25.85	45342	3381 3399	18	0.7778	0.8333	RUFY3	PREDICTED: RUN and FYVE domain containing 3 (RUFY3), transcript variant X4
mga-miR-128	XM_010707376.2	160	-22.58	45342	3160 3178	18	0.7778	0.8333	TAAR5	PREDICTED: trace amine associated receptor 5 (TAAR5)
mga-miR-128	XM_003208990.4	160	-24.95	45341	969 988	17	0.7647	0.8824	TBCCD1	PREDICTED: TBCC domain containing 1 (TBCCD1), partial mRNA
mga-miR-128	XM_010706486.3	160	-19.69	45339	2174 2194	15	0.8	0.8667	TRMT61B	PREDICTED: tRNA methyltransferase 61B (TRMT61B), transcript variant X2
mga-miR-128	XM_010719484.2	160	-21.01	45342	162 182	19	0.7895	0.8421	UNKL	PREDICTED: unk like zinc finger (UNKL), transcript variant X4
mga-miR-128	XM_010717914.3	160	-22.66	45342	19 37	18	0.7778	0.8333	WDR59	PREDICTED: WD repeat domain 59 (WDR59), transcript variant X6
mga-miR-128	XM_010710227.3	160	-18.62	45341	119 138	17	0.8235	0.8235	YIPF7	PREDICTED: Yip1 domain family member 7 (YIPF7), transcript variant X1
mga-miR-128	XM_010710228.3	160	-18.62	45341	120 139	17	0.8235	0.8235	YIPF7	PREDICTED: Yip1 domain family member 7 (YIPF7), transcript variant X2
mga-miR-128	XM_003208868.3	160	-22.14	45342	387 405	18	0.7778	0.8333	ZFYVE9	PREDICTED: zinc finger FYVE-type containing 9 (ZFYVE9)
mga-miR-128	XM_010719470.3	159	-19.07	45342	4406 4426	18	0.7222	0.7778	ABCC1	PREDICTED: ATP binding cassette subfamily C member 1 (ABCC1), transcript variant X1
mga-miR-128	XM_010719471.3	159	-19.07	45342	4361 4381	18	0.7222	0.7778	ABCC1	PREDICTED: ATP binding cassette subfamily C member 1 (ABCC1), transcript variant X2
mga-miR-128	XM_010713509.3	159	-21.07	45342	1959 1979	18	0.7222	0.7778	ABI2	PREDICTED: abl interactor 2 (ABI2), transcript variant X1
mga-miR-128	XM_010713513.2	159	-21.07	45342	1819 1839	18	0.7222	0.7778	ABI2	PREDICTED: abl interactor 2 (ABI2), transcript variant X8
mga-miR-128	XM_010720215.3	159	-24.1	45342	738 755	18	0.7778	0.8333	ACACB	PREDICTED: acetyl-CoA carboxylase beta (ACACB), transcript variant X1
mga-miR-128	XM_010720216.3	159	-24.1	45342	738 755	18	0.7778	0.8333	ACACB	PREDICTED: acetyl-CoA carboxylase beta (ACACB), transcript variant X3
mga-miR-128	XM_003210146.4	159	-21.55	45340	885 904	16	0.8125	0.875	ACOX2	PREDICTED: acyl-CoA oxidase 2 (ACOX2), transcript variant X1
mga-miR-128	XM_010706621.2	159	-20.77	45342	1930 1950	18	0.7222	0.7778	APMAP	PREDICTED: adipocyte plasma membrane associated protein (APMAP), partial mRNA
mga-miR-128	XM_010722244.3	159	-17.72	45338	2447 2467	14	0.8571	0.8571	CPNE1	PREDICTED: copine 1 (CPNE1), transcript variant X1
mga-miR-128	XM_010722245.3	159	-17.72	45338	2429 2449	14	0.8571	0.8571	CPNE1	PREDICTED: copine 1 (CPNE1), transcript variant X2
mga-miR-128	XM_010720273.2	159	-22.6	45342	3057 3077	18	0.7222	0.7778	DEPDC5	PREDICTED: DEP domain containing 5, GATOR1 subcomplex subunit (DEPDC5), transcript variant X1
mga-miR-128	XM_010720275.2	159	-22.6	45342	3054 3074	18	0.7222	0.7778	DEPDC5	PREDICTED: DEP domain containing 5, GATOR1 subcomplex subunit (DEPDC5), transcript variant X2
mga-miR-128	XM_010720276.2	159	-22.6	45342	3030 3050	18	0.7222	0.7778	DEPDC5	PREDICTED: DEP domain containing 5, GATOR1 subcomplex subunit (DEPDC5), transcript variant X3
mga-miR-128	XM_010720277.2	159	-22.6	45342	3027 3047	18	0.7222	0.7778	DEPDC5	PREDICTED: DEP domain containing 5, GATOR1 subcomplex subunit (DEPDC5), transcript variant X4
mga-miR-128	XM_010720279.2	159	-22.6	45342	3057 3077	18	0.7222	0.7778	DEPDC5	PREDICTED: DEP domain containing 5, GATOR1 subcomplex subunit (DEPDC5), transcript variant X5
mga-miR-128	XM_010720282.2	159	-22.6	45342	3054 3074	18	0.7222	0.7778	DEPDC5	PREDICTED: DEP domain containing 5, GATOR1 subcomplex subunit (DEPDC5), transcript variant X6
mga-miR-128	XM_010720280.2	159	-22.6	45342	3030 3050	18	0.7222	0.7778	DEPDC5	PREDICTED: DEP domain containing 5, GATOR1 subcomplex subunit (DEPDC5), transcript variant X7
mga-miR-128	XM_010720281.2	159	-22.6	45342	3027 3047	18	0.7222	0.7778	DEPDC5	PREDICTED: DEP domain containing 5, GATOR1 subcomplex subunit (DEPDC5), transcript variant X8
mga-miR-128	XM_010707912.3	159	-17.68	45342	2045 2065	18	0.7222	0.7778	DYRK2	PREDICTED: dual specificity tyrosine phosphorylation regulated kinase 2 (DYRK2), transcript variant X1
mga-miR-128	XM_010724185.3	159	-21.84	45342	5107 5127	18	0.7222	0.7778	DYRK3	PREDICTED: dual specificity tyrosine phosphorylation regulated kinase 3 (DYRK3), transcript variant X1
mga-miR-128	XM_010724186.3	159	-21.84	45342	5094 5114	18	0.7222	0.7778	DYRK3	PREDICTED: dual specificity tyrosine phosphorylation regulated kinase 3 (DYRK3), transcript variant X3
mga-miR-128	XM_010711904.3	159	-22.88	45340	2409 2428	16	0.8125	0.875	EML1	PREDICTED: EMAP like 1 (EML1), transcript variant X1
mga-miR-128	XM_010711905.3	159	-22.88	45340	2382 2401	16	0.8125	0.875	EML1	PREDICTED: EMAP like 1 (EML1), transcript variant X2
mga-miR-128	XM_010709893.3	159	-20.89	45342	4086 4106	18	0.7222	0.7778	EPHA5	PREDICTED: EPH receptor A5 (EPHA5), transcript variant X8
mga-miR-128	XM_010711323.3	159	-24.37	45342	1955 1975	18	0.7778	0.8889	EXD1	PREDICTED: exonuclease 3'-5' domain containing 1 (EXD1), transcript variant X1
mga-miR-128	XM_010711324.3	159	-24.37	45342	1877 1897	18	0.7778	0.8889	EXD1	PREDICTED: exonuclease 3'-5' domain containing 1 (EXD1), transcript variant X2
mga-miR-128	XM_010711325.3	159	-24.37	45342	1875 1895	18	0.7778	0.8889	EXD1	PREDICTED: exonuclease 3'-5' domain containing 1 (EXD1), transcript variant X3
mga-miR-128	XM_010724598.3	159	-26.74	45342	2474 2491	18	0.7778	0.8333	FBXL20	PREDICTED: F-box and leucine rich repeat protein 20 (FBXL20), transcript variant X1
mga-miR-128	XM_010718868.3	159	-21.51	45342	3524 3543	19	0.7895	0.8421	FBXW11	PREDICTED: F-box and WD repeat domain containing 11 (FBXW11), transcript variant X1
mga-miR-128	XM_010718870.3	159	-21.51	45342	3322 3341	19	0.7895	0.8421	FBXW11	PREDICTED: F-box and WD repeat domain containing 11 (FBXW11), transcript variant X2
mga-miR-128	XM_010718871.3	159	-21.51	45342	3422 3441	19	0.7895	0.8421	FBXW11	PREDICTED: F-box and WD repeat domain containing 11 (FBXW11), transcript variant X3
mga-miR-128	XM_010723364.3	159	-18.95	45342	1175 1195	18	0.7222	0.7778	FHL3	PREDICTED: four and a half LIM domains 3 (FHL3), transcript variant X1
mga-miR-128	XM_010723365.3	159	-18.95	45342	1172 1192	18	0.7222	0.7778	FHL3	PREDICTED: four and a half LIM domains 3 (FHL3), transcript variant X2
mga-miR-128	XM_010723366.2	159	-18.95	45342	1223 1243	18	0.7222	0.7778	FHL3	PREDICTED: four and a half LIM domains 3 (FHL3), transcript variant X3
mga-miR-128	XM_010723367.3	159	-18.95	45342	1294 1314	18	0.7222	0.7778	FHL3	PREDICTED: four and a half LIM domains 3 (FHL3), transcript variant X4
mga-miR-128	XM_010723368.3	159	-18.95	45342	1052 1072	18	0.7222	0.7778	FHL3	PREDICTED: four and a half LIM domains 3 (FHL3), transcript variant X5
mga-miR-128	XM_010718511.2	159	-18.47	45342	2860 2880	18	0.7222	0.7778	FLNB	PREDICTED: filamin B (FLNB), transcript variant X1
mga-miR-128	XM_010718512.2	159	-18.47	45342	2860 2880	18	0.7222	0.7778	FLNB	PREDICTED: filamin B (FLNB), transcript variant X2
mga-miR-128	XM_010718513.2	159	-18.47	45342	2860 2880	18	0.7222	0.7778	FLNB	PREDICTED: filamin B (FLNB), transcript variant X3
mga-miR-128	XM_010718514.2	159	-18.47	45342	2860 2880	18	0.7222	0.7778	FLNB	PREDICTED: filamin B (FLNB), transcript variant X4
mga-miR-128	XM_010718515.2	159	-18.47	45342	2860 2880	18	0.7222	0.7778	FLNB	PREDICTED: filamin B (FLNB), transcript variant X5
mga-miR-128	XM_010713460.1	159	-23.02	45342	1816 1836	18	0.7222	0.7778	FZD7	PREDICTED: frizzled class receptor 7 (FZD7), partial mRNA
mga-miR-128	XM_010716168.2	159	-18.55	45342	2552 2572	18	0.7222	0.7778	GPR19	PREDICTED: G protein-coupled receptor 19 (GPR19)
mga-miR-128	XM_010715755.3	159	-17.93	45342	949 969	18	0.6667	0.8333	GYS2	PREDICTED: glycogen synthase 2 (GYS2), transcript variant X2
mga-miR-128	XM_010715764.3	159	-17.93	45342	1038 1058	18	0.6667	0.8333	GYS2	PREDICTED: glycogen synthase 2 (GYS2), transcript variant X3
mga-miR-128	XM_003203885.4	159	-20.84	45342	502 522	18	0.7222	0.7778	HAAO	PREDICTED: 3-hydroxyanthranilate 3,4-dioxygenase (HAAO), transcript variant X1
mga-miR-128	XM_010706759.3	159	-20.84	45342	423 443	18	0.7222	0.7778	HAAO	PREDICTED: 3-hydroxyanthranilate 3,4-dioxygenase (HAAO), transcript variant X3
mga-miR-128	XM_010717892.3	159	-18.96	45342	1813 1833	18	0.7222	0.7778	HSD11B2	PREDICTED: hydroxysteroid 11-beta dehydrogenase 2 (HSD11B2)
mga-miR-128	XM_010718345.3	159	-21.49	45339	64 85	16	0.8125	0.875	IP6K1	PREDICTED: inositol hexakisphosphate kinase 1 (IP6K1), transcript variant X1
mga-miR-128	XM_010713131.3	159	-22.56	45339	2652 2673	16	0.8125	0.875	ITGB2	PREDICTED: integrin subunit beta 2 (ITGB2)
mga-miR-128	XM_003210494.4	159	-17.17	45338	4771 4791	14	0.8571	0.8571	KIF3A	PREDICTED: kinesin family member 3A (KIF3A), transcript variant X1
mga-miR-128	XM_010719248.3	159	-17.17	45338	4687 4707	14	0.8571	0.8571	KIF3A	PREDICTED: kinesin family member 3A (KIF3A), transcript variant X3
mga-miR-128	XM_010720260.2	159	-19.03	45342	2795 2815	18	0.7222	0.7778	LIMK2	PREDICTED: LIM domain kinase 2 (LIMK2), transcript variant X5
mga-miR-128	XM_010716619.3	159	-19.71	45341	3518 3536	17	0.8235	0.8235	LOC100546258	PREDICTED: pre-mRNA 3' end processing protein WDR33-like (LOC100546258), transcript variant X2
mga-miR-128	XM_010706327.2	159	-25.31	45342	2629 2649	18	0.7222	0.7778	LOC104909453	PREDICTED: 5'-3' exoribonuclease 2-like (LOC104909453)
mga-miR-128	XM_010708989.3	159	-20.79	45341	1758 1776	17	0.8235	0.8235	LOC104910350	PREDICTED: centrosome and spindle pole-associated protein 1-like (LOC104910350), transcript variant X1
mga-miR-128	XM_010708991.3	159	-20.79	45341	1659 1677	17	0.8235	0.8235	LOC104910350	PREDICTED: centrosome and spindle pole-associated protein 1-like (LOC104910350), transcript variant X2
mga-miR-128	XM_010709765.2	159	-18.4	45338	1636 1656	14	0.8571	0.8571	LOC104910639	PREDICTED: teneurin-3-like (LOC104910639)
mga-miR-128	XM_010716502.3	159	-18.45	45342	818 838	18	0.7222	0.7778	LOC104912593	PREDICTED: ETS translocation variant 5-like (LOC104912593)
mga-miR-128	XM_010722333.3	159	-26.53	45342	285 305	18	0.7222	0.7778	LOC104914006	PREDICTED: receptor-type tyrosine-protein phosphatase T-like (LOC104914006)
mga-miR-128	XM_010724584.3	159	-21.02	45342	1886 1906	18	0.7222	0.7778	LOC104914598	PREDICTED: mediator of RNA polymerase II transcription subunit 24-like (LOC104914598)
mga-miR-128	XM_010711511.3	159	-20.27	45342	3949 3969	18	0.7222	0.7778	MAP3K9	PREDICTED: mitogen-activated protein kinase kinase kinase 9 (MAP3K9), transcript variant X6
mga-miR-128	XM_010709163.3	159	-21.82	45342	1242 1262	18	0.7222	0.7778	MATN2	PREDICTED: matrilin 2 (MATN2), transcript variant X1
mga-miR-128	XM_010709164.3	159	-21.82	45342	1242 1262	18	0.7222	0.7778	MATN2	PREDICTED: matrilin 2 (MATN2), transcript variant X2
mga-miR-128	XM_010709165.3	159	-21.82	45342	1242 1262	18	0.7222	0.7778	MATN2	PREDICTED: matrilin 2 (MATN2), transcript variant X3
mga-miR-128	XM_010706107.3	159	-21.13	45342	589 609	18	0.6667	0.8333	MRE11	PREDICTED: MRE11 homolog, double strand break repair nuclease (MRE11), transcript variant X1
mga-miR-128	XM_010706109.3	159	-21.13	45342	657 677	18	0.6667	0.8333	MRE11	PREDICTED: MRE11 homolog, double strand break repair nuclease (MRE11), transcript variant X2
mga-miR-128	XM_010706108.3	159	-21.13	45342	570 590	18	0.6667	0.8333	MRE11	PREDICTED: MRE11 homolog, double strand break repair nuclease (MRE11), transcript variant X3
mga-miR-128	XM_010706110.3	159	-21.13	45342	475 495	18	0.6667	0.8333	MRE11	PREDICTED: MRE11 homolog, double strand break repair nuclease (MRE11), transcript variant X6
mga-miR-128	XM_010706112.3	159	-21.13	45342	589 609	18	0.6667	0.8333	MRE11	PREDICTED: MRE11 homolog, double strand break repair nuclease (MRE11), transcript variant X7
mga-miR-128	XM_010706113.3	159	-21.13	45342	312 332	18	0.6667	0.8333	MRE11	PREDICTED: MRE11 homolog, double strand break repair nuclease (MRE11), transcript variant X8
mga-miR-128	XM_010722129.3	159	-21.05	45342	1940 1960	18	0.6667	0.8333	NEK8	PREDICTED: NIMA related kinase 8 (NEK8), transcript variant X2
mga-miR-128	XM_010708621.3	159	-21.33	45342	671 691	18	0.7222	0.7778	NR4A3	PREDICTED: nuclear receptor subfamily 4 group A member 3 (NR4A3)
mga-miR-128	XM_010707674.3	159	-22.28	45342	1135 1155	18	0.7778	0.8889	PGM3	PREDICTED: phosphoglucomutase 3 (PGM3), transcript variant X1
mga-miR-128	XM_010707675.3	159	-22.28	45342	1133 1153	18	0.7778	0.8889	PGM3	PREDICTED: phosphoglucomutase 3 (PGM3), transcript variant X2
mga-miR-128	XM_010707676.3	159	-22.28	45342	1085 1105	18	0.7778	0.8889	PGM3	PREDICTED: phosphoglucomutase 3 (PGM3), transcript variant X3
mga-miR-128	XM_010707677.3	159	-22.28	45342	1051 1071	18	0.7778	0.8889	PGM3	PREDICTED: phosphoglucomutase 3 (PGM3), transcript variant X4
mga-miR-128	XM_003212706.4	159	-24.54	45342	366 386	18	0.7222	0.7778	POU2AF1	PREDICTED: POU class 2 homeobox associating factor 1 (POU2AF1), transcript variant X2
mga-miR-128	XM_010723693.3	159	-24.54	45342	367 387	18	0.7222	0.7778	POU2AF1	PREDICTED: POU class 2 homeobox associating factor 1 (POU2AF1), transcript variant X4
mga-miR-128	XM_010716929.2	159	-17.05	45342	397 417	18	0.7222	0.7778	PRKCI	PREDICTED: protein kinase C iota (PRKCI), transcript variant X1
mga-miR-128	XM_010707212.3	159	-19.39	45342	764 784	18	0.7222	0.7778	PRKN	PREDICTED: parkin RBR E3 ubiquitin protein ligase (PRKN)
mga-miR-128	XM_010712031.3	159	-18.67	45341	3327 3345	17	0.8235	0.8235	RHOJ	PREDICTED: ras homolog family member J (RHOJ), transcript variant X1
mga-miR-128	XM_010715974.3	159	-17.32	45342	776 796	18	0.7222	0.7778	SAMD13	PREDICTED: sterile alpha motif domain containing 13 (SAMD13), transcript variant X2
mga-miR-128	XM_003204831.4	159	-18.44	45342	4695 4715	18	0.7222	0.7778	SBK2	PREDICTED: SH3 domain binding kinase family member 2 (SBK2)
mga-miR-128	XM_010723363.3	159	-22.69	45342	1254 1274	18	0.6667	0.8333	SF3A3	PREDICTED: splicing factor 3a subunit 3 (SF3A3)
mga-miR-128	XM_003211460.4	159	-18.93	45342	3411 3431	18	0.7222	0.7778	SLC16A3	PREDICTED: solute carrier family 16 member 3 (SLC16A3)
mga-miR-128	XM_003203777.4	159	-19.91	45341	45 63	17	0.8235	0.8235	SLC22A7	PREDICTED: solute carrier family 22 member 7 (SLC22A7)
mga-miR-128	XM_010712545.2	159	-18.79	45338	2261 2281	14	0.8571	0.8571	SLC25A13	PREDICTED: solute carrier family 25 member 13 (SLC25A13), transcript variant X1
mga-miR-128	XM_010712547.2	159	-18.79	45338	2225 2245	14	0.8571	0.8571	SLC25A13	PREDICTED: solute carrier family 25 member 13 (SLC25A13), transcript variant X2
mga-miR-128	XM_010712549.3	159	-18.79	45338	2273 2293	14	0.8571	0.8571	SLC25A13	PREDICTED: solute carrier family 25 member 13 (SLC25A13), transcript variant X3
mga-miR-128	XM_003203374.4	159	-17.82	45342	7292 7312	18	0.7222	0.7778	SMAD9	PREDICTED: SMAD family member 9 (SMAD9)
mga-miR-128	XM_010716546.2	159	-19.17	45342	1833 1853	18	0.7222	0.7778	TM4SF19	PREDICTED: transmembrane 4 L six family member 19 (TM4SF19)
mga-miR-128	XM_003203935.4	159	-25.37	45342	2965 2982	18	0.7778	0.8333	TMEM151B	PREDICTED: transmembrane protein 151B (TMEM151B)
mga-miR-128	XM_010712101.2	159	-15.19	45342	2322 2342	18	0.7222	0.7778	TMEM260	PREDICTED: transmembrane protein 260 (TMEM260), transcript variant X1
mga-miR-128	XM_010712102.2	159	-15.19	45342	2268 2288	18	0.7222	0.7778	TMEM260	PREDICTED: transmembrane protein 260 (TMEM260), transcript variant X2
mga-miR-128	XM_010720681.3	159	-21.28	45342	4295 4315	18	0.7222	0.7778	TRAF2	PREDICTED: TNF receptor associated factor 2 (TRAF2), transcript variant X1
mga-miR-128	XM_010720682.3	159	-21.28	45342	4131 4151	18	0.7222	0.7778	TRAF2	PREDICTED: TNF receptor associated factor 2 (TRAF2), transcript variant X2
mga-miR-128	XM_010711197.2	159	-22.28	45342	1771 1791	18	0.7222	0.7778	TRIOBP	PREDICTED: TRIO and F-actin binding protein (TRIOBP), transcript variant X3
mga-miR-128	XM_010723105.3	159	-17.4	45342	2293 2313	18	0.7222	0.7778	UNC5D	PREDICTED: unc-5 netrin receptor D (UNC5D), transcript variant X1
mga-miR-128	XM_010711115.2	158	-18.39	45342	2225 2246	19	0.7368	0.7895	ABCC8	PREDICTED: ATP binding cassette subfamily C member 8 (ABCC8)
mga-miR-128	XM_010723687.2	158	-20.72	45341	1247 1267	17	0.7647	0.7647	ABCG4	PREDICTED: ATP binding cassette subfamily G member 4 (ABCG4), transcript variant X1
mga-miR-128	XM_010723688.2	158	-20.72	45341	1251 1271	17	0.7647	0.7647	ABCG4	PREDICTED: ATP binding cassette subfamily G member 4 (ABCG4), transcript variant X2
mga-miR-128	XM_010723689.2	158	-20.72	45341	1071 1091	17	0.7647	0.7647	ABCG4	PREDICTED: ATP binding cassette subfamily G member 4 (ABCG4), transcript variant X3
mga-miR-128	XM_003213550.3	158	-24.79	45342	779 803	22	0.7273	0.7273	ABHD17B	PREDICTED: abhydrolase domain containing 17B (ABHD17B)
mga-miR-128	XM_010718940.3	158	-20.71	45337	3742 3762	13	0.8462	0.9231	AFAP1L1	PREDICTED: actin filament associated protein 1 like 1 (AFAP1L1), transcript variant X2
mga-miR-128	XM_010719507.1	158	-21.58	45342	104 126	20	0.75	0.75	ARHGAP17	PREDICTED: Rho GTPase activating protein 17 (ARHGAP17), transcript variant X1
mga-miR-128	XM_010719508.3	158	-21.58	45342	104 126	20	0.75	0.75	ARHGAP17	PREDICTED: Rho GTPase activating protein 17 (ARHGAP17), transcript variant X2
mga-miR-128	XM_010719509.2	158	-21.58	45342	104 126	20	0.75	0.75	ARHGAP17	PREDICTED: Rho GTPase activating protein 17 (ARHGAP17), transcript variant X3
mga-miR-128	XM_010719510.2	158	-21.58	45342	104 126	20	0.75	0.75	ARHGAP17	PREDICTED: Rho GTPase activating protein 17 (ARHGAP17), transcript variant X4
mga-miR-128	XM_010719511.1	158	-21.58	45342	104 126	20	0.75	0.75	ARHGAP17	PREDICTED: Rho GTPase activating protein 17 (ARHGAP17), transcript variant X5
mga-miR-128	XM_010707413.3	158	-17.57	45338	3679 3700	15	0.8667	0.8667	ATP23	PREDICTED: ATP23 metallopeptidase and ATP synthase assembly factor homolog (ATP23), transcript variant X3
mga-miR-128	XM_010724378.2	158	-20.64	45342	2702 2724	20	0.75	0.75	BAK1	PREDICTED: BCL2 antagonist/killer 1 (BAK1)
mga-miR-128	XM_010710961.3	158	-22.95	45342	673 694	19	0.6842	0.8421	BTBD10	PREDICTED: BTB domain containing 10 (BTBD10), transcript variant X1
mga-miR-128	XM_010710962.3	158	-22.95	45342	806 827	19	0.6842	0.8421	BTBD10	PREDICTED: BTB domain containing 10 (BTBD10), transcript variant X2
mga-miR-128	XM_010710963.3	158	-22.95	45342	652 673	19	0.6842	0.8421	BTBD10	PREDICTED: BTB domain containing 10 (BTBD10), transcript variant X3
mga-miR-128	XM_010708831.3	158	-22.19	45342	1539 1560	19	0.7368	0.7895	CABLES1	PREDICTED: Cdk5 and Abl enzyme substrate 1 (CABLES1), transcript variant X2
mga-miR-128	XM_010708832.3	158	-22.19	45342	1461 1482	19	0.7368	0.7895	CABLES1	PREDICTED: Cdk5 and Abl enzyme substrate 1 (CABLES1), transcript variant X3
mga-miR-128	XM_010714049.3	158	-22.3	45337	3331 3351	13	0.8462	0.9231	CCNT2	PREDICTED: cyclin T2 (CCNT2), transcript variant X2
mga-miR-128	XM_003209890.4	158	-23.51	45341	250 270	17	0.7647	0.7647	CDK10	PREDICTED: cyclin dependent kinase 10 (CDK10), transcript variant X1
mga-miR-128	XM_010712937.3	158	-21.89	45338	7742 7763	15	0.8	0.9333	CDV3	PREDICTED: CDV3 homolog (CDV3), transcript variant X1
mga-miR-128	XM_010712938.3	158	-21.89	45338	7313 7334	15	0.8	0.9333	CDV3	PREDICTED: CDV3 homolog (CDV3), transcript variant X2
mga-miR-128	XM_010713629.3	158	-21.21	45342	605 626	19	0.7368	0.7895	CFAP65	PREDICTED: cilia and flagella associated protein 65 (CFAP65), transcript variant X1
mga-miR-128	XM_003205144.3	158	-17.75	45342	2479 2500	19	0.7368	0.7895	CHMP4C	PREDICTED: charged multivesicular body protein 4C (CHMP4C)
mga-miR-128	XM_003209377.4	158	-18.61	45342	2091 2112	19	0.7368	0.7895	CIB2	PREDICTED: calcium and integrin binding family member 2 (CIB2), transcript variant X1
mga-miR-128	XM_003206946.4	158	-16.95	45338	1038 1059	15	0.8667	0.8667	CRYGN	PREDICTED: crystallin gamma N (CRYGN)
mga-miR-128	XM_010712704.2	158	-24.02	45342	1967 1990	21	0.7143	0.7619	CUBN	PREDICTED: cubilin (CUBN)
mga-miR-128	XM_010718289.3	158	-19.55	45338	1968 1989	15	0.8667	0.8667	DCAF1	PREDICTED: DDB1 and CUL4 associated factor 1 (DCAF1), transcript variant X3
mga-miR-128	XM_010715367.3	158	-16.87	45342	5137 5158	19	0.6842	0.8421	DCX	PREDICTED: doublecortin (DCX), transcript variant X1
mga-miR-128	XM_003208265.4	158	-13.77	45341	4920 4940	17	0.7647	0.7647	EDA2R	PREDICTED: ectodysplasin A2 receptor (EDA2R)
mga-miR-128	XM_010719501.3	158	-26.64	45342	435 456	19	0.7895	0.8947	ERN2	PREDICTED: endoplasmic reticulum to nucleus signaling 2 (ERN2)
mga-miR-128	XM_010709621.3	158	-16.2	45342	4115 4136	19	0.7368	0.7895	FAM13A	PREDICTED: family with sequence similarity 13 member A (FAM13A), transcript variant X2
mga-miR-128	XM_010709623.3	158	-16.2	45342	4112 4133	19	0.7368	0.7895	FAM13A	PREDICTED: family with sequence similarity 13 member A (FAM13A), transcript variant X3
mga-miR-128	XM_010709625.3	158	-16.2	45342	3995 4016	19	0.7368	0.7895	FAM13A	PREDICTED: family with sequence similarity 13 member A (FAM13A), transcript variant X5
mga-miR-128	XM_003207944.4	158	-21.75	45337	570 590	13	0.8462	0.9231	FBXL15	PREDICTED: F-box and leucine rich repeat protein 15 (FBXL15)
mga-miR-128	XM_010708490.3	158	-18.33	45341	955 975	17	0.7059	0.8235	FBXL7	PREDICTED: F-box and leucine rich repeat protein 7 (FBXL7)
mga-miR-128	XM_010711754.1	158	-19.76	45337	2124 2144	13	0.8462	0.9231	FBXO33	PREDICTED: F-box protein 33 (FBXO33), partial mRNA
mga-miR-128	XM_010724603.3	158	-17.99	45341	909 929	17	0.7647	0.7647	FBXO47	PREDICTED: F-box protein 47 (FBXO47), transcript variant X1
mga-miR-128	XM_003213312.4	158	-21.41	45337	647 667	13	0.8462	0.9231	FEM1A	PREDICTED: fem-1 homolog A (FEM1A)
mga-miR-128	XM_010718511.2	158	-21.56	45338	3810 3831	15	0.8667	0.8667	FLNB	PREDICTED: filamin B (FLNB), transcript variant X1
mga-miR-128	XM_010718512.2	158	-21.56	45338	3810 3831	15	0.8667	0.8667	FLNB	PREDICTED: filamin B (FLNB), transcript variant X2
mga-miR-128	XM_010718513.2	158	-21.56	45338	3810 3831	15	0.8667	0.8667	FLNB	PREDICTED: filamin B (FLNB), transcript variant X3
mga-miR-128	XM_010718514.2	158	-21.56	45338	3810 3831	15	0.8667	0.8667	FLNB	PREDICTED: filamin B (FLNB), transcript variant X4
mga-miR-128	XM_010718515.2	158	-21.56	45338	3810 3831	15	0.8667	0.8667	FLNB	PREDICTED: filamin B (FLNB), transcript variant X5
mga-miR-128	XM_010717426.3	158	-21.77	45341	1330 1350	17	0.7059	0.8235	GALK2	PREDICTED: galactokinase 2 (GALK2)
mga-miR-128	XM_003206144.4	158	-19.03	45341	1514 1534	17	0.7059	0.8235	GATD1	PREDICTED: glutamine amidotransferase like class 1 domain containing 1 (GATD1)
mga-miR-128	XM_010724119.1	158	-20.93	45341	2485 2505	17	0.7647	0.7647	GPR37L1	PREDICTED: G protein-coupled receptor 37 like 1 (GPR37L1)
mga-miR-128	XM_010721475.3	158	-22.85	45342	1007 1028	19	0.6842	0.8421	GPR89B	PREDICTED: G protein-coupled receptor 89B (GPR89B)
mga-miR-128	XM_010722363.3	158	-20.93	45341	9616 9636	17	0.7647	0.7647	HELZ2	PREDICTED: helicase with zinc finger 2 (HELZ2)
mga-miR-128	XM_003211980.4	158	-22.92	45342	1620 1641	19	0.7368	0.7895	HNF4A	PREDICTED: hepatocyte nuclear factor 4 alpha (HNF4A), transcript variant X2
mga-miR-128	XM_003209638.4	158	-22.08	45342	4241 4262	19	0.7368	0.7895	HSF4	PREDICTED: heat shock transcription factor 4 (HSF4), transcript variant X1
mga-miR-128	XM_010708010.3	158	-28.11	45342	2970 2992	20	0.7	0.8	IFT172	PREDICTED: intraflagellar transport 172 (IFT172), transcript variant X2
mga-miR-128	XM_010708802.3	158	-27.2	45342	649 670	19	0.7368	0.7895	IMPA2	PREDICTED: inositol monophosphatase 2 (IMPA2), partial mRNA
mga-miR-128	XM_003212163.4	158	-20.12	45342	2197 2218	19	0.6842	0.8421	KCNG1	PREDICTED: potassium voltage-gated channel modifier subfamily G member 1 (KCNG1)
mga-miR-128	XM_010709916.3	158	-19.93	45342	4972 4994	20	0.7	0.8	KIAA1109	PREDICTED: KIAA1109 ortholog (KIAA1109), transcript variant X1
mga-miR-128	XM_010709926.3	158	-19.93	45342	4972 4994	20	0.7	0.8	KIAA11090	PREDICTED: KIAA1109 ortholog (KIAA1109), transcript variant X10
mga-miR-128	XM_010709928.3	158	-19.93	45342	4972 4994	20	0.7	0.8	KIAA11091	PREDICTED: KIAA1109 ortholog (KIAA1109), transcript variant X11
mga-miR-128	XM_010709929.3	158	-19.93	45342	4972 4994	20	0.7	0.8	KIAA11092	PREDICTED: KIAA1109 ortholog (KIAA1109), transcript variant X12
mga-miR-128	XM_010709917.3	158	-19.93	45342	4972 4994	20	0.7	0.8	KIAA1109	PREDICTED: KIAA1109 ortholog (KIAA1109), transcript variant X2
mga-miR-128	XM_010709918.3	158	-19.93	45342	4972 4994	20	0.7	0.8	KIAA1109	PREDICTED: KIAA1109 ortholog (KIAA1109), transcript variant X3
mga-miR-128	XM_010709919.3	158	-19.93	45342	4972 4994	20	0.7	0.8	KIAA1109	PREDICTED: KIAA1109 ortholog (KIAA1109), transcript variant X4
mga-miR-128	XM_010709920.3	158	-19.93	45342	4909 4931	20	0.7	0.8	KIAA1109	PREDICTED: KIAA1109 ortholog (KIAA1109), transcript variant X5
mga-miR-128	XM_010709922.3	158	-19.93	45342	4972 4994	20	0.7	0.8	KIAA1109	PREDICTED: KIAA1109 ortholog (KIAA1109), transcript variant X6
mga-miR-128	XM_010709923.3	158	-19.93	45342	4972 4994	20	0.7	0.8	KIAA1109	PREDICTED: KIAA1109 ortholog (KIAA1109), transcript variant X7
mga-miR-128	XM_010709924.3	158	-19.93	45342	4972 4994	20	0.7	0.8	KIAA1109	PREDICTED: KIAA1109 ortholog (KIAA1109), transcript variant X8
mga-miR-128	XM_010709925.3	158	-19.93	45342	4972 4994	20	0.7	0.8	KIAA1109	PREDICTED: KIAA1109 ortholog (KIAA1109), transcript variant X9
mga-miR-128	XM_003206908.4	158	-21.89	45338	1388 1409	15	0.8	0.9333	KLHL18	PREDICTED: kelch like family member 18 (KLHL18), transcript variant X1
mga-miR-128	XM_010721974.2	158	-20.27	45342	3059 3081	20	0.7	0.8	KSR1	PREDICTED: kinase suppressor of ras 1 (KSR1), transcript variant X4
mga-miR-128	XM_010720857.3	158	-22.46	45342	1696 1717	19	0.7368	0.7895	KYAT1	PREDICTED: kynurenine aminotransferase 1 (KYAT1), transcript variant X1
mga-miR-128	XM_003207961.4	158	-24.12	45342	386 408	20	0.7	0.8	LOC100540751	PREDICTED: dual specificity protein phosphatase 13-like (LOC100540751), transcript variant X1
mga-miR-128	XM_010719343.2	158	-22.86	45342	71 92	19	0.7368	0.7895	LOC100544729	PREDICTED: septin-12 (LOC100544729), transcript variant X3
mga-miR-128	XM_003212978.4	158	-22.62	45342	58 80	20	0.7	0.8	LOC100546220	PREDICTED: gastricsin-like (LOC100546220)
mga-miR-128	XM_003202724.4	158	-22.01	45342	1420 1441	19	0.6842	0.8421	LOC100548019	PREDICTED: beta-1,4-galactosyltransferase 3-like (LOC100548019)
mga-miR-128	XM_010724548.3	158	-18.45	45341	1837 1857	17	0.7059	0.8235	LOC100548887	PREDICTED: ATP-binding cassette sub-family G member 1 (LOC100548887)
mga-miR-128	XM_010713674.3	158	-23.67	45342	3128 3149	19	0.7368	0.7895	LOC100549758	PREDICTED: pleckstrin homology domain-containing family A member 5-like (LOC100549758), transcript variant X1
mga-miR-128	XM_010713681.3	158	-23.67	45342	3079 3100	19	0.7368	0.7895	LOC100549758	PREDICTED: pleckstrin homology domain-containing family A member 5-like (LOC100549758), transcript variant X2
mga-miR-128	XM_010721624.3	158	-23.77	45342	339 360	19	0.7368	0.7895	LOC100550618	PREDICTED: protein CD300H-like (LOC100550618), transcript variant X1
mga-miR-128	XM_010721625.3	158	-23.77	45342	394 415	19	0.7368	0.7895	LOC100550618	PREDICTED: protein CD300H-like (LOC100550618), transcript variant X2
mga-miR-128	XM_010715642.3	158	-19.03	45337	54 74	13	0.8462	0.9231	LOC104909279	PREDICTED: pancreatic alpha-amylase-like (LOC104909279)
mga-miR-128	XM_010709356.3	158	-22.97	45341	874 895	19	0.8421	0.8421	LOC104910467	PREDICTED: focal adhesion kinase 1-like (LOC104910467)
mga-miR-128	XM_010711304.3	158	-24.82	45342	2574 2597	21	0.6667	0.8095	LOC104911089	PREDICTED: cytosolic phospholipase A2 beta-like (LOC104911089)
mga-miR-128	XM_010718192.3	158	-24.44	45342	1063 1084	19	0.7368	0.7895	LOC104913069	PREDICTED: zinc finger CCCH domain-containing protein 18-like (LOC104913069), transcript variant X1
mga-miR-128	XM_010718193.3	158	-24.44	45342	1063 1084	19	0.7368	0.7895	LOC104913069	PREDICTED: zinc finger CCCH domain-containing protein 18-like (LOC104913069), transcript variant X2
mga-miR-128	XM_010719560.3	158	-21.19	45342	356 377	19	0.7368	0.7895	LOC104913409	PREDICTED: chemokine-like receptor 1 (LOC104913409), transcript variant X1
mga-miR-128	XM_010719573.3	158	-17.88	45341	1097 1117	17	0.7059	0.8235	LOC104913411	PREDICTED: TOM1-like protein 2 (LOC104913411), transcript variant X2
mga-miR-128	XM_010723435.2	158	-22.9	45342	759 780	19	0.6842	0.8421	MEAF6	PREDICTED: MYST/Esa1 associated factor 6 (MEAF6), partial mRNA
mga-miR-128	XM_003204561.4	158	-22.33	45342	976 997	19	0.6842	0.8421	MPV17	PREDICTED: mitochondrial inner membrane protein MPV17 (MPV17), transcript variant X2
mga-miR-128	XM_010719381.3	158	-22.31	45341	1285 1305	17	0.7647	0.7647	NAA60	PREDICTED: N(alpha)-acetyltransferase 60, NatF catalytic subunit (NAA60), transcript variant X1
mga-miR-128	XM_010707565.3	158	-23.9	45341	4997 5017	17	0.7647	0.9412	NDUFAF4	PREDICTED: NADH:ubiquinone oxidoreductase complex assembly factor 4 (NDUFAF4), partial mRNA
mga-miR-128	XM_010710718.3	158	-23.13	45340	813 831	16	0.8125	0.875	NELL1	PREDICTED: neural EGFL like 1 (NELL1), transcript variant X1
mga-miR-128	XM_010715907.1	158	-22.91	45338	2416 2438	16	0.8125	0.875	NOTCH2	PREDICTED: notch receptor 2 (NOTCH2)
mga-miR-128	XM_010709524.2	158	-24.56	45342	1006 1027	19	0.6842	0.8421	OTUD4	PREDICTED: OTU deubiquitinase 4 (OTUD4), transcript variant X1
mga-miR-128	XM_010709525.2	158	-24.56	45342	1006 1027	19	0.6842	0.8421	OTUD4	PREDICTED: OTU deubiquitinase 4 (OTUD4), transcript variant X2
mga-miR-128	XM_010709528.2	158	-24.56	45342	1006 1027	19	0.6842	0.8421	OTUD4	PREDICTED: OTU deubiquitinase 4 (OTUD4), transcript variant X3
mga-miR-128	XM_010709529.3	158	-24.56	45342	1122 1143	19	0.6842	0.8421	OTUD4	PREDICTED: OTU deubiquitinase 4 (OTUD4), transcript variant X4
mga-miR-128	NM_001303185.1	158	-21.6	45341	425 445	17	0.7647	0.7647	PAX7	paired box protein Pax-7 (PAX7)
mga-miR-128	XM_003213060.3	158	-26.13	45341	719 739	17	0.8235	0.8824	PHB	PREDICTED: prohibitin (PHB), transcript variant X1
mga-miR-128	XM_010724560.2	158	-26.13	45341	701 721	17	0.8235	0.8824	PHB	PREDICTED: prohibitin (PHB), transcript variant X2
mga-miR-128	XM_010721227.3	158	-22.79	45342	2416 2437	19	0.7368	0.7895	PIK3R6	PREDICTED: phosphoinositide-3-kinase regulatory subunit 6 (PIK3R6), transcript variant X1
mga-miR-128	XM_010721226.3	158	-22.79	45342	2633 2654	19	0.7368	0.7895	PIK3R6	PREDICTED: phosphoinositide-3-kinase regulatory subunit 6 (PIK3R6), transcript variant X2
mga-miR-128	XM_010721225.3	158	-22.79	45342	2329 2350	19	0.7368	0.7895	PIK3R6	PREDICTED: phosphoinositide-3-kinase regulatory subunit 6 (PIK3R6), transcript variant X3
mga-miR-128	XM_010721228.3	158	-22.79	45342	2622 2643	19	0.7368	0.7895	PIK3R6	PREDICTED: phosphoinositide-3-kinase regulatory subunit 6 (PIK3R6), transcript variant X4
mga-miR-128	XM_010721229.3	158	-22.79	45342	2522 2543	19	0.7368	0.7895	PIK3R6	PREDICTED: phosphoinositide-3-kinase regulatory subunit 6 (PIK3R6), transcript variant X5
mga-miR-128	XM_003207965.4	158	-23.69	45342	1849 1871	20	0.7	0.8	PLAU	PREDICTED: plasminogen activator, urokinase (PLAU)
mga-miR-128	XM_010718083.3	158	-19.73	45337	3810 3830	13	0.8462	0.9231	PLCG2	PREDICTED: phospholipase C gamma 2 (PLCG2), transcript variant X1
mga-miR-128	XM_010718084.3	158	-19.73	45337	3716 3736	13	0.8462	0.9231	PLCG2	PREDICTED: phospholipase C gamma 2 (PLCG2), transcript variant X2
mga-miR-128	XM_010724238.3	158	-21.66	45342	773 794	19	0.6842	0.8421	PNPLA1	PREDICTED: patatin like phospholipase domain containing 1 (PNPLA1)
mga-miR-128	XM_010721712.3	158	-16.57	45342	2490 2511	19	0.7368	0.7895	POU2F1	PREDICTED: POU class 2 homeobox 1 (POU2F1), transcript variant X1
mga-miR-128	XM_003202847.4	158	-16.57	45342	2481 2502	19	0.7368	0.7895	POU2F1	PREDICTED: POU class 2 homeobox 1 (POU2F1), transcript variant X2
mga-miR-128	XM_010721722.3	158	-16.57	45342	2310 2331	19	0.7368	0.7895	POU2F1	PREDICTED: POU class 2 homeobox 1 (POU2F1), transcript variant X3
mga-miR-128	XM_010721736.3	158	-16.57	45342	2135 2156	19	0.7368	0.7895	POU2F1	PREDICTED: POU class 2 homeobox 1 (POU2F1), transcript variant X6
mga-miR-128	XM_010715477.2	158	-20.69	45342	5493 5514	19	0.6842	0.8421	PPFIBP1	PREDICTED: PPFIA binding protein 1 (PPFIBP1), transcript variant X1
mga-miR-128	XM_010715550.3	158	-20.69	45342	5270 5291	19	0.6842	0.8421	PPFIBP10	PREDICTED: PPFIA binding protein 1 (PPFIBP1), transcript variant X10
mga-miR-128	XM_010715556.2	158	-20.69	45342	5105 5126	19	0.6842	0.8421	PPFIBP12	PREDICTED: PPFIA binding protein 1 (PPFIBP1), transcript variant X12
mga-miR-128	XM_010715562.2	158	-20.69	45342	5402 5423	19	0.6842	0.8421	PPFIBP13	PREDICTED: PPFIA binding protein 1 (PPFIBP1), transcript variant X13
mga-miR-128	XM_010715568.2	158	-20.69	45342	5321 5342	19	0.6842	0.8421	PPFIBP14	PREDICTED: PPFIA binding protein 1 (PPFIBP1), transcript variant X14
mga-miR-128	XM_010715575.2	158	-20.69	45342	5309 5330	19	0.6842	0.8421	PPFIBP15	PREDICTED: PPFIA binding protein 1 (PPFIBP1), transcript variant X15
mga-miR-128	XM_010715493.2	158	-20.69	45342	5490 5511	19	0.6842	0.8421	PPFIBP1	PREDICTED: PPFIA binding protein 1 (PPFIBP1), transcript variant X2
mga-miR-128	XM_010715497.2	158	-20.69	45342	5481 5502	19	0.6842	0.8421	PPFIBP1	PREDICTED: PPFIA binding protein 1 (PPFIBP1), transcript variant X3
mga-miR-128	XM_010715525.2	158	-20.69	45342	5388 5409	19	0.6842	0.8421	PPFIBP1	PREDICTED: PPFIA binding protein 1 (PPFIBP1), transcript variant X7
mga-miR-128	XM_003212778.3	158	-25	45342	1224 1246	20	0.7	0.8	PRPF3	PREDICTED: pre-mRNA processing factor 3 (PRPF3), transcript variant X1
mga-miR-128	XM_003211741.4	158	-31	45342	6528 6549	19	0.7895	0.8947	PRPF8	PREDICTED: pre-mRNA processing factor 8 (PRPF8)
mga-miR-128	XM_010722228.3	158	-26.02	45342	1819 1842	21	0.7143	0.7619	RALGAPB	PREDICTED: Ral GTPase activating protein non-catalytic beta subunit (RALGAPB), transcript variant X1
mga-miR-128	XM_003211893.4	158	-26.02	45342	1821 1844	21	0.7143	0.7619	RALGAPB	PREDICTED: Ral GTPase activating protein non-catalytic beta subunit (RALGAPB), transcript variant X2
mga-miR-128	XM_010718319.1	158	-18.51	45342	149 170	19	0.7368	0.7895	RASSF1	PREDICTED: Ras association domain family member 1 (RASSF1)
mga-miR-128	XM_010723706.1	158	-18.42	45341	45500	17	0.7059	0.8235	REXO2	PREDICTED: RNA exonuclease 2 (REXO2), transcript variant X1
mga-miR-128	XM_010717259.3	158	-17.31	45342	7170 7191	19	0.7368	0.7895	RFX7	PREDICTED: regulatory factor X7 (RFX7)
mga-miR-128	XM_010715462.3	158	-20.87	45342	784 806	20	0.7	0.8	SEPTIN6	PREDICTED: septin 6 (SEPTIN6), transcript variant X1
mga-miR-128	XM_010715463.3	158	-20.87	45342	784 806	20	0.7	0.8	SEPTIN6	PREDICTED: septin 6 (SEPTIN6), transcript variant X3
mga-miR-128	XM_010715464.2	158	-20.87	45342	784 806	20	0.7	0.8	SEPTIN6	PREDICTED: septin 6 (SEPTIN6), transcript variant X6
mga-miR-128	XM_010715465.3	158	-20.87	45342	784 806	20	0.7	0.8	SEPTIN6	PREDICTED: septin 6 (SEPTIN6), transcript variant X7
mga-miR-128	XM_010707141.3	158	-24.41	45342	7442 7463	19	0.7368	0.7895	SHPRH	PREDICTED: SNF2 histone linker PHD RING helicase (SHPRH), transcript variant X3
mga-miR-128	XM_010711421.3	158	-20.32	45342	1911 1934	21	0.7143	0.7619	SLC35C1	PREDICTED: solute carrier family 35 member C1 (SLC35C1), partial mRNA
mga-miR-128	XM_010715558.3	158	-24.07	45342	4704 4728	22	0.7273	0.7273	SNRNP200	PREDICTED: small nuclear ribonucleoprotein U5 subunit 200 (SNRNP200)
mga-miR-128	XM_010721602.3	158	-20.08	45342	5708 5725	18	0.8333	0.8333	SPAG9	PREDICTED: sperm associated antigen 9 (SPAG9), transcript variant X1
mga-miR-128	XM_010721603.3	158	-20.08	45342	5667 5684	18	0.8333	0.8333	SPAG9	PREDICTED: sperm associated antigen 9 (SPAG9), transcript variant X2
mga-miR-128	XM_010717514.2	158	-23.06	45338	595 616	15	0.8	0.9333	SPPL2A	PREDICTED: signal peptide peptidase like 2A (SPPL2A)
mga-miR-128	XM_010724124.3	158	-22.39	45340	4420 4440	17	0.8235	0.8824	SYT6	PREDICTED: synaptotagmin 6 (SYT6)
mga-miR-128	XM_010710848.3	158	-19.04	45341	1082 1102	17	0.7647	0.7647	TAB1	PREDICTED: TGF-beta activated kinase 1 (MAP3K7) binding protein 1 (TAB1)
mga-miR-128	XM_003205609.4	158	-18.51	45342	466 488	20	0.7	0.8	TAF7L	PREDICTED: TATA-box binding protein associated factor 7 like (TAF7L), transcript variant X2
mga-miR-128	XM_003211979.4	158	-24.06	45342	542 566	22	0.6818	0.7727	TTPAL	PREDICTED: alpha tocopherol transfer protein like (TTPAL)
mga-miR-128	XM_003204163.4	158	-29.7	45342	1882 1904	20	0.7	0.8	TXLNB	PREDICTED: taxilin beta (TXLNB)
mga-miR-128	XM_010718238.3	158	-19.89	45341	706 726	17	0.7059	0.8235	VPS4A	PREDICTED: vacuolar protein sorting 4 homolog A (VPS4A), partial mRNA
mga-miR-128	XM_003206767.4	158	-15.93	45341	5002 5022	17	0.7059	0.8235	ZBTB1	PREDICTED: zinc finger and BTB domain containing 1 (ZBTB1), transcript variant X1
mga-miR-128	XM_010716873.3	158	-23.31	45337	21 41	13	0.8462	0.9231	ZNF639	PREDICTED: zinc finger protein 639 (ZNF639), transcript variant X1
mga-miR-128	XM_010709000.3	157	-24.52	45342	426 448	20	0.75	0.8	ADHFE1	PREDICTED: alcohol dehydrogenase iron containing 1 (ADHFE1)
mga-miR-128	XM_010707978.2	157	-19.04	45342	9514 9533	18	0.7222	0.8333	APOB	PREDICTED: apolipoprotein B (APOB)
mga-miR-128	XM_010708850.3	157	-16.69	45340	2581 2601	16	0.75	0.8125	AQP4	PREDICTED: aquaporin 4 (AQP4)
mga-miR-128	XM_010716550.2	157	-21.68	45342	596 618	20	0.75	0.8	ATG4B	PREDICTED: autophagy related 4B cysteine peptidase (ATG4B)
mga-miR-128	XM_010722697.3	157	-21.69	45342	4791 4810	18	0.7778	0.7778	CAMTA1	PREDICTED: calmodulin binding transcription activator 1 (CAMTA1), transcript variant X5
mga-miR-128	XM_010722696.3	157	-21.69	45342	4791 4810	18	0.7778	0.7778	CAMTA1	PREDICTED: calmodulin binding transcription activator 1 (CAMTA1), transcript variant X6
mga-miR-128	XM_010722700.3	157	-21.69	45342	4791 4810	18	0.7778	0.7778	CAMTA1	PREDICTED: calmodulin binding transcription activator 1 (CAMTA1), transcript variant X7
mga-miR-128	XM_010722698.3	157	-21.69	45342	4791 4810	18	0.7778	0.7778	CAMTA1	PREDICTED: calmodulin binding transcription activator 1 (CAMTA1), transcript variant X8
mga-miR-128	XM_010722699.3	157	-21.69	45342	4791 4810	18	0.7778	0.7778	CAMTA1	PREDICTED: calmodulin binding transcription activator 1 (CAMTA1), transcript variant X9
mga-miR-128	XM_010710773.3	157	-23.91	45341	1140 1161	18	0.7222	0.8333	CD6	PREDICTED: CD6 molecule (CD6)
mga-miR-128	XM_010708055.3	157	-19.74	45342	1428 1452	22	0.7273	0.7727	CLU	PREDICTED: clusterin (CLU)
mga-miR-128	XM_003213951.4	157	-20.75	45342	1634 1656	20	0.75	0.8	COPA	PREDICTED: COPI coat complex subunit alpha (COPA)
mga-miR-128	XM_010709229.2	157	-28.9	45342	2679 2702	21	0.7619	0.7619	CSMD3	PREDICTED: CUB and Sushi multiple domains 3 (CSMD3)
mga-miR-128	XM_010721152.3	157	-19.59	45342	6854 6876	20	0.75	0.8	DAB2IP	PREDICTED: DAB2 interacting protein (DAB2IP)
mga-miR-128	XM_003204932.3	157	-22.31	45341	3751 3775	21	0.7143	0.7619	DSEL	PREDICTED: dermatan sulfate epimerase like (DSEL)
mga-miR-128	XM_010716722.2	157	-19.11	45340	1449 1469	16	0.75	0.8125	EFHD1	PREDICTED: EF-hand domain family member D1 (EFHD1)
mga-miR-128	XM_010709216.2	157	-22.55	45337	415 436	14	0.8571	0.9286	EIF3E	PREDICTED: eukaryotic translation initiation factor 3 subunit E (EIF3E)
mga-miR-128	XM_010717420.2	157	-19.35	45342	1522 1544	20	0.75	0.8	FBN1	PREDICTED: fibrillin 1 (FBN1)
mga-miR-128	XM_010718914.3	157	-22.77	45342	2312 2335	21	0.7619	0.7619	FBXO38	PREDICTED: F-box protein 38 (FBXO38), transcript variant X1
mga-miR-128	XM_010718915.3	157	-22.77	45342	2120 2143	21	0.7619	0.7619	FBXO38	PREDICTED: F-box protein 38 (FBXO38), transcript variant X4
mga-miR-128	XM_010718511.2	157	-21.5	45342	4790 4809	18	0.7222	0.8333	FLNB	PREDICTED: filamin B (FLNB), transcript variant X1
mga-miR-128	XM_010718511.2	157	-18.03	45342	5234 5253	18	0.7778	0.7778	FLNB	PREDICTED: filamin B (FLNB), transcript variant X1
mga-miR-128	XM_010718512.2	157	-21.5	45342	4715 4734	18	0.7222	0.8333	FLNB	PREDICTED: filamin B (FLNB), transcript variant X2
mga-miR-128	XM_010718512.2	157	-18.03	45342	5159 5178	18	0.7778	0.7778	FLNB	PREDICTED: filamin B (FLNB), transcript variant X2
mga-miR-128	XM_010718513.2	157	-21.5	45342	4790 4809	18	0.7222	0.8333	FLNB	PREDICTED: filamin B (FLNB), transcript variant X3
mga-miR-128	XM_010718513.2	157	-18.03	45342	5234 5253	18	0.7778	0.7778	FLNB	PREDICTED: filamin B (FLNB), transcript variant X3
mga-miR-128	XM_010718514.2	157	-21.5	45342	4715 4734	18	0.7222	0.8333	FLNB	PREDICTED: filamin B (FLNB), transcript variant X4
mga-miR-128	XM_010718514.2	157	-18.03	45342	5159 5178	18	0.7778	0.7778	FLNB	PREDICTED: filamin B (FLNB), transcript variant X4
mga-miR-128	XM_010718515.2	157	-21.5	45342	4790 4809	18	0.7222	0.8333	FLNB	PREDICTED: filamin B (FLNB), transcript variant X5
mga-miR-128	XM_010718515.2	157	-18.03	45342	5234 5253	18	0.7778	0.7778	FLNB	PREDICTED: filamin B (FLNB), transcript variant X5
mga-miR-128	XM_010708002.3	157	-23.98	45341	472 493	18	0.7778	0.7778	GPN1	PREDICTED: GPN-loop GTPase 1 (GPN1)
mga-miR-128	XM_010717230.2	157	-23.34	45342	1269 1294	23	0.7391	0.7391	GRAMD2A	PREDICTED: GRAM domain containing 2A (GRAMD2A)
mga-miR-128	XM_010717165.2	157	-22.88	45342	5151 5170	18	0.7222	0.8333	HCN4	PREDICTED: hyperpolarization activated cyclic nucleotide gated potassium channel 4 (HCN4)
mga-miR-128	XM_010712142.3	157	-19.54	45341	44 65	18	0.7778	0.7778	KLHDC1	PREDICTED: kelch domain containing 1 (KLHDC1)
mga-miR-128	XM_003205268.4	157	-23.79	45342	1951 1974	21	0.7143	0.8095	KLHL38	PREDICTED: kelch like family member 38 (KLHL38), transcript variant X1
mga-miR-128	XM_010709285.3	157	-23.79	45342	2052 2075	21	0.7143	0.8095	KLHL38	PREDICTED: kelch like family member 38 (KLHL38), transcript variant X2
mga-miR-128	XM_003206907.3	157	-20.31	45340	1063 1083	16	0.75	0.8125	KLHL40	PREDICTED: kelch like family member 40 (KLHL40)
mga-miR-128	XM_010720271.3	157	-22.42	45342	504 528	22	0.7273	0.7727	LOC100540453	PREDICTED: melanotransferrin-like (LOC100540453), transcript variant X2
mga-miR-128	XM_010716953.3	157	-29.06	45342	1961 1986	23	0.6957	0.7826	LOC100541567	PREDICTED: multiple epidermal growth factor-like domains protein 6 (LOC100541567), transcript variant X1
mga-miR-128	XM_010715152.2	157	-18.27	45340	3086 3106	16	0.75	0.8125	LOC100542638	PREDICTED: BCL-6 corepressor-like protein 1 (LOC100542638), partial mRNA
mga-miR-128	XM_010723855.3	157	-25.35	45341	1472 1493	18	0.7222	0.8333	LOC100548069	PREDICTED: dnaJ homolog subfamily A member 1-like (LOC100548069)
mga-miR-128	XM_010708734.3	157	-23.97	45342	4201 4224	21	0.7143	0.8095	LOC100548280	PREDICTED: band 4.1-like protein 3 (LOC100548280), transcript variant X1
mga-miR-128	XM_010708742.3	157	-23.97	45342	3452 3475	21	0.7143	0.8095	LOC1005482800	PREDICTED: band 4.1-like protein 3 (LOC100548280), transcript variant X10
mga-miR-128	XM_010708735.3	157	-23.97	45342	4121 4144	21	0.7143	0.8095	LOC100548280	PREDICTED: band 4.1-like protein 3 (LOC100548280), transcript variant X2
mga-miR-128	XM_010708736.3	157	-23.97	45342	4135 4158	21	0.7143	0.8095	LOC100548280	PREDICTED: band 4.1-like protein 3 (LOC100548280), transcript variant X3
mga-miR-128	XM_010708737.3	157	-23.97	45342	4055 4078	21	0.7143	0.8095	LOC100548280	PREDICTED: band 4.1-like protein 3 (LOC100548280), transcript variant X4
mga-miR-128	XM_010708738.3	157	-23.97	45342	4040 4063	21	0.7143	0.8095	LOC100548280	PREDICTED: band 4.1-like protein 3 (LOC100548280), transcript variant X5
mga-miR-128	XM_010708739.3	157	-23.97	45342	3634 3657	21	0.7143	0.8095	LOC100548280	PREDICTED: band 4.1-like protein 3 (LOC100548280), transcript variant X7
mga-miR-128	XM_010708740.3	157	-23.97	45342	3598 3621	21	0.7143	0.8095	LOC100548280	PREDICTED: band 4.1-like protein 3 (LOC100548280), transcript variant X8
mga-miR-128	XM_010708741.3	157	-23.97	45342	3497 3520	21	0.7143	0.8095	LOC100548280	PREDICTED: band 4.1-like protein 3 (LOC100548280), transcript variant X9
mga-miR-128	XM_010708636.3	157	-20.02	45340	1917 1937	16	0.75	0.8125	LOC100548332	PREDICTED: elongator complex protein 2-like (LOC100548332)
mga-miR-128	XM_010715114.3	157	-23.84	45342	7439 7463	22	0.7273	0.7727	LOC100550599	PREDICTED: probable G-protein coupled receptor 83 (LOC100550599)
mga-miR-128	XM_010710140.3	157	-19.61	45342	320 339	18	0.7778	0.7778	LOC100551000	PREDICTED: myotubularin-related protein 7-like (LOC100551000)
mga-miR-128	XM_010713902.3	157	-21.2	45340	2276 2296	16	0.75	0.8125	LOC104911796	PREDICTED: band 4.1-like protein 5 (LOC104911796), transcript variant X4
mga-miR-128	XM_010717363.3	157	-19.83	45342	1449 1468	18	0.7778	0.7778	LOC104912809	PREDICTED: protein unc-13 homolog A-like (LOC104912809), transcript variant X1
mga-miR-128	XM_010722402.2	157	-21.16	45342	7041 7063	20	0.7	0.85	LOC104914027	PREDICTED: potassium voltage-gated channel subfamily KQT member 2-like (LOC104914027)
mga-miR-128	XM_010723135.3	157	-21.96	45341	1552 1573	18	0.7778	0.7778	LOC104914240	PREDICTED: disintegrin and metalloproteinase domain-containing protein 32-like (LOC104914240)
mga-miR-128	XM_010714161.3	157	-15.32	45341	1318 1339	18	0.7778	0.7778	LRTM2	PREDICTED: leucine rich repeats and transmembrane domains 2 (LRTM2), transcript variant X1
mga-miR-128	XM_010714169.3	157	-15.32	45341	1159 1180	18	0.7778	0.7778	LRTM2	PREDICTED: leucine rich repeats and transmembrane domains 2 (LRTM2), transcript variant X2
mga-miR-128	XM_010714178.3	157	-15.32	45341	1074 1095	18	0.7778	0.7778	LRTM2	PREDICTED: leucine rich repeats and transmembrane domains 2 (LRTM2), transcript variant X3
mga-miR-128	XM_010707625.3	157	-23.05	45338	17388 17410	16	0.875	0.875	MDN1	PREDICTED: midasin AAA ATPase 1 (MDN1)
mga-miR-128	XM_010716154.3	157	-22.46	45342	2084 2106	20	0.7	0.85	MOB3C	PREDICTED: MOB kinase activator 3C (MOB3C), transcript variant X4
mga-miR-128	XM_010708107.3	157	-23.02	45342	1599 1618	18	0.7222	0.8333	MSRA	PREDICTED: methionine sulfoxide reductase A (MSRA), transcript variant X2
mga-miR-128	XM_010719532.3	157	-23.87	45337	960 981	14	0.8571	0.9286	MSRB1	PREDICTED: methionine sulfoxide reductase B1 (MSRB1)
mga-miR-128	XM_010710481.3	157	-22.85	45342	3525 3547	20	0.7	0.85	NOP14	PREDICTED: NOP14 nucleolar protein (NOP14), transcript variant X1
mga-miR-128	XM_010715907.1	157	-21.05	45342	562 584	20	0.75	0.8	NOTCH2	PREDICTED: notch receptor 2 (NOTCH2)
mga-miR-128	XM_003212459.4	157	-17.02	45340	333 353	16	0.75	0.8125	NSD3	PREDICTED: nuclear receptor binding SET domain protein 3 (NSD3), transcript variant X4
mga-miR-128	XM_010707688.2	157	-17.24	45341	947 969	19	0.7368	0.7895	NT5E	PREDICTED: 5'-nucleotidase ecto (NT5E), partial mRNA
mga-miR-128	XM_010719500.2	157	-20.98	45341	1000 1021	18	0.7778	0.7778	PLK1	PREDICTED: polo like kinase 1 (PLK1), partial mRNA
mga-miR-128	XM_003211304.4	157	-22.15	45340	2873 2893	16	0.6875	0.875	POMT1	PREDICTED: protein O-mannosyltransferase 1 (POMT1), transcript variant X4
mga-miR-128	XM_003212576.3	157	-18.37	45336	863 883	12	0.9167	0.9167	PTP4A2	PREDICTED: protein tyrosine phosphatase 4A2 (PTP4A2)
mga-miR-128	XM_010724194.3	157	-24.59	45342	443 462	18	0.7222	0.8333	RHEX	PREDICTED: regulator of hemoglobinization and erythroid cell expansion (RHEX), transcript variant X2
mga-miR-128	XM_010724195.3	157	-24.59	45342	314 333	18	0.7222	0.8333	RHEX	PREDICTED: regulator of hemoglobinization and erythroid cell expansion (RHEX), transcript variant X3
mga-miR-128	XM_010707919.3	157	-24.27	45342	650 674	22	0.7273	0.7727	RRM2	PREDICTED: ribonucleotide reductase regulatory subunit M2 (RRM2), partial mRNA
mga-miR-128	XM_010709805.3	157	-23.25	45341	2449 2471	19	0.6842	0.8421	SGMS2	PREDICTED: sphingomyelin synthase 2 (SGMS2)
mga-miR-128	XM_003207781.4	157	-17.05	45342	2856 2875	18	0.7222	0.8333	SH2D4B	PREDICTED: SH2 domain containing 4B (SH2D4B)
mga-miR-128	XM_010724200.2	157	-26.84	45342	3205 3224	18	0.7222	0.8333	SLC41A1	PREDICTED: solute carrier family 41 member 1 (SLC41A1), transcript variant X1
mga-miR-128	XM_010724201.2	157	-26.84	45342	3147 3166	18	0.7222	0.8333	SLC41A1	PREDICTED: solute carrier family 41 member 1 (SLC41A1), transcript variant X2
mga-miR-128	XM_010724202.3	157	-26.84	45342	2859 2878	18	0.7222	0.8333	SLC41A1	PREDICTED: solute carrier family 41 member 1 (SLC41A1), transcript variant X3
mga-miR-128	XM_010717823.3	157	-18.05	45340	2581 2601	16	0.75	0.8125	SMPD3	PREDICTED: sphingomyelin phosphodiesterase 3 (SMPD3)
mga-miR-128	XM_010707537.3	157	-19.2	45340	1710 1730	16	0.6875	0.875	SNX3	PREDICTED: sorting nexin 3 (SNX3)
mga-miR-128	XM_010710091.2	157	-25.22	45342	408 430	20	0.75	0.8	SPATA5	PREDICTED: spermatogenesis associated 5 (SPATA5), partial mRNA
mga-miR-128	XM_010706850.3	157	-18.2	45341	508 529	18	0.7778	0.7778	SRD5A2	PREDICTED: steroid 5 alpha-reductase 2 (SRD5A2), transcript variant X2
mga-miR-128	XM_003212645.4	157	-23.68	45341	1375 1396	18	0.7222	0.8333	ST3GAL4	PREDICTED: ST3 beta-galactoside alpha-2,3-sialyltransferase 4 (ST3GAL4)
mga-miR-128	XM_003203184.4	157	-18.17	45342	1007 1026	18	0.7222	0.8333	SULT1C4	PREDICTED: sulfotransferase family 1C member 4 (SULT1C4)
mga-miR-128	XM_010706587.3	157	-21.44	45342	98 120	20	0.75	0.8	TMX4	PREDICTED: thioredoxin related transmembrane protein 4 (TMX4)
mga-miR-128	XM_010709937.3	157	-17.46	45340	45564	16	0.75	0.8125	TNIP3	PREDICTED: TNFAIP3 interacting protein 3 (TNIP3), transcript variant X1
mga-miR-128	XM_010716750.3	157	-19.71	45340	5095 5115	16	0.6875	0.875	TP63	PREDICTED: tumor protein p63 (TP63), transcript variant X8
mga-miR-128	XM_010722376.3	157	-16.9	45342	1002 1024	20	0.75	0.8	TPD52L2	PREDICTED: TPD52 like 2 (TPD52L2), transcript variant X1
mga-miR-128	XM_003212059.4	157	-16.9	45342	929 951	20	0.75	0.8	TPD52L2	PREDICTED: TPD52 like 2 (TPD52L2), transcript variant X2
mga-miR-128	XM_010722377.3	157	-16.9	45342	920 942	20	0.75	0.8	TPD52L2	PREDICTED: TPD52 like 2 (TPD52L2), transcript variant X4
mga-miR-128	XM_010722379.3	157	-16.9	45342	883 905	20	0.75	0.8	TPD52L2	PREDICTED: TPD52 like 2 (TPD52L2), transcript variant X5
mga-miR-128	XM_010722381.3	157	-16.9	45342	800 822	20	0.75	0.8	TPD52L2	PREDICTED: TPD52 like 2 (TPD52L2), transcript variant X7
mga-miR-128	XM_010721034.3	157	-21.19	45338	3190 3212	16	0.875	0.875	TRAF1	PREDICTED: TNF receptor associated factor 1 (TRAF1), transcript variant X2
mga-miR-128	XM_003203006.4	157	-19.09	45340	1590 1610	16	0.75	0.8125	TTLL12	PREDICTED: tubulin tyrosine ligase like 12 (TTLL12)
mga-miR-128	XM_010711850.3	157	-20.31	45341	7821 7842	18	0.7778	0.7778	UNC79	PREDICTED: unc-79 homolog, NALCN channel complex subunit (UNC79), transcript variant X1
mga-miR-128	XM_010711853.3	157	-20.31	45341	9116 9137	18	0.7778	0.7778	UNC79	PREDICTED: unc-79 homolog, NALCN channel complex subunit (UNC79), transcript variant X5
mga-miR-128	XM_010711854.2	157	-20.31	45341	5215 5236	18	0.7778	0.7778	UNC79	PREDICTED: unc-79 homolog, NALCN channel complex subunit (UNC79), transcript variant X7
mga-miR-128	XM_010722151.3	157	-20	45336	437 457	12	0.9167	0.9167	ZNHIT3	PREDICTED: zinc finger HIT-type containing 3 (ZNHIT3)
mga-miR-128	XM_010713494.3	156	-19.64	45342	899 917	18	0.7778	0.7778	ADAM23	PREDICTED: ADAM metallopeptidase domain 23 (ADAM23), transcript variant X1
mga-miR-128	XM_010713495.3	156	-19.64	45342	899 917	18	0.7778	0.7778	ADAM23	PREDICTED: ADAM metallopeptidase domain 23 (ADAM23), transcript variant X2
mga-miR-128	XM_010713497.3	156	-19.64	45342	899 917	18	0.7778	0.7778	ADAM23	PREDICTED: ADAM metallopeptidase domain 23 (ADAM23), transcript variant X4
mga-miR-128	XM_010713498.3	156	-19.64	45342	899 917	18	0.7778	0.7778	ADAM23	PREDICTED: ADAM metallopeptidase domain 23 (ADAM23), transcript variant X5
mga-miR-128	XM_010713499.2	156	-19.64	45342	899 917	18	0.7778	0.7778	ADAM23	PREDICTED: ADAM metallopeptidase domain 23 (ADAM23), transcript variant X7
mga-miR-128	XM_010723133.2	156	-22.68	45342	1134 1152	18	0.7222	0.8333	ADAM9	PREDICTED: ADAM metallopeptidase domain 9 (ADAM9)
mga-miR-128	XM_010714965.3	156	-17.27	45340	2425 2446	17	0.7647	0.8235	AGTR2	PREDICTED: angiotensin II receptor type 2 (AGTR2)
mga-miR-128	XM_003210749.4	156	-27.27	45341	4046 4068	19	0.7368	0.8421	AXIN1	PREDICTED: axin 1 (AXIN1)
mga-miR-128	XM_010714128.3	156	-23.65	45342	1024 1042	18	0.7222	0.8333	BMS1	PREDICTED: BMS1 ribosome biogenesis factor (BMS1)
mga-miR-128	XM_010708531.3	156	-22.56	45341	963 985	19	0.7368	0.8421	C3H7orf57	PREDICTED: chromosome 3 C7orf57 homolog (C3H7orf57), transcript variant X4
mga-miR-128	XM_010708533.3	156	-22.56	45341	967 989	19	0.7368	0.8421	C3H7orf57	PREDICTED: chromosome 3 C7orf57 homolog (C3H7orf57), transcript variant X5
mga-miR-128	XM_010722697.3	156	-22.95	45341	199 218	17	0.7647	0.8235	CAMTA1	PREDICTED: calmodulin binding transcription activator 1 (CAMTA1), transcript variant X5
mga-miR-128	XM_010722696.3	156	-22.95	45341	199 218	17	0.7647	0.8235	CAMTA1	PREDICTED: calmodulin binding transcription activator 1 (CAMTA1), transcript variant X6
mga-miR-128	XM_010722700.3	156	-22.95	45341	199 218	17	0.7647	0.8235	CAMTA1	PREDICTED: calmodulin binding transcription activator 1 (CAMTA1), transcript variant X7
mga-miR-128	XM_010722698.3	156	-22.95	45341	199 218	17	0.7647	0.8235	CAMTA1	PREDICTED: calmodulin binding transcription activator 1 (CAMTA1), transcript variant X8
mga-miR-128	XM_010722699.3	156	-22.95	45341	199 218	17	0.7647	0.8235	CAMTA1	PREDICTED: calmodulin binding transcription activator 1 (CAMTA1), transcript variant X9
mga-miR-128	XM_010718249.2	156	-18.01	45341	476 495	17	0.7647	0.8235	CBFA2T3	PREDICTED: CBFA2/RUNX1 partner transcriptional co-repressor 3 (CBFA2T3), partial mRNA
mga-miR-128	XM_010706383.1	156	-17.85	45341	1690 1709	17	0.7647	0.8235	CD93	PREDICTED: CD93 molecule (CD93), partial mRNA
mga-miR-128	XM_010714300.2	156	-21.61	45342	1642 1660	18	0.7778	0.7778	CDH23	PREDICTED: cadherin related 23 (CDH23), transcript variant X1
mga-miR-128	XM_003211444.4	156	-23.4	45341	419 442	20	0.75	0.8	CDK3	PREDICTED: cyclin dependent kinase 3 (CDK3)
mga-miR-128	XM_010716225.3	156	-19.67	45340	1232 1255	19	0.7368	0.7895	CFAP57	PREDICTED: cilia and flagella associated protein 57 (CFAP57)
mga-miR-128	XM_010713087.3	156	-20.36	45341	1005 1028	20	0.75	0.8	CRTAP	PREDICTED: cartilage associated protein (CRTAP), partial mRNA
mga-miR-128	XM_010718389.3	156	-16.01	45339	377 397	15	0.7333	0.8667	ECM2	PREDICTED: extracellular matrix protein 2 (ECM2), transcript variant X1
mga-miR-128	XM_010718390.3	156	-16.01	45339	323 343	15	0.7333	0.8667	ECM2	PREDICTED: extracellular matrix protein 2 (ECM2), transcript variant X2
mga-miR-128	XM_010718391.3	156	-16.01	45339	158 178	15	0.7333	0.8667	ECM2	PREDICTED: extracellular matrix protein 2 (ECM2), transcript variant X3
mga-miR-128	XM_010718392.3	156	-16.01	45339	378 398	15	0.7333	0.8667	ECM2	PREDICTED: extracellular matrix protein 2 (ECM2), transcript variant X4
mga-miR-128	XM_010708396.3	156	-22.26	45342	80 98	18	0.7222	0.8333	F13A1	PREDICTED: coagulation factor XIII A chain (F13A1), transcript variant X2
mga-miR-128	XM_010709645.3	156	-20.2	45339	2006 2026	15	0.8	0.8	FRAS1	PREDICTED: Fraser extracellular matrix complex subunit 1 (FRAS1)
mga-miR-128	XM_010723740.3	156	-20.48	45341	1274 1296	19	0.7895	0.7895	FXYD6	PREDICTED: FXYD domain containing ion transport regulator 6 (FXYD6), transcript variant X1
mga-miR-128	XM_010722823.2	156	-17.94	45340	5079 5100	17	0.7647	0.8235	GABRD	PREDICTED: gamma-aminobutyric acid type A receptor delta subunit (GABRD)
mga-miR-128	XM_010706274.3	156	-16.97	45341	1498 1517	17	0.7647	0.8235	GDPD5	PREDICTED: glycerophosphodiester phosphodiesterase domain containing 5 (GDPD5), transcript variant X1
mga-miR-128	XM_003213247.4	156	-22.58	45342	221 239	18	0.7222	0.8333	HCN2	PREDICTED: hyperpolarization activated cyclic nucleotide gated potassium and sodium channel 2 (HCN2)
mga-miR-128	XM_010723705.3	156	-19.7	45341	5247 5269	19	0.7895	0.7895	HTR3A	PREDICTED: 5-hydroxytryptamine receptor 3A (HTR3A), transcript variant X2
mga-miR-128	XM_010707251.3	156	-19.22	45342	829 849	19	0.7895	0.7895	IL22RA2	PREDICTED: interleukin 22 receptor subunit alpha 2 (IL22RA2), transcript variant X1
mga-miR-128	XM_010716052.2	156	-20.13	45341	616 635	17	0.7647	0.8235	KANK4	PREDICTED: KN motif and ankyrin repeat domains 4 (KANK4), transcript variant X1
mga-miR-128	XM_010716053.3	156	-20.13	45341	758 777	17	0.7647	0.8235	KANK4	PREDICTED: KN motif and ankyrin repeat domains 4 (KANK4), transcript variant X2
mga-miR-128	XM_010716054.2	156	-20.13	45341	613 632	17	0.7647	0.8235	KANK4	PREDICTED: KN motif and ankyrin repeat domains 4 (KANK4), transcript variant X3
mga-miR-128	XM_003209559.4	156	-17.47	45340	1230 1251	17	0.7647	0.8235	KBTBD13	PREDICTED: kelch repeat and BTB domain containing 13 (KBTBD13)
mga-miR-128	XM_003203366.4	156	-17.14	45339	1247 1267	15	0.8	0.8	KCNRG	PREDICTED: potassium channel regulator (KCNRG)
mga-miR-128	XM_003202093.4	156	-16.25	45339	151 171	15	0.8	0.8	KRR1	PREDICTED: KRR1 small subunit processome component homolog (KRR1), transcript variant X1
mga-miR-128	XM_010722481.3	156	-24.78	45341	660 682	19	0.7368	0.8421	LOC100541119	PREDICTED: tyrosine-protein phosphatase non-receptor type substrate 1-like (LOC100541119)
mga-miR-128	XM_010716535.3	156	-21.39	45342	191 209	18	0.7222	0.8333	LOC100541257	PREDICTED: galactose-3-O-sulfotransferase 2-like (LOC100541257)
mga-miR-128	XM_010721454.3	156	-19.68	45342	147 165	18	0.7222	0.8333	LOC100541423	PREDICTED: centrosomal protein of 112 kDa (LOC100541423), transcript variant X1
mga-miR-128	XM_010721455.3	156	-19.68	45342	123 141	18	0.7222	0.8333	LOC100541423	PREDICTED: centrosomal protein of 112 kDa (LOC100541423), transcript variant X2
mga-miR-128	XM_010707377.3	156	-18.58	45340	1438 1460	18	0.7778	0.7778	LOC100542733	PREDICTED: pantetheinase-like (LOC100542733)
mga-miR-128	XM_010716019.3	156	-22.34	45342	1791 1815	22	0.7273	0.8182	LOC104909261	PREDICTED: interleukin-12 receptor subunit beta-2-like (LOC104909261)
mga-miR-128	XM_010715645.3	156	-22.72	45342	525 543	18	0.7222	0.8333	LOC104909336	PREDICTED: netrin-G1-like (LOC104909336)
mga-miR-128	XM_010707358.3	156	-17.39	45339	304 324	15	0.8	0.8	LOC104909774	PREDICTED: receptor-type tyrosine-protein phosphatase kappa-like (LOC104909774)
mga-miR-128	XM_010708158.3	156	-22.68	45337	152 171	13	0.9231	0.9231	LOC104910044	PREDICTED: zinc finger protein 91-like (LOC104910044)
mga-miR-128	XM_010711358.2	156	-18.76	45342	3968 3986	18	0.7778	0.7778	LOC104911102	PREDICTED: cytoskeleton-associated protein 5-like (LOC104911102)
mga-miR-128	XM_010713880.3	156	-22.73	45342	47 65	18	0.7222	0.8333	LOC104911787	PREDICTED: integrin beta-5-like (LOC104911787)
mga-miR-128	XM_010714018.3	156	-22.09	45340	1198 1220	18	0.7778	0.7778	LOC104911838	PREDICTED: von Willebrand factor D and EGF domain-containing protein-like (LOC104911838), transcript variant X2
mga-miR-128	XM_010714019.3	156	-22.09	45340	1198 1220	18	0.7778	0.7778	LOC104911838	PREDICTED: von Willebrand factor D and EGF domain-containing protein-like (LOC104911838), transcript variant X3
mga-miR-128	XM_010714446.3	156	-21.33	45341	2423 2442	17	0.7647	0.8235	LOC104911955	PREDICTED: cytochrome P450 2H2 (LOC104911955)
mga-miR-128	XM_010718258.3	156	-21.22	45340	1900 1921	17	0.7647	0.8235	LOC104913088	PREDICTED: zinc finger CCHC domain-containing protein 2-like (LOC104913088), partial mRNA
mga-miR-128	XM_010720491.3	156	-23.71	45342	940 958	18	0.7222	0.8333	LOC104913589	PREDICTED: zona pellucida sperm-binding protein 3-like (LOC104913589), transcript variant X1
mga-miR-128	XM_010722349.3	156	-21.8	45340	921 942	17	0.7059	0.8824	LOC104914011	PREDICTED: serine/threonine-protein kinase Sgk2-like (LOC104914011)
mga-miR-128	XM_010716815.3	156	-18.8	45341	4789 4808	17	0.7647	0.8235	LONRF2	PREDICTED: LON peptidase N-terminal domain and ring finger 2 (LONRF2)
mga-miR-128	XM_003212329.4	156	-20.35	45340	741 762	17	0.7647	0.8235	MAD2L2	PREDICTED: mitotic arrest deficient 2 like 2 (MAD2L2), transcript variant X2
mga-miR-128	XM_003212329.4	156	-17.37	45340	1588 1609	17	0.7647	0.8235	MAD2L2	PREDICTED: mitotic arrest deficient 2 like 2 (MAD2L2), transcript variant X2
mga-miR-128	XM_010723922.3	156	-18.02	45342	2185 2205	19	0.7895	0.7895	MCL1	PREDICTED: MCL1 apoptosis regulator, BCL2 family member (MCL1)
mga-miR-128	XM_003208742.4	156	-22.3	45340	1921 1942	17	0.7647	0.8235	MCOLN2	PREDICTED: mucolipin 2 (MCOLN2), transcript variant X1
mga-miR-128	XM_003210737.4	156	-19.84	45339	1419 1439	15	0.8	0.8	METTL22	PREDICTED: methyltransferase like 22 (METTL22), transcript variant X1
mga-miR-128	XM_010719409.3	156	-19.84	45339	1332 1352	15	0.8	0.8	METTL22	PREDICTED: methyltransferase like 22 (METTL22), transcript variant X2
mga-miR-128	XM_010719410.3	156	-19.84	45339	1306 1326	15	0.8	0.8	METTL22	PREDICTED: methyltransferase like 22 (METTL22), transcript variant X3
mga-miR-128	XM_010720187.3	156	-19.13	45342	89 107	18	0.7222	0.8333	NAA25	PREDICTED: N(alpha)-acetyltransferase 25, NatB auxiliary subunit (NAA25)
mga-miR-128	XM_010721038.1	156	-19.98	45340	250 272	18	0.7222	0.8333	NDUFA8	PREDICTED: NADH:ubiquinone oxidoreductase subunit A8 (NDUFA8)
mga-miR-128	XM_010724328.3	156	-20.25	45339	834 854	15	0.7333	0.8667	NFYA1	PREDICTED: nuclear transcription factor Y subunit alpha (NFYA), transcript variant X11
mga-miR-128	XM_010724325.3	156	-20.25	45339	812 832	15	0.7333	0.8667	NFYA2	PREDICTED: nuclear transcription factor Y subunit alpha (NFYA), transcript variant X12
mga-miR-128	XM_010715907.1	156	-20.17	45342	713 731	18	0.7222	0.8333	NOTCH2	PREDICTED: notch receptor 2 (NOTCH2)
mga-miR-128	XM_003209005.4	156	-21.09	45342	3978 3996	18	0.7222	0.8333	NRROS	PREDICTED: negative regulator of reactive oxygen species (NRROS), transcript variant X2
mga-miR-128	XM_010712264.3	156	-22.48	45342	6831 6849	18	0.7222	0.8333	OBSCN	PREDICTED: obscurin, cytoskeletal calmodulin and titin-interacting RhoGEF (OBSCN)
mga-miR-128	XM_010716513.3	156	-22.07	45340	402 423	17	0.7647	0.8235	PASK	PREDICTED: PAS domain containing serine/threonine kinase (PASK), transcript variant X1
mga-miR-128	XM_010716514.3	156	-22.07	45340	402 423	17	0.7647	0.8235	PASK	PREDICTED: PAS domain containing serine/threonine kinase (PASK), transcript variant X2
mga-miR-128	XM_010721533.3	156	-18.82	45339	3049 3069	15	0.7333	0.8667	PECAM12	PREDICTED: platelet and endothelial cell adhesion molecule 1 (PECAM1), transcript variant X12
mga-miR-128	XM_010721535.3	156	-18.82	45339	3049 3069	15	0.7333	0.8667	PECAM13	PREDICTED: platelet and endothelial cell adhesion molecule 1 (PECAM1), transcript variant X13
mga-miR-128	XM_010721536.3	156	-18.82	45339	3038 3058	15	0.7333	0.8667	PECAM14	PREDICTED: platelet and endothelial cell adhesion molecule 1 (PECAM1), transcript variant X14
mga-miR-128	XM_010721537.3	156	-18.82	45339	3026 3046	15	0.7333	0.8667	PECAM15	PREDICTED: platelet and endothelial cell adhesion molecule 1 (PECAM1), transcript variant X15
mga-miR-128	XM_010721538.3	156	-18.82	45339	3026 3046	15	0.7333	0.8667	PECAM16	PREDICTED: platelet and endothelial cell adhesion molecule 1 (PECAM1), transcript variant X16
mga-miR-128	XM_010721539.3	156	-18.82	45339	2991 3011	15	0.7333	0.8667	PECAM17	PREDICTED: platelet and endothelial cell adhesion molecule 1 (PECAM1), transcript variant X17
mga-miR-128	XM_010721540.3	156	-18.82	45339	2967 2987	15	0.7333	0.8667	PECAM18	PREDICTED: platelet and endothelial cell adhesion molecule 1 (PECAM1), transcript variant X18
mga-miR-128	XM_010721525.3	156	-18.82	45339	3177 3197	15	0.7333	0.8667	PECAM1	PREDICTED: platelet and endothelial cell adhesion molecule 1 (PECAM1), transcript variant X2
mga-miR-128	XM_010721526.3	156	-18.82	45339	3153 3173	15	0.7333	0.8667	PECAM1	PREDICTED: platelet and endothelial cell adhesion molecule 1 (PECAM1), transcript variant X3
mga-miR-128	XM_003211540.4	156	-18.82	45339	3119 3139	15	0.7333	0.8667	PECAM1	PREDICTED: platelet and endothelial cell adhesion molecule 1 (PECAM1), transcript variant X6
mga-miR-128	XM_010721529.3	156	-18.82	45339	3107 3127	15	0.7333	0.8667	PECAM1	PREDICTED: platelet and endothelial cell adhesion molecule 1 (PECAM1), transcript variant X7
mga-miR-128	XM_010721530.3	156	-18.82	45339	3096 3116	15	0.7333	0.8667	PECAM1	PREDICTED: platelet and endothelial cell adhesion molecule 1 (PECAM1), transcript variant X8
mga-miR-128	XM_010721531.3	156	-18.82	45339	3084 3104	15	0.7333	0.8667	PECAM1	PREDICTED: platelet and endothelial cell adhesion molecule 1 (PECAM1), transcript variant X9
mga-miR-128	XM_010724042.3	156	-32.5	45342	109 129	19	0.8421	0.8947	PKP1	PREDICTED: plakophilin 1 (PKP1)
mga-miR-128	XM_003211026.4	156	-23.56	45342	2035 2053	18	0.7778	0.7778	PRR14L	PREDICTED: proline rich 14 like (PRR14L)
mga-miR-128	XM_003205308.4	156	-21.31	45341	942 961	17	0.7647	0.8235	PTP4A3	PREDICTED: protein tyrosine phosphatase 4A3 (PTP4A3)
mga-miR-128	XM_010714596.3	156	-26.68	45341	236 255	17	0.7059	0.8824	PYROXD2	PREDICTED: pyridine nucleotide-disulphide oxidoreductase domain 2 (PYROXD2), transcript variant X5
mga-miR-128	XM_010714597.3	156	-26.68	45341	236 255	17	0.7059	0.8824	PYROXD2	PREDICTED: pyridine nucleotide-disulphide oxidoreductase domain 2 (PYROXD2), transcript variant X6
mga-miR-128	XM_003204430.4	156	-20.57	45342	2403 2421	18	0.7222	0.8333	RAB23	PREDICTED: RAB23, member RAS oncogene family (RAB23), transcript variant X1
mga-miR-128	XM_010707842.3	156	-20.57	45342	2575 2593	18	0.7222	0.8333	RAB23	PREDICTED: RAB23, member RAS oncogene family (RAB23), transcript variant X2
mga-miR-128	XM_010711259.2	156	-19.13	45339	1920 1940	15	0.7333	0.8667	RAG1	PREDICTED: recombination activating 1 (RAG1)
mga-miR-128	XM_010714602.3	156	-18.76	45341	497 516	17	0.7647	0.8235	SFRP5	PREDICTED: secreted frizzled related protein 5 (SFRP5), transcript variant X1
mga-miR-128	XM_003208087.4	156	-18.76	45341	496 515	17	0.7647	0.8235	SFRP5	PREDICTED: secreted frizzled related protein 5 (SFRP5), transcript variant X2
mga-miR-128	XM_010714145.2	156	-18.45	45339	1345 1365	15	0.8	0.8	SGMS1	PREDICTED: sphingomyelin synthase 1 (SGMS1), transcript variant X1
mga-miR-128	XM_010714146.3	156	-18.45	45339	1326 1346	15	0.8	0.8	SGMS1	PREDICTED: sphingomyelin synthase 1 (SGMS1), transcript variant X2
mga-miR-128	XM_010714147.3	156	-18.45	45339	1479 1499	15	0.8	0.8	SGMS1	PREDICTED: sphingomyelin synthase 1 (SGMS1), transcript variant X4
mga-miR-128	XM_010714149.3	156	-18.45	45339	1250 1270	15	0.8	0.8	SGMS1	PREDICTED: sphingomyelin synthase 1 (SGMS1), transcript variant X5
mga-miR-128	XM_010720971.3	156	-20.75	45341	904 927	20	0.75	0.8	SLC2A6	PREDICTED: solute carrier family 2 member 6 (SLC2A6), transcript variant X2
mga-miR-128	XM_003212176.4	156	-20.5	45340	946 967	17	0.7059	0.8824	SLC45A1	PREDICTED: solute carrier family 45 member 1 (SLC45A1), transcript variant X1
mga-miR-128	XM_010722686.3	156	-20.5	45340	947 968	17	0.7059	0.8824	SLC45A1	PREDICTED: solute carrier family 45 member 1 (SLC45A1), transcript variant X6
mga-miR-128	XM_003207247.4	156	-17.45	45339	2597 2617	15	0.8	0.8	TGM4	PREDICTED: transglutaminase 4 (TGM4)
mga-miR-128	XM_010723563.3	156	-23.11	45340	1520 1541	17	0.7647	0.8235	TIRAP	PREDICTED: TIR domain containing adaptor protein (TIRAP), transcript variant X1
mga-miR-128	XM_010723565.1	156	-23.11	45340	1007 1028	17	0.7647	0.8235	TIRAP	PREDICTED: TIR domain containing adaptor protein (TIRAP), transcript variant X2
mga-miR-128	XM_010723566.1	156	-23.11	45340	1004 1025	17	0.7647	0.8235	TIRAP	PREDICTED: TIR domain containing adaptor protein (TIRAP), transcript variant X3
mga-miR-128	XM_010723567.1	156	-23.11	45340	742 763	17	0.7647	0.8235	TIRAP	PREDICTED: TIR domain containing adaptor protein (TIRAP), transcript variant X4
mga-miR-128	XM_010723568.1	156	-23.11	45340	739 760	17	0.7647	0.8235	TIRAP	PREDICTED: TIR domain containing adaptor protein (TIRAP), transcript variant X5
mga-miR-128	XM_010723569.1	156	-23.11	45340	875 896	17	0.7647	0.8235	TIRAP	PREDICTED: TIR domain containing adaptor protein (TIRAP), transcript variant X7
mga-miR-128	XM_010721660.3	156	-19.57	45341	1257 1276	17	0.7059	0.8824	TMEM94	PREDICTED: transmembrane protein 94 (TMEM94), transcript variant X1
mga-miR-128	XM_010721661.2	156	-19.57	45341	1456 1475	17	0.7059	0.8824	TMEM94	PREDICTED: transmembrane protein 94 (TMEM94), transcript variant X2
mga-miR-128	XM_010721662.3	156	-19.57	45341	1200 1219	17	0.7059	0.8824	TMEM94	PREDICTED: transmembrane protein 94 (TMEM94), transcript variant X3
mga-miR-128	XM_010708060.3	156	-24.75	45342	282 302	19	0.7368	0.8421	TRIM35	PREDICTED: tripartite motif containing 35 (TRIM35), transcript variant X1
mga-miR-128	XM_010708061.3	156	-24.75	45342	280 300	19	0.7368	0.8421	TRIM35	PREDICTED: tripartite motif containing 35 (TRIM35), transcript variant X2
mga-miR-128	XM_010715507.3	156	-17.98	45341	2167 2186	17	0.7647	0.8235	VMA21	PREDICTED: vacuolar ATPase assembly factor VMA21 (VMA21)
mga-miR-128	XM_003206767.4	156	-19.88	45340	4494 4516	18	0.7222	0.8333	ZBTB1	PREDICTED: zinc finger and BTB domain containing 1 (ZBTB1), transcript variant X1
mga-miR-128	XM_010719062.3	156	-18.25	45341	2075 2094	17	0.7647	0.8235	ZNF346	PREDICTED: zinc finger protein 346 (ZNF346)
mga-miR-128	XM_010713291.3	155	-23.81	45342	11907 11927	18	0.6667	0.7778	ABCA12	PREDICTED: ATP binding cassette subfamily A member 12 (ABCA12), transcript variant X1
mga-miR-128	XM_010715375.3	155	-24.16	45342	1425 1442	18	0.7222	0.8333	ACSL4	PREDICTED: acyl-CoA synthetase long chain family member 4 (ACSL4)
mga-miR-128	XM_010707051.3	155	-21.13	45338	2060 2080	14	0.7857	0.8571	AFDN	PREDICTED: afadin, adherens junction formation factor (AFDN), transcript variant X1
mga-miR-128	XM_010707057.3	155	-21.13	45338	2059 2079	14	0.7857	0.8571	AFDN0	PREDICTED: afadin, adherens junction formation factor (AFDN), transcript variant X10
mga-miR-128	XM_010707059.3	155	-21.13	45338	2038 2058	14	0.7857	0.8571	AFDN1	PREDICTED: afadin, adherens junction formation factor (AFDN), transcript variant X11
mga-miR-128	XM_010707060.3	155	-21.13	45338	2060 2080	14	0.7857	0.8571	AFDN2	PREDICTED: afadin, adherens junction formation factor (AFDN), transcript variant X12
mga-miR-128	XM_010707061.3	155	-21.13	45338	2059 2079	14	0.7857	0.8571	AFDN3	PREDICTED: afadin, adherens junction formation factor (AFDN), transcript variant X13
mga-miR-128	XM_010707064.3	155	-21.13	45338	2035 2055	14	0.7857	0.8571	AFDN4	PREDICTED: afadin, adherens junction formation factor (AFDN), transcript variant X14
mga-miR-128	XM_010707065.3	155	-21.13	45338	2035 2055	14	0.7857	0.8571	AFDN5	PREDICTED: afadin, adherens junction formation factor (AFDN), transcript variant X15
mga-miR-128	XM_010707066.3	155	-21.13	45338	2056 2076	14	0.7857	0.8571	AFDN6	PREDICTED: afadin, adherens junction formation factor (AFDN), transcript variant X16
mga-miR-128	XM_010707067.3	155	-21.13	45338	2035 2055	14	0.7857	0.8571	AFDN7	PREDICTED: afadin, adherens junction formation factor (AFDN), transcript variant X17
mga-miR-128	XM_010707062.3	155	-21.13	45338	2057 2077	14	0.7857	0.8571	AFDN	PREDICTED: afadin, adherens junction formation factor (AFDN), transcript variant X2
mga-miR-128	XM_010707068.3	155	-21.13	45338	2038 2058	14	0.7857	0.8571	AFDN0	PREDICTED: afadin, adherens junction formation factor (AFDN), transcript variant X20
mga-miR-128	XM_010707069.3	155	-21.13	45338	1990 2010	14	0.7857	0.8571	AFDN1	PREDICTED: afadin, adherens junction formation factor (AFDN), transcript variant X21
mga-miR-128	XM_010707052.3	155	-21.13	45338	2059 2079	14	0.7857	0.8571	AFDN	PREDICTED: afadin, adherens junction formation factor (AFDN), transcript variant X5
mga-miR-128	XM_010707053.3	155	-21.13	45338	2060 2080	14	0.7857	0.8571	AFDN	PREDICTED: afadin, adherens junction formation factor (AFDN), transcript variant X6
mga-miR-128	XM_010707054.3	155	-21.13	45338	2015 2035	14	0.7857	0.8571	AFDN	PREDICTED: afadin, adherens junction formation factor (AFDN), transcript variant X7
mga-miR-128	XM_010707055.3	155	-21.13	45338	1993 2013	14	0.7857	0.8571	AFDN	PREDICTED: afadin, adherens junction formation factor (AFDN), transcript variant X8
mga-miR-128	XM_010707056.3	155	-21.13	45338	2060 2080	14	0.7857	0.8571	AFDN	PREDICTED: afadin, adherens junction formation factor (AFDN), transcript variant X9
mga-miR-128	XM_010715461.3	155	-17.52	45338	176 196	14	0.7857	0.8571	AKAP14	PREDICTED: A-kinase anchoring protein 14 (AKAP14), transcript variant X2
mga-miR-128	XM_010712199.2	155	-23.76	45341	2074 2092	17	0.7059	0.8824	ANKRD54	PREDICTED: ankyrin repeat domain 54 (ANKRD54), partial mRNA
mga-miR-128	XM_010719938.3	155	-19.07	45340	2393 2412	16	0.8125	0.8125	ANKS4B	PREDICTED: ankyrin repeat and sterile alpha motif domain containing 4B (ANKS4B)
mga-miR-128	XM_010717467.3	155	-16.59	45342	3428 3448	18	0.6667	0.7778	ARNT2	PREDICTED: aryl hydrocarbon receptor nuclear translocator 2 (ARNT2), transcript variant X3
mga-miR-128	XM_010717466.3	155	-16.59	45342	3382 3402	18	0.6667	0.7778	ARNT2	PREDICTED: aryl hydrocarbon receptor nuclear translocator 2 (ARNT2), transcript variant X4
mga-miR-128	XM_010721679.2	155	-18.86	45342	2672 2692	18	0.6667	0.7778	ATAD5	PREDICTED: ATPase family AAA domain containing 5 (ATAD5)
mga-miR-128	XM_010719100.3	155	-26.31	45342	947 964	18	0.7222	0.8333	ATP1A1	PREDICTED: ATPase Na+/K+ transporting subunit alpha 1 (ATP1A1)
mga-miR-128	XM_010707413.3	155	-19.15	45338	4989 5009	14	0.7857	0.8571	ATP23	PREDICTED: ATP23 metallopeptidase and ATP synthase assembly factor homolog (ATP23), transcript variant X3
mga-miR-128	XM_010723938.3	155	-17.58	45338	678 698	14	0.7857	0.8571	CADM3	PREDICTED: cell adhesion molecule 3 (CADM3)
mga-miR-128	XM_003203566.4	155	-21.52	45341	4166 4184	17	0.7647	0.8235	CAPN5	PREDICTED: calpain 5 (CAPN5)
mga-miR-128	XM_010718598.3	155	-17.64	45342	6638 6658	18	0.6667	0.7778	CCDC71	PREDICTED: coiled-coil domain containing 71 (CCDC71)
mga-miR-128	XM_010714300.2	155	-24.34	45341	3481 3499	17	0.7647	0.8235	CDH23	PREDICTED: cadherin related 23 (CDH23), transcript variant X1
mga-miR-128	XM_010710840.3	155	-21.99	45341	348 366	17	0.7647	0.8235	CDHR5	PREDICTED: cadherin related family member 5 (CDHR5)
mga-miR-128	XM_003208439.4	155	-21.34	45342	377 397	18	0.7222	0.8889	CHRDL1	PREDICTED: chordin like 1 (CHRDL1), transcript variant X1
mga-miR-128	XM_003212038.4	155	-21.6	45342	5456 5476	18	0.6667	0.7778	CHRNA4	PREDICTED: cholinergic receptor nicotinic alpha 4 subunit (CHRNA4)
mga-miR-128	XM_003206326.4	155	-19.32	45334	1376 1396	10	1	1	CLP1	PREDICTED: cleavage factor polyribonucleotide kinase subunit 1 (CLP1)
mga-miR-128	XM_010708695.3	155	-19.63	45342	2010 2030	18	0.6667	0.7778	CNDP2	PREDICTED: carnosine dipeptidase 2 (CNDP2)
mga-miR-128	XM_010708239.2	155	-21.71	45342	10919 10939	18	0.6667	0.7778	CNTNAP2	PREDICTED: contactin associated protein 2 (CNTNAP2), transcript variant X2
mga-miR-128	XM_010713775.3	155	-17.97	45338	53 73	14	0.7857	0.8571	CSRNP3	PREDICTED: cysteine and serine rich nuclear protein 3 (CSRNP3)
mga-miR-128	XM_010722701.3	155	-18.49	45338	816 836	14	0.7857	0.8571	DNAJC11	PREDICTED: DnaJ heat shock protein family (Hsp40) member C11 (DNAJC11), transcript variant X3
mga-miR-128	XM_010721105.3	155	-16.7	45338	296 316	14	0.7857	0.8571	DPP7	PREDICTED: dipeptidyl peptidase 7 (DPP7)
mga-miR-128	XM_003209745.4	155	-18.31	45342	606 626	18	0.7222	0.7222	DUS2	PREDICTED: dihydrouridine synthase 2 (DUS2), transcript variant X1
mga-miR-128	XM_003212452.4	155	-17.74	45342	736 756	18	0.6667	0.7778	DUSP26	PREDICTED: dual specificity phosphatase 26 (DUSP26)
mga-miR-128	XM_010706095.3	155	-16.65	45342	3396 3416	18	0.7222	0.7222	ENDOD1	PREDICTED: endonuclease domain containing 1 (ENDOD1)
mga-miR-128	XM_010722205.3	155	-19.23	45342	7553 7573	18	0.6667	0.7778	EPB41L1	PREDICTED: erythrocyte membrane protein band 4.1 like 1 (EPB41L1), transcript variant X6
mga-miR-128	XM_003202304.4	155	-17.84	45342	1899 1919	18	0.7222	0.7222	FAM83F	PREDICTED: family with sequence similarity 83 member F (FAM83F)
mga-miR-128	XM_010718994.3	155	-20.5	45339	722 743	16	0.75	0.875	FGFR4	PREDICTED: fibroblast growth factor receptor 4 (FGFR4)
mga-miR-128	XM_010708000.3	155	-16.7	45334	2510 2530	10	1	1	FRS2	PREDICTED: fibroblast growth factor receptor substrate 2 (FRS2)
mga-miR-128	XM_010720675.3	155	-20.86	45342	389 409	18	0.6667	0.7778	FUT7	PREDICTED: fucosyltransferase 7 (FUT7)
mga-miR-128	XM_010717851.3	155	-19.32	45342	881 901	18	0.6667	0.7778	GFOD2	PREDICTED: glucose-fructose oxidoreductase domain containing 2 (GFOD2), transcript variant X1
mga-miR-128	XM_010717852.3	155	-19.32	45342	504 524	18	0.6667	0.7778	GFOD2	PREDICTED: glucose-fructose oxidoreductase domain containing 2 (GFOD2), transcript variant X2
mga-miR-128	XM_010711250.3	155	-17.3	45342	3195 3215	18	0.7222	0.7222	GGA1	PREDICTED: golgi associated, gamma adaptin ear containing, ARF binding protein 1 (GGA1)
mga-miR-128	XM_010713103.2	155	-21.95	45342	9124 9144	18	0.6667	0.7778	GLI3	PREDICTED: GLI family zinc finger 3 (GLI3), transcript variant X1
mga-miR-128	XM_010713104.2	155	-21.95	45342	9121 9141	18	0.6667	0.7778	GLI3	PREDICTED: GLI family zinc finger 3 (GLI3), transcript variant X2
mga-miR-128	XM_010712129.2	155	-19.85	45342	1162 1182	18	0.7222	0.7222	GPR135	PREDICTED: G protein-coupled receptor 135 (GPR135)
mga-miR-128	XM_003204007.4	155	-17.03	45338	1830 1850	14	0.7857	0.8571	GPR137B	PREDICTED: G protein-coupled receptor 137B (GPR137B), transcript variant X1
mga-miR-128	XM_010708816.3	155	-15.68	45339	931 952	16	0.75	0.875	GREB1L	PREDICTED: GREB1 like retinoic acid receptor coactivator (GREB1L), transcript variant X1
mga-miR-128	XM_010708820.3	155	-15.68	45339	931 952	16	0.75	0.875	GREB1L	PREDICTED: GREB1 like retinoic acid receptor coactivator (GREB1L), transcript variant X6
mga-miR-128	XM_010708821.3	155	-15.68	45339	919 940	16	0.75	0.875	GREB1L	PREDICTED: GREB1 like retinoic acid receptor coactivator (GREB1L), transcript variant X7
mga-miR-128	XM_010713107.2	155	-17.95	45341	2925 2943	17	0.7647	0.8235	HECW1	PREDICTED: HECT, C2 and WW domain containing E3 ubiquitin protein ligase 1 (HECW1), transcript variant X1
mga-miR-128	XM_010713108.2	155	-17.95	45341	2922 2940	17	0.7647	0.8235	HECW1	PREDICTED: HECT, C2 and WW domain containing E3 ubiquitin protein ligase 1 (HECW1), transcript variant X2
mga-miR-128	XM_010724131.3	155	-13.59	45338	3876 3896	14	0.7857	0.8571	HIPK1	PREDICTED: homeodomain interacting protein kinase 1 (HIPK1), transcript variant X1
mga-miR-128	XM_010724132.3	155	-13.59	45338	3741 3761	14	0.7857	0.8571	HIPK1	PREDICTED: homeodomain interacting protein kinase 1 (HIPK1), transcript variant X2
mga-miR-128	XM_003213285.4	155	-18.4	45342	1011 1031	18	0.6667	0.7778	HOMER3	PREDICTED: homer scaffold protein 3 (HOMER3)
mga-miR-128	XM_003212698.4	155	-23.32	45340	354 378	20	0.75	0.8	HSPA8	PREDICTED: heat shock protein family A (Hsp70) member 8 (HSPA8)
mga-miR-128	XM_010716740.3	155	-20.56	45340	1148 1171	19	0.7895	0.7895	IL1RAP	PREDICTED: interleukin 1 receptor accessory protein (IL1RAP), transcript variant X2
mga-miR-128	XM_010724149.3	155	-18.53	45338	1706 1726	14	0.7857	0.8571	INKA2	PREDICTED: inka box actin regulator 2 (INKA2)
mga-miR-128	XM_010715760.3	155	-15.29	45342	2443 2463	18	0.6667	0.7778	KIAA1324L	PREDICTED: KIAA1324 like (KIAA1324L)
mga-miR-128	XM_010712377.3	155	-21.41	45342	14765 14785	18	0.7222	0.7222	KMT2C	PREDICTED: lysine methyltransferase 2C (KMT2C), transcript variant X2
mga-miR-128	XM_010712378.3	155	-21.41	45342	14756 14776	18	0.7222	0.7222	KMT2C	PREDICTED: lysine methyltransferase 2C (KMT2C), transcript variant X3
mga-miR-128	XM_010712379.3	155	-21.41	45342	14747 14767	18	0.7222	0.7222	KMT2C	PREDICTED: lysine methyltransferase 2C (KMT2C), transcript variant X4
mga-miR-128	XM_010712380.3	155	-21.41	45342	14720 14740	18	0.7222	0.7222	KMT2C	PREDICTED: lysine methyltransferase 2C (KMT2C), transcript variant X5
mga-miR-128	XM_010712381.3	155	-21.41	45342	14702 14722	18	0.7222	0.7222	KMT2C	PREDICTED: lysine methyltransferase 2C (KMT2C), transcript variant X6
mga-miR-128	XM_010712382.3	155	-21.41	45342	14648 14668	18	0.7222	0.7222	KMT2C	PREDICTED: lysine methyltransferase 2C (KMT2C), transcript variant X8
mga-miR-128	XM_010712383.3	155	-21.41	45342	14489 14509	18	0.7222	0.7222	KMT2C	PREDICTED: lysine methyltransferase 2C (KMT2C), transcript variant X9
mga-miR-128	XM_010721972.3	155	-14.76	45338	4181 4201	14	0.7857	0.8571	KSR1	PREDICTED: kinase suppressor of ras 1 (KSR1), transcript variant X2
mga-miR-128	XM_010721974.2	155	-14.76	45338	5849 5869	14	0.7857	0.8571	KSR1	PREDICTED: kinase suppressor of ras 1 (KSR1), transcript variant X4
mga-miR-128	XM_010721977.3	155	-14.76	45338	4297 4317	14	0.7857	0.8571	KSR1	PREDICTED: kinase suppressor of ras 1 (KSR1), transcript variant X7
mga-miR-128	XM_010708786.3	155	-20.43	45342	2362 2381	19	0.7368	0.8421	LAMA1	PREDICTED: laminin subunit alpha 1 (LAMA1)
mga-miR-128	XM_010713916.3	155	-16.47	45342	2007 2027	18	0.7222	0.7222	LMLN	PREDICTED: leishmanolysin like peptidase (LMLN), partial mRNA
mga-miR-128	XM_003207951.4	155	-17.63	45342	538 558	18	0.6667	0.7778	LOC100539205	PREDICTED: dual specificity phosphatase DUPD1 (LOC100539205)
mga-miR-128	XM_010713622.3	155	-21.88	45342	3642 3662	18	0.6667	0.7778	LOC100539357	PREDICTED: tubulin polyglutamylase TTLL4 (LOC100539357), transcript variant X1
mga-miR-128	XM_010719211.3	155	-24.39	45342	68 85	18	0.7222	0.8333	LOC100540086	PREDICTED: C-terminal-binding protein 2 (LOC100540086), partial mRNA
mga-miR-128	XM_003210598.4	155	-20.27	45340	41 60	16	0.75	0.875	LOC100540451	PREDICTED: fascin-like (LOC100540451)
mga-miR-128	XM_010714369.3	155	-18.86	45334	1669 1689	10	1	1	LOC100540595	PREDICTED: dual specificity protein phosphatase 13-like (LOC100540595), transcript variant X1
mga-miR-128	XM_010716953.3	155	-21.46	45341	4618 4636	17	0.7647	0.8235	LOC100541567	PREDICTED: multiple epidermal growth factor-like domains protein 6 (LOC100541567), transcript variant X1
mga-miR-128	XM_010711998.3	155	-21.44	45342	3463 3483	18	0.6667	0.7778	LOC100541609	PREDICTED: SERTA domain-containing protein 2-like (LOC100541609), transcript variant X1
mga-miR-128	XM_003206770.4	155	-21.44	45342	3515 3535	18	0.6667	0.7778	LOC100541609	PREDICTED: SERTA domain-containing protein 2-like (LOC100541609), transcript variant X2
mga-miR-128	XM_003209896.4	155	-22.81	45341	401 419	17	0.7647	0.8235	LOC100543168	PREDICTED: cell death activator CIDE-3 (LOC100543168)
mga-miR-128	XM_010709649.3	155	-19.43	45341	1215 1233	17	0.7647	0.8235	LOC100546494	PREDICTED: cytochrome c oxidase assembly protein COX18, mitochondrial (LOC100546494)
mga-miR-128	XM_010718353.2	155	-21.23	45342	1182 1201	19	0.7895	0.7895	LOC100548252	PREDICTED: acylamino-acid-releasing enzyme (LOC100548252)
mga-miR-128	XM_010716614.3	155	-27.85	45342	375 395	18	0.7222	0.8889	LOC100548709	PREDICTED: LIM and senescent cell antigen-like-containing domain protein 2 (LOC100548709)
mga-miR-128	XM_010715351.1	155	-21.43	45334	718 738	10	1	1	LOC100548808	PREDICTED: ubiquitin carboxyl-terminal hydrolase 12-like (LOC100548808)
mga-miR-128	XM_010717242.3	155	-16.07	45342	2457 2477	18	0.7222	0.7222	LOC100549019	PREDICTED: tropomodulin-2 (LOC100549019), transcript variant X1
mga-miR-128	XM_010717243.3	155	-16.07	45342	2655 2675	18	0.7222	0.7222	LOC100549019	PREDICTED: tropomodulin-2 (LOC100549019), transcript variant X2
mga-miR-128	XM_010717245.3	155	-16.07	45342	2495 2515	18	0.7222	0.7222	LOC100549019	PREDICTED: tropomodulin-2 (LOC100549019), transcript variant X3
[truncated: 59,528 more rows]
