# Supplementary material for: Differential Hepatic Expression of miRNA in Response to Aflatoxin B1 Challenge in Domestic and Wild Turkeys
Source: Toxins (Basel). 2024 Oct 22;16(11):453. doi: 10.3390/toxins16110453 (PMC11598555; doi:10.3390/toxins16110453)
Supplement: Supplementary file 1 [file toxins-16-00453-s001.zip › Table S4 GO analysis.xlsx]

## Sheet: analysis
Table S4. PANTHER Overrepresentation test for target genes of turkey miRNAs.
GO biological process complete	Gallus gallus - REFLIST genes	Turkey genes	expected	over / under	Fold Enrichment	P-value	FDR
oxalate transport (GO:0019532)	4	3	0.11	+	27.55	7.86e-05	0.0349
aspartate transmembrane transport (GO:0015810)	11	4	0.3	+	13.36	0.000154	0.042
C4-dicarboxylate transport (GO:0015740)	14	5	0.38	+	13.12	2.39e-05	0.016
dicarboxylic acid transport (GO:0006835)	35	10	0.95	+	10.49	2.04e-08	5.43e-05
positive regulation of osteoblast differentiation (GO:0045669)	19	5	0.52	+	9.67	0.000124	0.0414
sulfur compound transport (GO:0072348)	29	6	0.79	+	7.6	0.00011	0.0405
regulation of embryonic development (GO:0045995)	29	6	0.79	+	7.6	0.00011	0.0391
negative regulation of intracellular signal transduction (GO:1902532)	189	17	5.15	+	3.3	1.7e-05	0.0121
organic acid transport (GO:0015849)	160	14	4.36	+	3.21	0.000125	0.0404
organic anion transport (GO:0015711)	204	17	5.55	+	3.06	4.54e-05	0.0269
glycerophospholipid metabolic process (GO:0006650)	197	16	5.36	+	2.98	0.000102	0.0404
endomembrane system organization (GO:0010256)	213	17	5.8	+	2.93	7.78e-05	0.036
negative regulation of cell communication (GO:0010648)	454	30	12.36	+	2.43	1.09e-05	0.00893
negative regulation of signaling (GO:0023057)	456	30	12.41	+	2.42	1.14e-05	0.00869
negative regulation of signal transduction (GO:0009968)	430	27	11.71	+	2.31	5.98e-05	0.0303
regulation of cell communication (GO:0010646)	1252	71	34.08	+	2.08	4.04e-09	4.31e-05
regulation of signaling (GO:0023051)	1254	71	34.14	+	2.08	4.17e-09	2.22e-05
positive regulation of cell communication (GO:0010647)	549	31	14.95	+	2.07	0.000141	0.0417
positive regulation of signaling (GO:0023056)	550	31	14.97	+	2.07	0.000144	0.0414
regulation of intracellular signal transduction (GO:1902531)	646	36	17.59	+	2.05	5.81e-05	0.0326
regulation of signal transduction (GO:0009966)	1082	58	29.46	+	1.97	9.67e-07	0.00103
positive regulation of response to stimulus (GO:0048584)	692	37	18.84	+	1.96	0.000106	0.0402
regulation of response to stimulus (GO:0048583)	1394	71	37.95	+	1.87	2.99e-07	0.000355
positive regulation of cellular process (GO:0048522)	2000	82	54.45	+	1.51	0.000144	0.0404
regulation of cellular metabolic process (GO:0031323)	2740	112	74.59	+	1.5	7.41e-06	0.00718
localization (GO:0051179)	2700	110	73.51	+	1.5	9.04e-06	0.00803
positive regulation of biological process (GO:0048518)	2252	91	61.31	+	1.48	0.0001	0.0412
establishment of localization (GO:0051234)	2465	99	67.11	+	1.48	6.03e-05	0.0292
regulation of macromolecule biosynthetic process (GO:0010556)	2391	96	65.09	+	1.47	8.55e-05	0.0364
regulation of biosynthetic process (GO:0009889)	2441	98	66.45	+	1.47	5.82e-05	0.031
regulation of gene expression (GO:0010468)	2361	94	64.28	+	1.46	0.000138	0.0432
regulation of cellular biosynthetic process (GO:0031326)	2412	96	65.66	+	1.46	0.00012	0.0414
regulation of metabolic process (GO:0019222)	3052	119	83.09	+	1.43	3.17e-05	0.0198
regulation of cellular process (GO:0050794)	6143	228	167.24	+	1.36	1.2e-08	4.26e-05
regulation of biological process (GO:0050789)	6513	236	177.31	+	1.33	5.66e-08	0.000101
biological regulation (GO:0065007)	6821	245	185.7	+	1.32	4.56e-08	9.73e-05
cellular process (GO:0009987)	10442	326	284.28	+	1.15	0.00014	0.0427
biological_process (GO:0008150)	13410	416	365.08	+	1.14	6.96e-08	0.000106
Unclassified (UNCLASSIFIED)	4956	84	134.92	-	0.62	6.96e-08	9.27e-05
